# Supplementary material for: Mildew Locus O facilitates colonization by arbuscular mycorrhizal fungi in angiosperms
Source: New Phytol. 2020 Feb 28;227(2):343–51. doi: 10.1111/nph.16465 (PMC7317859; doi:10.1111/nph.16465)
Supplement: Supplementary file 2 — Methods S1 MLO protein sequences. Methods S2 Gene structure of barley (Hordeum vulgare) and wheat (Triticum aestivum) MLO1. Methods S3 Primer sequences. Methods S4 Sterilization methods and growth conditions. Methods S5 Staining and visualization methods. Methods S6 Gene expression analyses. [file NPH-227-343-s002.xlsx]

## Sheet: Title, authors, legend
Article title: Mildew Locus O facilitates colonization by arbuscular mycorrhizal fungi in angiosperms
Authors: Catherine N. Jacott, Myriam Charpentier2, Jeremy D. Murray2, 3, Christopher J. Ridout
Article acceptance date: 27 January 2020
Methods S1 MLO protein sequences. MLO protein sequences from Amborella trichopoda, Arabidopsis thaliana, Beta vulgaris, Dianthus caryophyllus, Glycine max, Hordeum vulgare, Lupinus angustifolius Medicago truncatula, Oryza sativa, Pisum sativum Physcomitrella patens, Solanum lycopersicum, and Triticum aestivum.

## Sheet: Methods_S1
Protein name	Identifier	Reference	Full reference	Sequence
Amborella trichopoda
AtrMLO1	AmTr_v1.0_scaffold00009.382	Kusch et al. (2016)	Kusch S, Pesch L, Panstruga R. 2016. Comprehensive phylogenetic analysis sheds light on the diversity and origin of the MLO family of integral membrane proteins. Genome Biology and Evolution 8(3): 878-895.	MSGMDSDEVRSLGLTPTWSVAAVLTVFVAVSLVVERLIHRLSSWLKKTNRNPLFEALEKMKEELMLLGFVSLLLTATSSLISNICIESKFYNGRFAPCTRSEIDDGASAKNSTLQERRLMGYLLNHASRRTLGAINHNTCKEGHEPFVSFEGLEQLHRFIFIMAITHVFYSCLTMLLAVVKIHTWRKWEDEAQMAHHDSLTEITRALTMRRQSTFVKFRTSSSWSQNRFIIWVTCFFRQFGHSVVRADYLTLRMGFISNHKLMANYDFHSYMIRSMEEEFQVIVGVSAPLWGFVVAFLLFNINGSNLYFWIAIIPITLVLLVGAKLQHVIATLALENAGITGSFRATNLRPRDDLFWFRKPEFLLSFIHFVLFQNAFELASFFWFWWQFGYDSCFIQNH…
AtrMLO2	AmTr_v1.0_scaffold00070.67	Kusch et al. (2016)	Kusch S, Pesch L, Panstruga R. 2016. Comprehensive phylogenetic analysis sheds light on the diversity and origin of the MLO family of integral membrane proteins. Genome Biology and Evolution 8(3): 878-895.	MGNQERSLAETPTWFVATVTTGMVAVCFIVERLIYRFGMWLRKTKRKALLAALEKIKEELMLLGFISLMLGQCARWISEICVDSSLFSSKFYPCARGDFEGLNLLINNFHLEQQMDHSAEGVDSMPSKYCSEGHEPFVSYESLKQLLRFLFVLGITHVLYSCFTIVLAMIKIYSWRKWEIQASLVPRANVQARRNVVIKRQSTFVFHHTSHPWSKHRVLIWMLCFIRQFQSSIKKSDYLALRLGFVTNHKLPLTYDFHKYMVRSMEDEFHGIVGIGWPLWGYAIVCIFVNVHGLNIYLWLSFIPAILILVVGTKLQHVVACLALEIVETTGPLTGNQLKPRDELFWFGKPELLLWLIQFISFQNSFEMATFIWSLWGIKAQTCFMKNSSMVFIRLISGL…
AtrMLO3	AmTr_v1.0_scaffold00034.47	Kusch et al. (2016)	Kusch S, Pesch L, Panstruga R. 2016. Comprehensive phylogenetic analysis sheds light on the diversity and origin of the MLO family of integral membrane proteins. Genome Biology and Evolution 8(3): 878-895.	MAGASGSRSLEETPTWAVAVVCFVMVLVSILIEHAIHLVGKWLTKRHKRALYEALEKIKAELMLLGFISLLLTIGQDTISRICISKSMGDSLLPCRKNDQSINGGEHVSESGDDDEGSSNRRLLWLDDFDQPHPSLRRVLAGSKYDKCSPQGKVPLISYDGTHQLHIFIFVLAVFHVLYCISTMALGRLKMKRWKKWEQETKTIEYQWSH~DPERFRFARETSFGRRHLNFWTKSPILIWIVCFFRQFVRSVPKVDYLTLRHGFIMAHLAPQSSTKFDFHKYIKRSLEEDFKVVVGISPIIWFFAVVFLLFNTHGWYSYLWLPFIPLIIILLVGTKLQVVITKMGLKIQDRGDVVKGVPVVQPTDKLFWFNQPRLILYLIHFVLFQNAFQLAFFTWTWY…
AtrMLO4	AmTr_v1.0_scaffold00061.1	Kusch et al. (2016)	Kusch S, Pesch L, Panstruga R. 2016. Comprehensive phylogenetic analysis sheds light on the diversity and origin of the MLO family of integral membrane proteins. Genome Biology and Evolution 8(3): 878-895.	MASSSSSSSVEGGEGEYSSLEYTPTWVVAGVCSLIVLISLCMERFLHHLGKVLKRKNQEALFEALQKLKEELMLLGFISLLLTVFQGLISKICIPATLFNHMLPCKRRTGQEGVHHYQQKNNSLSEGLMARRHLLSEAANSEQCTKQGKVVLLSIEALHHLHIFIFVLALVHVIFSATTMILGGAKVQRWKQWEDIIRQVKPAPEEVLEKRNVRHAHHHQEFIQEHARGFWSKSVIFSWLISFFKQFYASVSKSDYMALRSGFIMTHWPANPNFDFHKYMIRVLEADFKKVVGISWYLWAFVVIFLLLNIDGWHTYFWISFLPLILLLAVGTKLEHIITRLAQEVEEKWKPGLEELVVKPSDEHFWFDRPNAVLYLIHFILFQNSFEIAFFFWIWSTYG…
AtrMLO5	AmTr_v1.0_scaffold00066.72	Kusch et al. (2016)	Kusch S, Pesch L, Panstruga R. 2016. Comprehensive phylogenetic analysis sheds light on the diversity and origin of the MLO family of integral membrane proteins. Genome Biology and Evolution 8(3): 878-895.	MAGGEGAEAGLSLEYTPTWVVAAVCSVFVFISLFLERFLHFLGKFLKRKNQKPLFEALQKVKEELMLLGFISLLLTVFQGLIGRICIPESFVRHMLPCEKEGAPSSSETKHFQSFFSSDITGNKRRLLAEAASTELGHCAKQGKVPLLSLEALHHLHIFIFVLAIVHVTFCVITVILGGLKIRQWEHWEKSIAQEKYDTDEVLKTKVTHVQHHSFIREHSLGLAKDSALLSWLMSFIKQFYPAVTRSDYITLRLGFIMTHCKSNPKFDFHKYMIRALEADFKKVVGISWYLWIFVVLFLLLNVDGWHTYFWIAFIPLFLLLAVGTKLEHIITQLAQEVAEKHTAIEGDLVVRPSDDHFWFHRPRIVLYLIHFILFQNAFEIAFFFWILTTFGWDSCIMG…
AtrMLO6	AmTr_v1.0_scaffold00044.106	Kusch et al. (2016)	Kusch S, Pesch L, Panstruga R. 2016. Comprehensive phylogenetic analysis sheds light on the diversity and origin of the MLO family of integral membrane proteins. Genome Biology and Evolution 8(3): 878-895.	MAGGGGGDSRTLEQTPTWAVAAVCAVILLISILLEKGLHHVGEWFTKRKKMSMFEALEKVKAELMILGFISLLLTFGQSYIAKICIPDHVADTMLPCKAANVKTNKKFSKRFLFDELFVNGVRRSLAGADSTASCSKGKVSLVSTNAIHQLHIFIFFLAVFHVIFSAVVMALGRAKIRRWKEWEKETQSLNYESSH~DPTRFRFAHDTSFVRAHSSFWNKIPFIFHIVCFFRQFFRSVRKADYLTMRHGFIAVHLAPGSKFDFQKYIKRSLEDDFKEVVGISPVLWASAVIFLLLNVNGWYALFWVTLIPLVIILAVGTKLQAIITNMALEIQERHAVVQGMPLVQLNDKHFWFGSPKLVLFLIHFTLFQNAFQIVYFLWIWYEFGLKSCFHENFRLII…
AtrMLO7	AmTr_v1.0_scaffold00108.26	Kusch et al. (2016)	Kusch S, Pesch L, Panstruga R. 2016. Comprehensive phylogenetic analysis sheds light on the diversity and origin of the MLO family of integral membrane proteins. Genome Biology and Evolution 8(3): 878-895.	MAAASSSSSSRTLEQTPTWAFASVFFAFISISLIMEHCIQHLGHWLTRHRKKALNEALEKLKSELMLLGFISLLLGVAQGTLSRICIPTSISDTMLPCKKTNSTTTALPHDVTGRRLLLSYLGGGGDMSSSHRRELAGTMAYDHCEARGMVSLVSQDGIHHLHIFIFVLAVIHVIYSLVTMGLGRLKMRRWKAWEKETQSTWYQASN~DPERFRYFRQTTFARRHIISWTETTIHLWIKCFFRQFYSSVAKVDYLTLRHGFISAHLPNTNGVFNFQKYIKRSLDDDFKVVVGISPTMWFLVVIFMLLNVHGWNLYFWLSIVPLILVLYVGTNLEVVVVRMALQLQEESVFIKGTPLVQPNDNLFPFGRPQLVLHLIHFTLFQNAFEMAFFIWTCYEYGV…
AtrMLO8	AmTr_v1.0_scaffold00044.103, AmTr_v1.0_scaffold00044.104	Kusch et al. (2016)	Kusch S, Pesch L, Panstruga R. 2016. Comprehensive phylogenetic analysis sheds light on the diversity and origin of the MLO family of integral membrane proteins. Genome Biology and Evolution 8(3): 878-895.	MAGAPGDRSLKETPTWAVAAVCAVFVIISVLIEHGIHSLAKWFQNRQKKALLEALEKIKAELMLLGFISFLLTIGQKPISMICINKKAGDTMLPCKKEKYDYGSSEGGNHRKLLWAAEELPWRRVLAAGTGDEYCTNHDKVPLISQSGVHQLHIFIFVLAIFHVLYSVVTMALGRAKMNRWKVWESETTSLEYEFSHDPSRFRFTHQTSFVRRHATVSSGKPGLKWIVCFFRQFFQSVTKVDYLTLRHGFIKAHLAPNSKFNFHKYLKRSLEDDFKVVVGISPPLWAFAVFFLLLNVYGWYTFYWLSFVPLIILLLVGMKMEVIIMEMALQIEERNAVVKGAPVVEPSNKLFWFGRPEWILFLLHFTLFENAFQMAFFLWTWYEFGTSSCLHNNLVGVV…
AtrMLO9	AmTr_v1.0_scaffold00044.94	Kusch et al. (2016)	Kusch S, Pesch L, Panstruga R. 2016. Comprehensive phylogenetic analysis sheds light on the diversity and origin of the MLO family of integral membrane proteins. Genome Biology and Evolution 8(3): 878-895.	MAGISYASNGRAMWETPTWAVAIVCAVIVVISVVLEKGLYRLGQWFTARHKKALFEALVRIKDELMILGFLSLLLNLGEEYIGKICISYNVADTMLPCPKADTSDTRRLLAELFTSMRADGRILAGAKKDYCPQGKVSLITSTGVKQLDKLIFFLAVFHVICTGLMMALGRAKIRGWKEWENETHSVTYQATN~DPTRFRFANDVTFVRDHASIWNRRPLVFYIACFFRQFFRSVEKADYLTLRHGFISVHLAPGSQFDFQKYIKRSLEDDFTEVVGISSTLWVSAVIFMLLNVNGWHTLIWVSLLPVVIILAIGTKLQAIMAKMALEIQEKNEIVGGMPQVQPNDSHFWFGRPRLVLFLIHFSVFQNAFQIVYFFWIWYEFGLDSCFLEKFWIIVARV…
AtrMLO10	AmTr_v1.0_scaffold00018.125	Kusch et al. (2016)	Kusch S, Pesch L, Panstruga R. 2016. Comprehensive phylogenetic analysis sheds light on the diversity and origin of the MLO family of integral membrane proteins. Genome Biology and Evolution 8(3): 878-895.	MGMELEVGRSLAETPTWSVATITSIMVALCFVVQRCIQRLFKWLQMTRRKALLAALEKIKEELMVFGLLSLLLGHWARWVAEICVKASPLGSRFYPCSVKNYNRLLIPSAQMGNSRGSYSVNHSVFRQWKHGFQHSHCSQGHEPFVSYESLEQLHRFLFVLAVTHSFYCCSTVILAMIKIYSWRTWEAQAKTMACQNLLGAERKTLIIKRQSTFVFHHASHPWSKNKVLIWMLCFIRQFWSSINRADYIALRSGFISNHDLPFSYDFHKYMLRSMEDEFRDTVGISWPLWFYAILCVFANIHGTNIFFWLSFIPAILILLVGTKMHHVVAQLAIEIITTDSPVETQLNPRDGLFWFGKPKLMLWLIQFISFQNAFEMATYIWSQWEMKAPSCFMSNHGF…
Arabidopsis thaliana
AtMLO1	AT4G02600	Devoto et al. (2003)	Devoto A, Piffanelli P, Nilsson I, Wallin E, Panstruga R, von Heijne G, Schulze-Lefert P. 1999. Topology, subcellular localization, and sequence diversity of the Mlo family in plants. Journal of Biological Chemistry 274(49): 34993-35004.	MGHGGEGMSLEFTPTWVVAGVCTVIVAISLAVERLLHYFGTVLKKKKQKPLYEALQKVKEELMLLGFISLLLTVFQGLISKFCVKENVLMHMLPCSLDSRREAGASEHKNVTAKEHFQTFLPIVGTTRRLLAEHAAVQVGYCSEKGKVPLLSLEALHHLHIFIFVLAISHVTFCVLTVIFGSTRIHQWKKWEDSIADEKFDPETALRKRRVTHVHNHAFIKEHFLGIGKDSVILGWTQSFLKQFYDSVTKSDYVTLRLGFIMTHCKGNPKLNFHKYMMRALEDDFKQVVGISWYLWIFVVIFLLLNVNGWHTYFWIAFIPFALLLAVGTKLEHVIAQLAHEVAEKHVAIEGDLVVKPSDEHFWFSKPQIVLYLIHFILFQNAFEIAFFFWIWVTYGFDS…
AtMLO2	AT1G11310	Devoto et al. (2003)	Devoto A, Piffanelli P, Nilsson I, Wallin E, Panstruga R, von Heijne G, Schulze-Lefert P. 1999. Topology, subcellular localization, and sequence diversity of the Mlo family in plants. Journal of Biological Chemistry 274(49): 34993-35004.	MADQVKERTLEETSTWAVAVVCFVLLFISIVLEHSIHKIGTWFKKKHKQALFEALEKVKAELMLLGFISLLLTIGQTPISNICISQKVASTMHPCSAAEEAKKYGKKDAGKKDDGDGDKPGRRLLLELAESYIHRRSLATKGYDKCAEKGKVAFVSAYGIHQLHIFIFVLAVVHVVYCIVTYAFGKIKMRTWKSWEEETKTIEYQYSNDPERFRFARDTSFGRRHLNFWSKTRVTLWIVCFFRQFFGSVTKVDYLALRHGFIMAHFAPGNESRFDFRKYIQRSLEKDFKTVVEISPVIWFVAVLFLLTNSYGLRSYLWLPFIPLVVILIVGTKLEVIITKLGLRIQEKGDVVRGAPVVQPGDDLFWFGKPRFILFLIHLVLFTNAFQLAFFAWSTYEFN…
AtMLO3	AT3G45290	Devoto et al. (2003)	Devoto A, Piffanelli P, Nilsson I, Wallin E, Panstruga R, von Heijne G, Schulze-Lefert P. 1999. Topology, subcellular localization, and sequence diversity of the Mlo family in plants. Journal of Biological Chemistry 274(49): 34993-35004.	MTDKEESNHSSEVGAVRSLQETPTWALATVCFFFIAVSICLERLINLLSTRLKKNRKTSLLEAVEKLKSVLMVLGFMSLMLNVTEGEVSKICIPIKYANRMLPCRKTIKSHNDVSEDDDDDDGDNHDNSFFHQCSSKGKTSLISEEGLTQLSYFFFVLACMHILCNLAILLLGMAKMRKWNSWEKETQTVEYLAANDPNRFRITRDTTFARRHLSSWTETSFQLWIKCFFRQFYNSVAKVDYLTLRHGFIFAHVSSNNAFNFQNYIQRSLHEDFKTVVGISPLMWLTVVIFMLLDVSGWRVYFYMSFVPLIIVLVIGTKLEMIVAKMAVTIKENNSVIRGTPLVESNDTHFWFSNPRFLLSILHYTLFLNTFEMAFIVWITWQFGINSCYHDNQGIIIT…
AtMLO4	AT1G11000	Devoto et al. (2003)	Devoto A, Piffanelli P, Nilsson I, Wallin E, Panstruga R, von Heijne G, Schulze-Lefert P. 1999. Topology, subcellular localization, and sequence diversity of the Mlo family in plants. Journal of Biological Chemistry 274(49): 34993-35004.	MEHMMKEGRSLAETPTYSVASVVTVLVFVCFLVERAIYRFGKWLKKTRRKALFTSLEKMKEELMLLGLISLLLSQSARWISEICVNSSLFNSKFYICSEEDYGIHKKVLLEHTSSTNQSSLPHHGIHEASHQCGHGREPFVSYEGLEQLLRFLFVLGITHVLYSGIAIGLAMSKIYSWRKWEAQAIIMAESDIHAKKTKVMKRQSTFVFHHASHPWSNNRFLIWMLCFLRQFRGSIRKSDYFALRLGFLTKHNLPFTYNFHMYMVRTMEDEFHGIVGISWPLWVYAIVCICINVHGLNMYFWISFVPAILVMLVGTKLEHVVSKLALEVKEQQTGTSNGAQVKPRDGLFWFGKPEILLRLIQFIIFQNAFEMATFIWFLWGIKERSCFMKNHVMISSRL…
AtMLO5	AT2G33670	Devoto et al. (2003)	Devoto A, Piffanelli P, Nilsson I, Wallin E, Panstruga R, von Heijne G, Schulze-Lefert P. 1999. Topology, subcellular localization, and sequence diversity of the Mlo family in plants. Journal of Biological Chemistry 274(49): 34993-35004.	MAGGGGGSTSGEGPRELDQTPTWAVSTVCGVIILISIVLELMIHKIGEVFTERRKKALYEALQKIKNELMVLGFISLLLTFGQNYIASLCVASRYGHAMSFCGPYDGPSGESKKPKTTEHLERRVLADAAPAQCKKGYVPLISLNALHQVHIFIFFLAVFHVIYSAITMMLGRAKIRGWKVWEEEVINDHEMMNDPSRFRLTHETSFVREHVNPWAKNRFSFYVMCFFRQMLRSVRKSDYLTMRHGFISVHLAPGMKFNFQKYIKRSLEDDFKVVVGISPELWAFVMLFLLFDVHGWYVTAVITMIPPLLTLAIGTKLQAIISDMALEIQERHAVIQGMPLVNVSDRHFWFSRPALVLHIIHFILFQNAFEITYFFWIWYEFGLRSCFHHHFALIIIRV…
AtMLO6	AT1G61560	Devoto et al. (2003)	Devoto A, Piffanelli P, Nilsson I, Wallin E, Panstruga R, von Heijne G, Schulze-Lefert P. 1999. Topology, subcellular localization, and sequence diversity of the Mlo family in plants. Journal of Biological Chemistry 274(49): 34993-35004.	MADQVKEKTLEETSTWAVAVVCFVLLLISIVIEKLIHKIGSWFKKKNKKALYEALEKVKAELMLMGFISLLLTIGQGYISNICIPKNIAASMHPCSASEEARKYGKKDVPKEDEEENLRRKLLQLVDSLIPRRSLATKGYDKCAEKGKVAFVSAYGMHQLHIFIFVLAVCHVIYCIVTYALGKTKMRRWKKWEEETKTIEYQYSHDPERFRFARDTSFGRRHLSFWSKSTITLWIVCFFRQFFRSVTKVDYLTLRHGFIMAHLAPGSDARFDFRKYIQRSLEEDFKTIVEINPVIWFIAVLFLLTNTNGLNSYLWLPFIPFIVILIVGTKLQVIITKLGLRIQEKGDVVKGTPLVQPGDHFFWFGRPRFILFLIHLVLFTNAFQLAFFVWSTYEFGLKN…
AtMLO7	AT2G17430	Devoto et al. (2003)	Devoto A, Piffanelli P, Nilsson I, Wallin E, Panstruga R, von Heijne G, Schulze-Lefert P. 1999. Topology, subcellular localization, and sequence diversity of the Mlo family in plants. Journal of Biological Chemistry 274(49): 34993-35004.	MITRSRCRRSLLWFLVFHGGATATGAPSGGKELSQTPTWAVAVVCTFLILISHLLEKGLQRLANWLWKKHKNSLLEALEKIKAELMILGFISLLLTFGEPYILKICVPRKAALSMLPCLSEDTVLFQKLAPSSLSRHLLAAGDTSINCKQGSEPLITLKGLHQLHILLFFLAIFHIVYSLITMMLSRLKIRGWKKWEQETLSNDYEFSIDHSRLRLTHETSFVREHTSFWTTTPFFFYVGCFFRQFFVSVERTDYLTLRHGFISAHLAPGRKFNFQRYIKRSLEDDFKLVVGISPVLWASFVIFLLFNVNGWRTLFWASIPPLLIILAVGTKLQAIMATMALEIVETHAVVQGMPLVQGSDRYFWFDCPQLLLHLIHFALFQNAFQITHFFWIWYSFGL…
AtMLO8	AT2G17480	Devoto et al. (2003)	Devoto A, Piffanelli P, Nilsson I, Wallin E, Panstruga R, von Heijne G, Schulze-Lefert P. 1999. Topology, subcellular localization, and sequence diversity of the Mlo family in plants. Journal of Biological Chemistry 274(49): 34993-35004.	MGIIDGSLLRRLICLCLWCLLGGGVTVVTAEDEKKVVHKQLNQTPTWAVAAVCTFFIVVSVLLEKLLHKVGKVLWDRHKTALLDALEKIKAELMVLGFISLLLTFGQTYILDICIPSHVARTMLPCPAPNLKKEDDDNGESHRRLLSFEHRFLSGGEASPTKCTKEGYVELISAEALHQLHILIFFLAIFHVLYSFLTMMLGRLKIRGWKHWENETSSHNYEFSTDTSRFRLTHETSFVRAHTSFWTRIPFFFYVGCFFRQFFRSVGRTDYLTLRNGFIAVHLAPGSQFNFQKYIKRSLEDDFKVVVGVSPVLWGSFVLFLLLNIDGFKMMFIGTAIPVIIILAVGTKLQAIMTRMALGITDRHAVVQGMPLVQGNDEYFWFGRPHLILHLMHFALFQN…
AtMLO9	AT1G42560	Devoto et al. (2003)	Devoto A, Piffanelli P, Nilsson I, Wallin E, Panstruga R, von Heijne G, Schulze-Lefert P. 1999. Topology, subcellular localization, and sequence diversity of the Mlo family in plants. Journal of Biological Chemistry 274(49): 34993-35004.	MAGGGGGGGGEGPRQLDQTPTWAVSTVCGVIILISIILELIIHKVGEVFERKKKKALFEALEKIKNELMVLGFISLLLTFGQNYIASICVPSRYGHAMSFCGPYDGPSEDDRKKLKKTDHAMRILYSVQRRSLADAPPVNCKKDYVALISLNALHQVHIFIFFLAVFHVIYSAITMMLGRAKIRGWKVWEQEVIHEQEMMNDPSRFRLTHETSFVREHVNSWASNKFFFYVMCFFRQILRSVRKSDYLTMRHGFISVHLAPGMKFDFQKYIKRSLEDDFKVVVGIRPELWAFVMLFLLFDVHGWYVTAVITMIPPLLTLAIGTKLQAIISYMALEIQERHAVIQGMPVVNVSDQHFWFEKPDLVLHMIHFVLFQNAFEITYFFWIWYEFGLRSCFHHHF…
AtMLO10	AT5G65970	Devoto et al. (2003)	Devoto A, Piffanelli P, Nilsson I, Wallin E, Panstruga R, von Heijne G, Schulze-Lefert P. 1999. Topology, subcellular localization, and sequence diversity of the Mlo family in plants. Journal of Biological Chemistry 274(49): 34993-35004.	MATRCFWCWTTLLFCSQLLTGFARASSAGGAKEKGLSQTPTWAVALVCTFFILVSVLLEKALHRVATWLWEKHKNSLLEALEKIKAELMILGFISLLLTFGEQYILKICIPEKAAASMLPCPAPSTHDQDKTHRRRLAAATTSSRCDEGHEPLIPATGLHQLHILLFFMAAFHILYSFITMMLGRLKIRGWKKWEQETCSHDYEFSIDPSRFRLTHETSFVRQHSSFWTKIPFFFYAGCFLQQFFRSVGRTDYLTLRHGFIAAHLAPGRKFDFQKYIKRSLEDDFKVVVGISPLLWASFVIFLLLNVNGWEALFWASILPVLIILAVSTKLQAILTRMALGITERHAVVQGIPLVHGSDKYFWFNRPQLLLHLLHFALFQNAFQLTYFFWVWYSFGLKS…
AtMLO11	AT5G53760	Devoto et al. (2003)	Devoto A, Piffanelli P, Nilsson I, Wallin E, Panstruga R, von Heijne G, Schulze-Lefert P. 1999. Topology, subcellular localization, and sequence diversity of the Mlo family in plants. Journal of Biological Chemistry 274(49): 34993-35004.	MGEGEENGNEADSNERSLALSPTWSVAIVLTVFVVVSLIVERSIYRLSTWLRKTKRKPMFAALEKMKEELMLLGFISLLLTATSSTIANICVPSSFYNDRFLPCTRSEIQEELESGSTVKRNLLTKSLFFNIFRRRLDVIKRTTCSEGHEPFVSYEGLEQLHRFIFIMAVTHVTYSCLTMLLAIVKIHSWRIWEDVARLDRHDCLTAVAREKIFRRQTTFVQYHTSAPLAKNRILIWVTCFFRQFGRSVDRSDYLTLRKGFIVNHHLTLKYDFHSYMIRSMEEEFQRIVGVSGPLWGFVVAFMLFNIKGSNLYFWIAIIPVTLVLLVGAKLQHVIATLALENAGLTEYPSGVKLRPRDELFWFNKPELLLSLIHFILFQNSFELASFFWFWWQFGYSSC…
AtMLO12	AT2G39200	Devoto et al. (2003)	Devoto A, Piffanelli P, Nilsson I, Wallin E, Panstruga R, von Heijne G, Schulze-Lefert P. 1999. Topology, subcellular localization, and sequence diversity of the Mlo family in plants. Journal of Biological Chemistry 274(49): 34993-35004.	MAIKERSLEETPTWAVAVVCFVLLFISIMIEYFLHFIGHWFKKKHKKALSEALEKVKAELMLLGFISLLLVVLQTPVSEICIPRNIAATWHPCSNHQEIAKYGKDYIDDGRKILEDFDSNDFYSPRRNLATKGYDKCAEKGKVALVSAYGIHQLHIFIFVLAVFHVLYCIITYALGKTKMKKWKSWERETKTIEYQYANDPERFRFARDTSFGRRHLNIWSKSTFTLWITCFFRQFFGSVTKVDYLTLRHGFIMAHLPAGSAARFDFQKYIERSLEQDFTVVVGISPLIWCIAVLFILTNTHGWDSYLWLPFLPLIVILIVGAKLQMIISKLGLRIQEKGDVVKGAPVVEPGDDLFWFGRPRFILFLIHLVLFTNAFQLAFFVWSTYEFTLKNCFHHKT…
AtMLO13	AT4G24250	Devoto et al. (2003)	Devoto A, Piffanelli P, Nilsson I, Wallin E, Panstruga R, von Heijne G, Schulze-Lefert P. 1999. Topology, subcellular localization, and sequence diversity of the Mlo family in plants. Journal of Biological Chemistry 274(49): 34993-35004.	MAEARSGSLEYTPTWVVAFICFIIVLLSLLAERGLHHLGKCLKRRQQDALFEALQKLKEELMLLGFISLMLTVSQAAIRHICVPPALVNNMFPCKKPLEEHHAPKSSHSIINNARHLLSTGESPDHCAAKGQVPLVSVEALHQLHIFIFVLAVFHVIFCASTMVLGGARIQQWKHWEDWFKKRPSQKGTTRRGHHAHAHELFSANHEFFEMHAGGFWRRSVVISWVRSFFKQFYGSVTKSEYIALRQAFIMSHCRTNPSFDFHKYMLRTLEIDFKKVVSISWYLWLFVVVFLLLNVGGWNTYFWLSFLPLILLLMVGAKLEYIISSLALDVSEKRSRAEEAVITPSDELFWFHRPGIVLQLIHFILFQNSFEIAFFFWILFTYGIHSCIMEKLGYLIPR…
AtMLO14	AT1G26700	Devoto et al. (2003)	Devoto A, Piffanelli P, Nilsson I, Wallin E, Panstruga R, von Heijne G, Schulze-Lefert P. 1999. Topology, subcellular localization, and sequence diversity of the Mlo family in plants. Journal of Biological Chemistry 274(49): 34993-35004.	MREETEPSERTLGLTPTWSVATVLTIFVFVSLIVERSIHRLSNWLQKTKRKPLFAALEKMKEELMLLGFISLLLTATSSTIANICVSSSFHNDRFVPCTPSEINEELESTISTVKRTQLTRSLFLHTLRRRLSGIGEDTCSEGHEPFLSYEGMEQLHRFIFIMAVTHVTYSCLTMLLAIVKIHRWRIWEDEVHMDRNDCLTVVAREKIFRRQTTFVQYHTSAPLVKNRLLIWVICFFRQFGHSVVRSDYLTLRKGFIMNHHLTLTYDFHSYMIRSMEEEFQKIVGVSGPLWGFVVGFMLFNIKGSNLYFWLAIIPITLVLLVGAKLQHVIATLALENASITEYASGIKLRPRDELFWFKKPELLLSLIHFIQFQNAFELASFFWFWWQFGYNSCFLRNH…
AtMLO15	AT2G44110	Devoto et al. (2003)	Devoto A, Piffanelli P, Nilsson I, Wallin E, Panstruga R, von Heijne G, Schulze-Lefert P. 1999. Topology, subcellular localization, and sequence diversity of the Mlo family in plants. Journal of Biological Chemistry 274(49): 34993-35004.	MAGGGTTLEYTPTWVVALVCSVIVSISFAVERLIHRAGKHFKNNDQKQLFGALQKIKEELMLVGFISLLLSVGQSKIAKICISKELSEKFLPCTKPAGAEKSLKDSSHFQFSFTGRHLLAGDAPAGDYCSLKGKVPIMSLSALHELHIFIFVLAVAHIIFCLLTIVFGTMKIKQWKKWEDKVLEKDFDTDQMIQKKFTHVQEHEFIRSRFLGVGKADASLGWVQSFMKQFLASVNESDYITMRLGFVTTHCKTNPKFNFHKYLMRALNSDFKKVVGISWYLWVFVVLFLLLNIVAWHVYFWLAFIPLILLLAVGTKLEHIITDLAHEVAEKHIAVEGDLVVRPSDDLFWFQSPRLVLFLIHFILFQNSFEIAYFFFILFQFGWDSCIMDHVKFVIPRLV…
Beta vulgaris
BvMLO1	KMT10159	This study		MANEEGEEELSLEFTPTWVVAVVCFIIIAISLAVERCIHYGGKYLKKKNQKPLFEALQKVKEELMLLGFISLLLTVFQGAISKVCISEKYVRHMLPCSLEEKEAAALPTTKHIGGFRRLLSEAAVSQSAYCANKHQVPFLSIEGLHHLHIFIFVLAVVHCTFSVFTVLFGGARIRQWKHWEDSIAKENYDTDQAVKPAVTHVHDHAFIRDHFVGVGENSAILRWMHSFVKQFYGAVTKADYMTLRMGFIMTHCKGNRKFNFHKYMIRALEDDFKRVVGISWYLWVFVIIFLLLNVDGWHTYFWIAFIPFILLLAVGTKLEHIITELAHEVAEKHVAIEGDLVVKPSDEHFWFSRPQITLFLIHFILFQNAFEIAYFFWIWVQYGFSSCIMGQVRYIVPR…	KMT07816	pep:protein_coding
BvMLO2	KMT07816	This study		MAEEESDDLEFTPTWVVALVCLVIVLISLAAERGLHYLGKCLKKNQESLYEALQKIKEELMLLGFISLLLTVFQGFISEICVPTHVTSFMLPCKKETDAPEGNTHNKYAFQPSQRRLLAEGAHRCVQKGKAQFLSLEGLHHLHIFIFVLAVVYVFFCAATMILGGLKVRRWKHWEDALRREILKSQSGDRIKKINAQHRREFFKQRKGYSTILGVTMSFFKQFYGSVTKFDYVALRHGFIMTHCRSNLSYDFHKYMLRTLEYDFNKIVGISWYLWAFVVLFLLLNLAGWNAYFWLSFLPLIILLIVGTKLEHIIICLADEIEEKEKEQEHVQNKPEDTVEKAPWVKPSDKHFWFGRPGIFLYMIHFILFQNSFEFAFFLWVLFTYGVHSCILEEVGLII…	KMT10159	pep:protein_coding
BvMLO3	KMT08101	This study		MESVLREGRSLAETPTWSVATVTSVMVFVCFLVERSIYWFGKWLKKTRRKALFASLEKIKEELMLLGLISLLLGQWARWISEICVDSSLFNSRFYTCSEEDFTSHEKFVIRESLPFSNETDIPPKGLFTSVSHRCPRGREPFVSYEGLEQLHRFLFVLGITHVLYSCLAVGLAMIKIYSWRKWEYQAIDQVGDENLQAKRNKVMRRQTTFAFHHASHPWSRNRVLIWMLCFLRQFKSSIQKSDYLALRLGFITNHKLPLSYNFHKYMVRSMEDEFHAIVGIRYLILLLSLERLMYQGPLVEIL	KMT08101	pep:protein_coding
BvMLO4	KMS98656	This study		MAGGAEGDATFESTPSWIIGAVVFGIVAVSLVIEKLLHRLGHYLLDKDKIPLHMALQKIKEELMLLGFISLLLTFFQDETTKWCISEKLAQKWLPCHYKPAETTAHFVSAGGRHLLAGAAGGSTCPTGKIHFVSLTVLHDLHYLIFILAIVHVLSCQLIVLLGEMKIRQWKKWEESIRMQNANDEGRVIDIRNHDFIKEHFGGINANKRNYVKSFFKHLAGILTKNDYAAMRMGFVLTHCNGNQRFNFHKYIVYAYEADFNKIVSISWFMWLFVAISLTLNVAGWHIYFGIAFIPFTLLLILGTKLQQVITALATRIAQKNSIIFGEVRIEPSDDYFWFGSTKVALSLIHIILFVNSFGFSIFFWTLFKFGLNSCVMGDAIYAYPRIIIMVVAQTICSY…	KMS98656	pep:protein_coding
BvMLO5	KMT15604	This study		MAGGAGEANLESTPTWVVAIVCMVFVVISLAAERFIHYTGKYLKKTNKKPLFQALQKIKEELMLVGFISLLLTVFQGRIGRLCISQNLANKWLPCKKISDPIVHQTHVTWRHLLAEATDSTYCQQKGKVPMLSVTALHHLHIFIFVLAVVHVVMCALTVLFGGLKISQWQTWEDSIHEKEHDPEDGIKSKSTTIGELDFIRSRSWAADHCLLGWVQAFFKQFYGSVTESDYLTMRMGFIMTHCRSHTKFNFHKYMVRAFEADFKKVVGISWFLWLFVVVFLFLNVNGYHAYFWIAFIPLILLFGVGTKLEHIIIQLAKQVAQSRRQSEIGGHVEIHPSDDHFWFHKPRLLLLLIHIILFQNSFEVAFFFWIWVQYGFDSCIMGSIGYTVPRLVIAAFVQ…	KMT15604	pep:protein_coding
BvMLO6	KMS97982	This study		MRSLALTPTWSVASVLTFFVAVSLLVERSIHWLSNWLDKTRRKPLLQTVEKMKEELMLLGFISLLLTATSSTISNICISSKFFGGVFSPCSEAEVHEATENESSEGRKLWTSTPHTFRKLMSSLHQNKCPEGKEPFVSYEGLEQLHRFIFIMAVTHVTYSCLTMLLAIVKVHSWRKWEDQAHMDRHDALTEITRELVMRRQSSFVKFQASNSLTTSKFWIWVPCFFRQFGHSVVRADYLTLRKGFIMNHNLTRKYDFHSYMIRSMEEEFQRIVGVSGPLWGFVVAFMLFNIKGSNLYFWIAILPIALVLLVGTKLQHVIATLTLESAGLSGFFTGTKLKPRDDLFWFKKPQLLLSLIHFVLFQNSFELASFFWFWWQFGYDSCFIKNHLLVYLRLILGF…	KMS97982	pep:protein_coding
BvMLO7	KMT08876	This study		MAENGHHGSSIGSESTSIEIERKLHQTPTWAVAGVCAVIILISFILEKGLQRIGTWLTKKQKRALYEALDKVKEELMVMGFISLLLTFSQGYMAKICIPSKFADHMLPCELKNRDSGEENRRKLLWDKRRILVTGESHHSCHEGHVPLITVEAAHQLHILIFFLAVFHVLYSAATMMLGKLKIRGWKDWERETSTLDYELTNNPLRFRLTHQTTFVRSHNSFWTRIPFFFYVGCFFRQFFRSVTKADYLTLRNGFITAHIAPGSQFDFQKYIKRSLEDDFKVVVGVSPVLWTSFVIFLLLNVKGWHTLFWASILPLIVILAVGTKLQGIMTRMALEITERHAVVQGIPLVQGSDEYFWLSWPQFILHLLHFALFQNAFQLTYFLWILYEFGMKSCFHDK…	KMT08876	pep:protein_coding
BvMLO8	KMT19240	This study		MGGGGGGGSGASKPRQLDQTPTWAVASVCAIIIVISIVLEKVLHHIGEYFHKKHKKALYEALEKIKGELMVLGFISLLLTFGQTYIISICIPMHLANTMLPCAYKPNHEKKSHEHGEAKADHHRRLLWYERRMLSGGAAPVGCKEGYVPLISANGLHQLHIFIFFLAVFHVIYSCITMALGRMKIRRWKDWELEAVNSKDGFGADASKFRLTHETSFVKGHNSFWTKNPVLFGLGCFFRQFYRAVRRSDYLALRHGFVSVHLAPGSKFDFQKYIKRSLEDDYKVVVGISPLLWASAVLFLLLNVDRWDAMVWLSFLPLIVILSVGMKLEAVITQMAVEITDRHAVVQGMPLVQVSDKHFWFSWPQLILYLIHYVLFQNAFEITYFFWIWYEFGLRSCFH…	KMT19240	pep:protein_coding
BvMLO9	KMT09593	This study		MEEGRSLTETPTWAVATVISLMVASVFLFTKSVESFGQGYESFASYESLEQLHRLLFVLGVTHVTYSSLAIALSVIKIYSWRIWEDEAKLLASQTSSLETSSQDQTKLKRLSTFVAHHASHPWSQHKVLVWLLCFSRQFWSSINKFDYTALRFGFLTTHQLPLSYDFLNYMLRSMDEEFRDIVGISLPLWIYAIFCIFLDFHGTHLYFWLSFAPATIIIIIGTKLHRVVVKLAVEIMDSHSHVKTQEFKVKLRDELFWFGKPRLLLWFIQFISFQNAFEMAMFLWSLWEINGTSCFMDNKSFIAIRLTFGLISQVWCSYITFPLYVIITEMGSKFKKAVIPEGVRKSLHGWKKRVKTRQNNNPNNVRLTSTTSMPLIRDVGQDDFNNNGSNNDIINIGG…	KMT09593	pep:protein_coding
Dianthus caryophyllus
DcMLO1	Dca27237	This study		MGGESSSSNEGRTLNETPTWAVAGVCALIVVISIVLENGLHGLGLLLKKKQKAALYEALDKVKGELMVLGFISLLLTFMQNYISKICIPSNVADKMLPCSLNYSESSAESHGDDDHSRRLRWNNHRILSTTSLINTCKEGYVPLITSEAAHQLHILIFFLAVFHVLYSALTMMLGKLKIRGWKNWERETLTVDYECTNDPSRLRLTHETSFVKSHTSFWTSIPFFFYVGCFFRQFFKSVTKADYLTLRNGFITVHIGPGGKFNFQKYIKRSLEDDFKVVVGVSPVLWASFVIFLLLNVNGWHTLFWASLLPLIAILAIGTKLQAILTKMALEITERHAVVQGIPLVQGSDSYFWFSKPRLILHLLHFTLFQYEFGRESCFHDKPLFAILKIAMGLSAMV…
DcMLO2	Dca2802	This study		MGGESSSSNEGRTLNETPTWAVAGVCALIVVISIVLENGLHGLGLLLKKKQKAALYEALDKVKGELMVLGFISLLLTFMQNYISKICIPSNVADKMLPCSLNYSESSAESHGDDDHSRRLRWNNHRILSTTSLINTCKEGYVPLITSEAAHQLHILIFFLAVFHVLYSALTMMLDPSRLRLTHETSFVKSHTSFWTSIPFFFYVGCFFRQFFKSVTKADYLTLRNGFITVHISPGGKFNFQKYIKRSLEDDFKVVVGVSPVLWASFVIFLLLNVNGWHTLFWASLLPLIAILAIGTKLQAILTKMALEITERHAVVQGIPLVQGSDSYFWFSKPRLILHLLHFTLFQYEFGRESCFHDKPLFAILKIAMGLSAMVLCSYSILPLYALVTQMGSNMKKTI…
DcMLO3	Dca30540	This study		MAGGGGEGGSRGGSSLEFTPTWVAALVCAVIVTISLARLKTMNRQFLYKALQKLKEELLLMGFLSLLLARLQDDIVRVCIPPSWALKGLPCNLSSDTNVGTTARYSTGRHLLAEDVAQSYCQQKGKVPLISYHALHDLHILIFVLAVTHAVVCAFTMLFGAMKISRWKAWEKSIIDEIHCAETGDENDAKAVDIKKDDFIKSRYLGDQARKRIWLQSFAKHLYCPVSESDYAAMRTGFVMTHCGGNLKFSFHEYMMRVFEADFAKVISISGFVWVIVVISLLLNLAGWHMYFWIAFLPFILLLVLGTKLEQVITVLATEVARRQPRTAEETEIQLSDRHFWFQRPKIALSLINVILSCNSFAIALFFWIYSRFGTQPCGMKRNIFTIPRLVIVVIVQVL…
DcMLO4	Dca34077	This study		MEESLGREGRSLAETPTWSVATVTTLMVFICFLVERSIYWFGKWLKKKRRKALLASLEKIKEELMLLGLISLMLGQWAKWISEICVDSSLFNSKFYTCTEDDFASHENFLVRESLHSLNETDIPPRGLFTSVSHTCPEGREPFVSYEGLEQLHRFLFVLGITHVLYSFIAVGLAMTKIYSWRKWEYQAIDQAEGDLQAMFSSTVQEFNTEIRLFGPSFGFHHRKFHSFTAISFTLSTLTTPTNHRLPLSYNFHKYMVRSMEDEFHAIVGISWPLWGYAILCILLNVHGLNIYFWLSFIPVILVMLVGTKLEHVVSLLAVEIAQQQGPTSGTHVKPRDELFWFGKPEMILMLIQFVSFQNAFEVATFIWSLWGFKQHACFIKNHTMVVIRLVSGVLVQFW…
DcMLO5	Dca3540	This study		MVLGFISLLLTFMQNYISKICIPSNAADKMLPCSLNYSESSAKSHGDDDHSRRLLWDNHRILSTTSLINTCKELLKKKQKAALYEALDKVKGELMVLGFISLLLTFMQNYISKICIPSNVADKMLPCSLNYSESSAESHGDDDHSRRLRWNNHRILSTTSLINTCKEGYVPLITSEAAHQLHILIFFLAVFHVLYSALTMMLGKLKIRGWKNWERETLTVDYECTNDPSRLRLTHETSFVKTHTSFWTSIPFFFYVGCFFRQFFKSVTKADYLTLRNGFITVHIGPGGKFNFQKYIKRSLEDDFKVVVGVSPVLWASFVIFLLLNVNGWHTLFWASLLPLIAILAIGTKLQAILTKMALEITERHAVVQGPLVQGSDSYFWFSKPRLILHLLHFTLFQY…
DcMLO6	Dca40289	This study		MEESLGREGRSLAETPTWSVATVTTLMVFICFLVERSIYWFGKWLKKKRRKALLASLEKIKEELMLLGLISLMLGQWAKWISEICVDSSLFNSKFYTCTEDDFASHENFLVRESLHSLNETDIPPRGLFISVSHTCPEGREPFVSYEGLEQLHRFLFVLGITHVLYSFIAVGLAMTKIYSWRKWEYQAIDQAEGDLQAMFSSTVQEFNTEIRLFGPSFGFHHCKFHSFTANHRLPLSYNFHKYMVRSMEDEFHAIVGISWPLWGYAILCILLNVHGLNIYFWLSFIPVILVMLVGTKLEHVVSLLAVEIAQQQGPTSGTHVKPRDELFWFGKPEMILMLIQFVSFQNAFEVATFIWSLWGFKQHACFIKNHTMVVIRLVSGVLVQFWCSYSTAPLSVII…
DcMLO7	Dca44956	This study		MSGGSEEETSFEYTPTWVIAVVCFIIIAISLLVERCIHYGGILLKKKHQKSLYEALEKVKEELMLLGFISLMLTVLQGAISKICIPEKYVTNMLPCEKIKEPSDHHESTTEHLGGLRRLLSESAMSQSAYCASKDKVPFLSIEALHHLHIFIFVLAVVHVTFSVLTILFGGARIRQWKQWENAVGKENYDSDQSLRPTVTHVHDHDFIRDHFVGIGENSTILIWLYSFFKQFYGAVTKADYVTMRMGFIMNHCKGNLKFNFHKYMMRALEDDFRQVVGISWYLWVFVIIFLLLNVNGWHTYFWIAFVPFILLLAVGAKLEHVISQLAHEVAEKHVAIEGDLVVKPSDDLFWFGRPQLALLLIHFILFQNAFEIAYFFWIWVQYGFDSCIMGKVRYIVPR…
DcMLO8	Dca46493	This study		MAEEDSNSLQFTATWIVGVVCFIIVVISLVAERGLHRLGKVSAEHVSDDSTRFAAQPSWSKRHLLSEGDVSHHCTKKGMAQFMSLEALHQLHILIFVLAVVFVVFNATTMILGGVKVRRWKHWEESLRREMSKTKNGNQQSSRVHQIQARHRHEFFKQHRGHSAVKGVLVSFFKQFYGSVTKSDYIALRHGFIMTHLAANQAFDFHKYMLRTLEYEFKKVAGISWWLWMFVVVFLLVNLEGAHIYFWLSFLPLILLLVVGTKLEHIIMSLAEEIEEKEKGNNETQTVSEAEGEKSPWVKPSDKHFWFERPNIVLYLIHFILFQNSFEIAFFFWVLITYGVHSCILDKVSFIIPRLIIGLIVQVLCSYSTLPLYTIVTQMGSRFKPGILGPIAHETIENW…
DcMLO9	Dca54437	This study		LSISSWYQSLVLLITVEASCFVVIFVFVLKIASLLLFPLSFVLIVMAGADSTVTTIHITDPLYFNPSEGMQTLKLTSELLGIENYGPWRRQMELALSAKRKLGFVTGTVKRDEKDVVKQEAWDTSNNLLLKKKNQKPLYEALQKVKEELMLLGFISLMLTVLQGTLSKMCIPEKYVTMMLPCSLNDRLKDTPNTDDGSIVSSTGHLGISLRRLMSETAMSQTAYCARQGKVPFLSIEALHHLHMFIFVLAVVHVTFSVLTVVFGGARIRQWRRWEEEIVKEMENQEKAPVLTHSVTNVHDHAFIKAHFAGIGANSTTLATMHSFFKQFYGAVTKADYLALRLGFITTHCKTNPKFNFHKYMMRALEDDFKRVVGIGWYLWIFVIIFLLVNVNGWHVYFW…
DcMLO10	Dca61084	This study		MLLGFISLLLTVFQGMISNICIPTHLTQFMLPCKKVSAEHVSDDSTRFAAQPSWSKRHLLSEGDVSHHCTKKGMAQFMSLEALHQLHILIFVLAVVFVVFNATTMILGGVKVRRWKHWEESLRREMSKTKNGNQQSSRVHQIQARHRHEFFKQHRGHSAVKGVLVSFFKQFYGSVTKSDYIALRHGFIMTHLAANQAFDFHKYMLRTLEYEFKKVAGISWWLWMFVVVFLLVNLEGAHIYFWLSFLPLILLLVVGTKLEHIIMSLAEEIEEKEKGNNETQTVSEAEGEKSPWVKPSDKHFWFERPNIVLYLIHFILFQNSFEIAFFFWVLITYGVHSCILDKASFIIPRLIIGLIVQVLCSYSTLPLYTIVTQMGSRFKPGILGPIAHETIENWLEDVR…
DcMLO11	Dca612	This study		MASEEEEASLEFTPTWVVAVVCFIIIAVSYGVERCIHYGGKFLKKKNQKPLYEALQKVKEELMLLGFISLMLTVLQGTLSKMCIPEKYVTMMLPCSLDDRLKDTPNTDDGSIVSSAGHLGSLRRLMSETAMSQTAYCARQGKVPFLSIEALHHLHMFIFVLAVVHVTFSVLTVVFGGARIRQWRRWEEEIVKEMENQEKAPVLTHSVTNVHDHAFIKAHFAGIGANSTTLATMHSFFKQFYGAVTKADYLALRLGFITTHCKTNPKFNFHKYMMRALEDDFKRVVGIGWYLWIFVIIFLLVNVNGWHVYFWMAFIPFFLLLAVGTKLEHVISELAHEVVEKHSDIEGELVVKPSDEHFWFSRPHFALILIHFILFQNAFEIGFFFWIWLQYGFHSCILG…
DcMLO12	Dca6844	This study		MADKAEEMRSLALTPTWSIASVLTIFVAVSLVVERSIHRLSHGNEPFVSYEGLEQLHRFIFIMAVTHVTYSCLTMLLAIVKTCFFRQFGRSVERADYLTLRKGFIMNHKLTVNYDFHSYMIRSMEEEFQRIVGVSGPLWGFVVAFMLFNIRGSNLYFWIAIIPITLVLIVGTKLQHVIATLTLEGAGLSGFFTGTKLKPRDDLFWFKKPELLLSLIHFILFQNSFELASFFWFWWQFGYDSCFIKNHLLVYLRLILGFSGQFLCSYSTLPLYALVTQMGTNYKAALIPQRIRETLHGWKKSAARRKRRLGIYGGDDSTVRTDTSTVMSLDEDDHQLLDIPETRPVTHSEIELQSPSTVESSPAANENSSRGATPLLRPFTRGPSS
Glycine max
GmMLO1	XP_003517124	Deshmukh et al. (2014)	Deshmukh R, Singh V and Singh B (2014). Comparative phylogenetic analysis of genome-wide Mlo gene family members from Glycine max and Arabidopsis thaliana. Molecular Genetics and Genomics 289: 345-359	MYSSKFRKLFCSVLFSWLCFGGLAMAAGESSSSSRDLDQTPTWAVAAVCTVFILVSIALEKSLHKVGTWLGQKKKKALLEALEKVKAELMILGFISLLLTFGQSYIVRICIPEKLADNMLPCPYKYKEDKKASDSEEEHRRKLLSYERRYLAADTTSFKCSREGHEPLLSVNGLHQLHILVFFLAVIHVLYSAITMMLGRLKIRGWKAWEAETSTHNYEFAN~AASRFRLTHETSFVRAHSSFLTRIPIFFYIRCFFRQFYRSVNKTDYLTLRNGFITVHLAPGSKFNFQKYIKRSLEDDFKVVVGVSPILWASVVVYLLINVNGKQLCCLGSLIPVVIILAVGTKLQAILANMALEITERHAVVQGMPLVQGSDKYFWFGQPQLVLHLIHFALFQNAF…
GmMLO2	XP_003519926	Deshmukh et al. (2014)	Deshmukh R, Singh V and Singh B (2014). Comparative phylogenetic analysis of genome-wide Mlo gene family members from Glycine max and Arabidopsis thaliana. Molecular Genetics and Genomics 289: 345-359	MAEKTQVYERTLEETPTWAVAVVCFVLLAVSIVIEHIIHGIGKWFKKKHKNALFEALEKVKGELLLLGFLSLLLTVLQDEISKICVSKNVASTWHPCANPKAPKTSQSEDESEDFQINSRKLLQFYDLVPRRVLATKGYDKCDE~~KGKVAFVSAYGIHQLHIFIFVLAIFHILQCIVTLTLGRTKMRKWRAWENETKTIEYQFYN~DPERFRFARDTTFGRRHLNSWSQSTISLSIVSFFRQFFGSVNKVDYLTLRHGFITAHLAPGSDARFDFQKYIERSLEEDFKVVVGISPIIWFFAVLFLLTNTHGWYSYYWLPFIPLFIILLVGAKLQMIITKMGLKITDRGEVVKGAPVVVPGDDLFWFNRPGLLLFLIHLVLFQNAFQLAFFSWSTYEFSI…
GmMLO3	XP_003520359	Deshmukh et al. (2014)	Deshmukh R, Singh V and Singh B (2014). Comparative phylogenetic analysis of genome-wide Mlo gene family members from Glycine max and Arabidopsis thaliana. Molecular Genetics and Genomics 289: 345-359	MGGGGEEGNNLEFTPTWVVAVVCSVIVAASFAAERFLHYGGKFLKRKNQKPLYEALQKIKEELMLLGFISLLLTITQNGIIRICVPVGWTHHMLPCSLKDNGKEELTKTTSHFQTFFSFSDISGTARRLLAESESENEDHQPATGEKLGHCARKGKVPLLSVEALHHLHTFIFVLAVAHVTFCVLTVVFGGLKIREWKHWEDSIGNDNKNETQP~VLEPTVTHVHQHAFIQNHFTGLGKDSAVLGWVKSFFKQFYGSVTKLDYVTLRLGFIMTHCKGNPKFNFHKYMIRALEDDFKKVVGISWYLWIFVVIFMLLNVHGWHAYFWISFIPLILLLAVGAKLEHVIIQLAHEVAEKHSAIEGELVVQPRDDHFWFNRPHIVLFLIHFILFQNAFEIAFFF…
GmMLO4	XP_003522288	Deshmukh et al. (2014)	Deshmukh R, Singh V and Singh B (2014). Comparative phylogenetic analysis of genome-wide Mlo gene family members from Glycine max and Arabidopsis thaliana. Molecular Genetics and Genomics 289: 345-359	MSGGGEEGATLEFTPTWVVAAFCTVIVAISLAAERLLHYGGKFLKAKDQKPLYEALQKIKEELMLLGFISLLLTVTQNGITKICVRPSLTLHMLPCNLHDAPANHESHFQTFFPGTARRLLSGEHSTPESASKIGYCSRKHKVPLLSVEALHHLHIFIFVLAVVHVSFSVLTVVFGGARIRQWKHWEDSIAKQNYETDR~VLKPKVTQVHQHDFIRGRFAGFGKDSAIVGWLLSFLKQFYGSVTKSDYVTLRHGFIMTHCRTNPKFNFHKYMIRALEDDFKQVVGISWYLWLFVVIFLLLNINGWHTYFWIAFIPVILLLAVGTKLEHIITQLAHEVAEKHAAIEGDLVVQPSDDHFWFHRPRVVLFLIHFILFQNAFEIAFFFWIWVTYGFDSCIMGQ…
GmMLO5	XP_003523525	Deshmukh et al. (2014)	Deshmukh R, Singh V and Singh B (2014). Comparative phylogenetic analysis of genome-wide Mlo gene family members from Glycine max and Arabidopsis thaliana. Molecular Genetics and Genomics 289: 345-359	MWQLQFHQSSQLLHLRPPLTLAEQKHHLWQHSVVQSSQPVLSGFSKINMAGGAATAERSLKETPTWAVAAVCSVFIIISVLIEHGIHSLGKWFQKRHKKAMNEALEKIKSELMLLGFISLLITFGTKYIAKICIPVSAGDIMLPCKKVEVSDSDDDSNDRRKLLSFDDNVVEWRRVLAAASGGDYCSQ~~KGKVPLISQSGVHQLHIFIFVLAVFHIFYSVMTMVLARAKMKKWKAWEAETSSLEYQFTN~DPARFRLAHQTSFVRRHSGWSRMPGIRWIVAFFRQFFGSVTKVDYMTMRHGFINAHFAPDSKFDFQKYIKRSMEDDFKVVVGISIPLWVFAIVFMLVNVYKWYTLTWLSLAPLVILLLVGTKLELIIMEMAQQIQDRATIVRGVPIVE…
GmMLO6	XP_003523524	Deshmukh et al. (2014)	Deshmukh R, Singh V and Singh B (2014). Comparative phylogenetic analysis of genome-wide Mlo gene family members from Glycine max and Arabidopsis thaliana. Molecular Genetics and Genomics 289: 345-359	MAGGGEGGDTRQLDLTPTWAVAAVCAIIVIISILLEKIIHKFAKMFEERKQHALLEALEKIKAELMVLGFISLLLTFGQNYISKMCIPSKYAKTMLPCVPPEERHGAGHHTEEAGGGEAKDGGHRRRLLSYERRFLASGGGGQSCKPGYTPLISVTGLHQLHIFIFFLAVFHVIYSAITMTLGRAKIRGWKAWEADHIVDQDALN~DPRRFRLTHETSFVRDHNSIWTKTPVSFYLVCFFRQFFRSVRRADYLTMRHGFVTVHLAPGSKFDFQKYIKRSLEDDFKVVVGISPLLWGSVVLFLLVNVHGWHAAFWVSFLPLLVILAVGTKLQGIITRMALDISERHAVVQGIPLVQVSDKYFWFAWPQLVLYLIHYVLFQNAFELTYFWWTWYEFGWASC…
GmMLO7	XP_003527594	Deshmukh et al. (2014)	Deshmukh R, Singh V and Singh B (2014). Comparative phylogenetic analysis of genome-wide Mlo gene family members from Glycine max and Arabidopsis thaliana. Molecular Genetics and Genomics 289: 345-359	MSGGGGGEEEATLEFTPTWVVAAVCTVIVAISLAAERLLHYGGKFLKAKDQKSLYEALQKIKEELMLLGFISLLLTVTQNGITKICVRPSLTRHMLPCNLDAGEHSTPESESATKIGYCVRKNKVPLLSLEALHHLHIFIFVLAVVHVSFSLLTVVFGGARIRQWKHWEDSIAKQNYETGR~VLKPKVTQVHQHDFIRGRFAGFDKDSAIVGWLLSFLKQFYGSVTKSDYVTLRHGFIMTHCRTNPKFNFHKYMIRALEDDFKQVVGISWYLWLFVVIFLLLNINGWHTYFWIAFIPVVLLLAVGTKLGHVITQLAQEVAEKHAAIEGDLVVQPSDEHFWFHRPHVVLFLIHFILFQNAFEIAFFFWIWVTYGFDSCIMGQVRYIVPRLVIGVFIQVLC…
GmMLO8	XP_003527634	Deshmukh et al. (2014)	Deshmukh R, Singh V and Singh B (2014). Comparative phylogenetic analysis of genome-wide Mlo gene family members from Glycine max and Arabidopsis thaliana. Molecular Genetics and Genomics 289: 345-359	MAGGGATAERSLEETPTWAVAAVCSVFVIISVLIEHGIHSLGKWFQKRHKKAMNEALEKIKSELMLLGFISLLITFGTQYIAKICIPVSAGDIMLPCKKVEVSDSDDDSNDRRKLLSFDDNMEWRRVLAAASGGDYCSQ~~KGKVSLISQSGVHQLHIFIFVLAVFHIFYSVMTMVLARAKMKKWKAWEAETSSLEYQFTN~DPSRFRFAHQTSFVRRHSGWSRMPGIRWIVAFFRQFFGSVSKVDYMTMRHGFINAHFAPDSKFDFQKYIKRSMKDDFKVVVGISIPLWVFAIVFMLVNVYKWYTLTWLSLAPLVILLLVGTKLELIIMEMAQQIQDRATIVRGVPIVEPNNKYFWFNRPQWIIFLIHFTLFENAFQIAFFLWTWYEFKITSCFHESL…
GmMLO9	XP_003532996	Deshmukh et al. (2014)	Deshmukh R, Singh V and Singh B (2014). Comparative phylogenetic analysis of genome-wide Mlo gene family members from Glycine max and Arabidopsis thaliana. Molecular Genetics and Genomics 289: 345-359	MAEVLQRGRSLAETPTYSVASVVTLMVFVCFLVERSIYRFGQWLKNTRRKALFASLEKIKEELMLLGLISLLLAQSARWISEICVNSSLFSSRFYICSEQDLGINENIMHQSSSSSSSSSFPQEINSGAFNQCGEGHEPFVSYEGLEQLHRFLFVLGITHVLYSCLAVGLAMSKIYSWRRWENQAAMATGGNLQGKKIKVMRRQTTFVFHHTSHPWSRSPILNWMLCFVRQFRSSIQKSDYLALRLGFITEHKLPLSYNFHQYMVRSMEDEFHGILGISWPLWIYAIVCIFVNIHGLNIYFWLSFIPAILVMLIGTKLQHVVSTLALEIMEQTGPSARTQVKPRDELFWFKKPDILLWVIQFVIFQNAFEMATFIWTLWGFQERSCFMRNHYMIIIRLA…
GmMLO10	XP_003536359	Deshmukh et al. (2014)	Deshmukh R, Singh V and Singh B (2014). Comparative phylogenetic analysis of genome-wide Mlo gene family members from Glycine max and Arabidopsis thaliana. Molecular Genetics and Genomics 289: 345-359	MSKVLQAKLEATPTWAVAVVCFVMLAISILIEHILEELGKWLKKKHKKALHEALEKVKGELMLLGFISLLLVMFQDHISNICIPKSVASTWHPCDPADELKNPRAYYDTCAQQGKDQVAFMSEYSIHQLHIFVFVLAIFHILQCIMTLTLGRTKMSIWRKWEDETKSLGHQFHH~DPERFRFARDTTFGRRHLSSWSRSPGSLWIVSFFRQFYGSLNKVDYMALRHGFLVAHLTPANEAKFDFQNYIKRTLDEDFAAVVGITPTIWFFAVLILLTNTHGWYSYFWIPFIPVIIILLVGTKLQMIITEMALKIQDRGEVVKGAPLVEPGDELFWFNRPRLILFLIHLVLFQNAFQLAFFAWSTYDNGFKINSCFHKTTADIVIRLTMGVLTQVLCSYVTL…
GmMLO11	XP_003537693	Deshmukh et al. (2014)	Deshmukh R, Singh V and Singh B (2014). Comparative phylogenetic analysis of genome-wide Mlo gene family members from Glycine max and Arabidopsis thaliana. Molecular Genetics and Genomics 289: 345-359	MYSSKFRNLFCSVLFSWLCFGGLAMAAGGSRSGSRDLDQTPTWAVAAVCTVFILISIALEKSLHKVGTWLVQKHKTALLEALEKVKAELMILGFISLLLTFGQSYIVRICIPEKLADIMLPCPYKEAKKASDSEEEHRRKLLSYERRYLAADTASFKCSREGHEPLLSVNGLHQLHILIFFLAVIHVFYSAITMMLGRLKIRGWKAWEAETSTHNYEFAN~AASRFRFTHETSFVRAHTSFLTRIPIFFYIRCFFRQFYRSVNKTDYLTLRNGFITVHLAPGSKYNFQKFIKRSLEDDFKVVVGVSPILWASVVVYLLININGWRTTIWAALIPVVLILAVGTKLQAILAKMALEITERHAVVQGMPLVQGSDKYFWFGQPQLVLHVIHFALFQNAFQI…
GmMLO12	XP_003538050	Deshmukh et al. (2014)	Deshmukh R, Singh V and Singh B (2014). Comparative phylogenetic analysis of genome-wide Mlo gene family members from Glycine max and Arabidopsis thaliana. Molecular Genetics and Genomics 289: 345-359	MAGGSGGRNLEETPTWAVSAVCFVLILISIIIEHIIHLIGKWLKKKHKTALYESLEKIKSELMLLGFISLLLTVGQGPISRICISEKVAGTWHPCDDSSSIHESDTEESENVNGTNSRRLLAAFYGSDDVNPRRVLAGGGTDKCREGKVPFVSSDGIHQLHIFIFVLAVFHVLYCILTMALGRAKMKRWKRWEEETKTPEYQFSH~DPERFRFARETSFGRRHLSFWTKNPVLMWIVCFFRQFVRSVPKVDYLTLRHGFIMAHLAPQSHSKFDFRKYIKRSLDEDFKVVVGISPPFWFFAVLFLLLNTHGWYSYLWLPFIPLIIILLVGTKLQVIITEMGLRIQQRGEVLKGVPLVQPGDHLFWFNRPGLILYLINFVLFQNAFQLAFFAWSALQFGIK…
GmMLO13	XP_003540745	Deshmukh et al. (2014)	Deshmukh R, Singh V and Singh B (2014). Comparative phylogenetic analysis of genome-wide Mlo gene family members from Glycine max and Arabidopsis thaliana. Molecular Genetics and Genomics 289: 345-359	MAGGSGGRNLEETPTWAVSAVCFVLILISITIEHIIHLIGKWLKKKHRRALYESLEKIKSELMLLGFISLLLTVGQGPISRICISEKVAGTWHPCDDSSNHESDSEESENRTNSRRLLAAFYGSDDVNPRRVLAGGGADKCPEGKVPFVSSDGIHQLHIFIFVLAVFHVLYCIFTMALGRAKMKRWKRWEEETKTTEYQFSH~DPERFRFARETSFGRRHLSFWTKNPVLIWIVCFFRQFVRSVPNVDYLTLRHGFIMAHLAPQSHSKFDFRKYIKRSLDEDFKVVVGISPPFWFFAVLFLLLNTHGWYSYLWLPFIPLIIILLVGTKLQVIITEMGLKIQQRGEVLKGVPLVQPGDHLFWFNRPGLILYLINFVLFQNAFQLAFFAWSALQFGIKSCF…
GmMLO14	XP_003539407	Deshmukh et al. (2014)	Deshmukh R, Singh V and Singh B (2014). Comparative phylogenetic analysis of genome-wide Mlo gene family members from Glycine max and Arabidopsis thaliana. Molecular Genetics and Genomics 289: 345-359	MGGKTLQETPTWAVAVVCFVLLSISILIEHILHLIGKWLKKKHKRALCEALEKIKSELMLLGFISLLLTVGQGLISRICISEKVAGTFHPCPKKYYKKKEESEHRTNNGRRLLAAFLDSDNQNHRRILAAGGGDNCPPGKVPFVSSEGIHQLHIFIFVLAVFHVLYCILTLALGRAKMRRWKRWEEETKTAQYQFSH~DPERFRFARETSFGRRHLSFWAQNPVLLWIVCFFRQFVRSVPKVDYLTLRHGFMMAHLGPHSHPKFDFRQYIKRSLEEDFKVVVEISTPIWFITVLFLLVHTDGWYSYYWLPFAPLIIVLLVGAKLQVIITKMGQRIQQRGEVVKGVPLVQPGDDLFWFNKPRLTLYLINFVLFQNAFQLAYFSWTALQFGIKSCFHSQTE…
GmMLO15	XP_003543248	Deshmukh et al. (2014)	Deshmukh R, Singh V and Singh B (2014). Comparative phylogenetic analysis of genome-wide Mlo gene family members from Glycine max and Arabidopsis thaliana. Molecular Genetics and Genomics 289: 345-359	MEENSQETRSLALTPTWSVATVLTVFVAVSLLVERSIHRLSNWLRKTNRKPLLAALEKMKEELMLLGFISLLLTATSRMIANICIPSKFYNSAFAPCTRSEIDEEMEDNGSEERKLLMASSYPHLVRRMLNGINSSTCKEGYEPFVSYEGLEQLHRFIFVMAVTHISYSCLTMLLAIVKIHSWRVWEDEAHMDRHNSLTEITKELTMRRQSTFVKSHASNPLIKNSSLIWVTCFFRQFGRSVVRADYLTLRKGFIMNHNLSLKYDFHSYMVRSMEEEFQRIVGVSGPLWGFVVAFMLFNIKGSNLYFWIAIIPVSLVLLVGTKLQHVIATLALENAGITGFFTEAKLRPRDELFWFNKPELLLSLIHFILFQNAFELASFFWFWWQFGYYSCFIRNHLL…
GmMLO16	XP_003546228	Deshmukh et al. (2014)	Deshmukh R, Singh V and Singh B (2014). Comparative phylogenetic analysis of genome-wide Mlo gene family members from Glycine max and Arabidopsis thaliana. Molecular Genetics and Genomics 289: 345-359	MAEELNQSLEYTPTWIVAVVCSIIVFISLCVERALHKLGKYLKSKGQTALYEALTKLEEELMLLGFISLLLTVFQGLISDICISPNLATQMLPCKRPHRSPEGSEHYQIYYDAIINRRRLFSTDTGSDHCRQKGKVPLLSLESVHHLHIFIFVLAVVHAIFCVTTMLLGGAKIREWNSWEDYCRNKIISSKNETIXKDYREFFKVHADGYWRRAAVISWLRSFFKQFHGSVTKSDYLALRYGFVKEHHPQNPEYNFHDYMLRTLEVDFKTVVGISWYLWLFVVLFLLMDLEGWHTYFWLAFLPLILLLLVGAKLEHIIARLAQESIDMMGKEDSRSVKPSDEYFWFTRPSLVLHLLHFILFQNSFEIAFLFWIWTTYGLDSCIMEKIAYVIPRLIMGVI…
GmMLO17	XP_003548777	Deshmukh et al. (2014)	Deshmukh R, Singh V and Singh B (2014). Comparative phylogenetic analysis of genome-wide Mlo gene family members from Glycine max and Arabidopsis thaliana. Molecular Genetics and Genomics 289: 345-359	MSVSKYRKLCLCLVSWLCCCCVAVASSESSIGSKDLDQTPTWAVACVCTVFILISITLEKSLHKVGTWLREKHKKALLEALEKVKAELMVLGFLSLLLTFGQSYIVRICIPADVADKLLPCPYVGTHKGSSGEEEHRRKLLSYERRYLSDDATPYQCKERHQPLLSGNGLHQLHILIFFLAVLHVFYSAVTMLLGRLKIRGWKAWEAETSSHGYEFAN~DPSRFRLTHETSFVRAHASFWTRYSIFFYIGCFFRQFYRSVGKADYLALRNGFITVHLAPGSKFNFQKYIKRSLEDDFKVVVGVSPVLWASFVVFLLLNVNGWHAMFWASLIPVVIILAVGTKLQATLANMAIEITERHAVVQGIPLVQGSDRYFWFGRPQLVLHLIHFALFQNAFQITY…
GmMLO18	XP_003548912	Deshmukh et al. (2014)	Deshmukh R, Singh V and Singh B (2014). Comparative phylogenetic analysis of genome-wide Mlo gene family members from Glycine max and Arabidopsis thaliana. Molecular Genetics and Genomics 289: 345-359	MAEDKIYERSLEDTPTWAFAVVCFVLLAISIIIEHVIDAIGKWFKKKHKSALYESLEKVKGELMMLGFISMLLVVFQGPLSKICISQNVASTWHPCSNPKKALSKSDGKSDSDTNGRKLLEYLDPIPRRVLAAKGYDKCAD~~KGKVAFVSAYGIHQLHIFIFMLAVFHILQCIITIALGRTKMRRWKKWENETKTIEYQFYN~DPERFRLAKDTTFGQRHLNTWSQSSISLWIVSFFRQFSGSVKKVDYFALRHGFITAHLAPGSDARFDFQKYIKRSLDEDFKVVVGISPIIWFFAVLFLLANTHGWYSYYWLPFIPLIAILLVGAKLQMIITKMGLRIQDRGEVLKGAPVVEPGDDLFWFNRPRLLLSIIHLVFFQNAFQLAHFAWSTYEFSINSC…
GmMLO19	XP_003548913	Deshmukh et al. (2014)	Deshmukh R, Singh V and Singh B (2014). Comparative phylogenetic analysis of genome-wide Mlo gene family members from Glycine max and Arabidopsis thaliana. Molecular Genetics and Genomics 289: 345-359	MAENTQVYERTLEETPTWAVAVVCFVLLSVSIVIEHIIHGIGKWFKKKHKNALFEALEKVKGELMLLGFLSLLLTVLQDPISKICVSKNVASTWHPCANPKAPKTSQSEDESEDFQINSRKLLQYYDIIPRRVLATKGYDKCDE~~KGKVAFVSAYGIHQLHIFIFVLAIFHILQCIVTLALGRTKMRKWRAWENETKTIEYQFYN~DPERFRFARDTTFGRRHLNSWSQSTISLSIVSFFRQFFGSVNKVDYLTLRHGFITAHLAPGSHARFDFQKYIERSLEEDFKVVVGISPIIWFFAVLFLLTNTHGWYSYYWLPFIPLVIILLVGAKLQMIITKMGLRITDRGEVVKGAPVVEPGDDLFWFNRPRLLLFLIHLVLFQNAFQLAFFSWSTYEFSV…
GmMLO20	XP_003555433	Deshmukh et al. (2014)	Deshmukh R, Singh V and Singh B (2014). Comparative phylogenetic analysis of genome-wide Mlo gene family members from Glycine max and Arabidopsis thaliana. Molecular Genetics and Genomics 289: 345-359	MSDKEANLQAKLEATSTWAVAVVCFVMLAISILIEHILEELGKWLKKKHQKALHEALEKVKGELMLLGFISLLLVVFQDRISTICIPKSIASTWHPCDPDYKSKKPEGYYDKCAEKGKDLVAFMSEYSIHQLHIFVFVLAIFHILQCIMTLTLGRTKMSKWRKWEDETKSVEHQFYH~DPERFRFARDTTFGRRHLSSWSRSPISLWIVSFFRQFYRSLNKVDYMALRHGFIVAHLTPASEAKFDFQNYIKRTLDEDFAVVVGITPTIWFFAVLILLTNTHGWHSYLWIPFIPVIIILLVGTKLQMIITEMALRIQDRGEVVKGAPVVEPGDGLFWFNRPRFILFLIHLVLFQNAFQLAFFAWSTFDNGFKINSCFHRTTADIVIRLTMGVLTQVLCSY…
GmMLO21	XP_003516545	Deshmukh et al. (2014)	Deshmukh R, Singh V and Singh B (2014). Comparative phylogenetic analysis of genome-wide Mlo gene family members from Glycine max and Arabidopsis thaliana. Molecular Genetics and Genomics 289: 345-359	MGEENGEGRSLAETPTYAVATVITVLVSLSFLFQGTLKKLVKWLDRTKRKSLLSALDKIKEELMLFGLLSLLMGHWIIFVAKICVKSSVLSSRFFPCAMEKNSVKRFVGMGSAYSNKTVLEGKVNNGLHNYCPEGHESLASYESLEQLHRFVFVLGVTHITYSFIAVALAMIKIYSWRTWENEAKTIAVQSIQGSDFYASRLRRLNTFVFHHTSHPWSHHKILVWLLCFSRQFWSSIHRADYMALRLGFITNHGLPTTYDFHNYMLRSMDEEFRDIVGVSVLLWIYAICCIFLNFHGSNFYFWLSFVPAILILIIGTKLHRVVVKLAVEIINRCPNMKPHQFNLRDELFWFGKPRFLLRLIQLISFLNAFEMATFLWSLWEIKDPSCFMSNRRFIVIRL…
GmMLO22	XP_003518148	Deshmukh et al. (2014)	Deshmukh R, Singh V and Singh B (2014). Comparative phylogenetic analysis of genome-wide Mlo gene family members from Glycine max and Arabidopsis thaliana. Molecular Genetics and Genomics 289: 345-359	MFVSKYRKLCLCLVSWLCCCCVVVASSESNINPKDHDQTPTWVVACVCTVFILISITLEKSLHKVGIXLREKHKKALLKAFEKVKAELMVFGFLSLLLTFGQSYIVRICIPADVADKFLPCLYVGTHKGSSGEEEHCRKLLSYECRYLSDDATSWFKFQRHQPLLSGNGLHQLHILIFFLAVLHVFYSVVTMLLGRLKIRGWKAWEAETSSHGYEFAN~DPSRFRLTQETSFVRAHASLWTRYSIFFHIGCFFRQFYRSVGKADYLALHNGFITVHLAPGSKFNFQKYIKRSLEDDFKVVVRVRFSALSNKLVFYDIENQVIGWTEYNS
GmMLO23	XP_003519925	Deshmukh et al. (2014)	Deshmukh R, Singh V and Singh B (2014). Comparative phylogenetic analysis of genome-wide Mlo gene family members from Glycine max and Arabidopsis thaliana. Molecular Genetics and Genomics 289: 345-359	MVLGKVAFVSAYGIHQLHIFIFMLAVFHILQCIVTLALGRTKMRRLKKXENETKTIEYQFYN~DPERFRLAKDTTFGQRHLNTWSQSSISLWIASFFRQFSGSVQKXDYFALRHGFITAHLAPGSDARFDFQKYIKRSLDEDFKVVVGIAQRFCNFAVLFLLTNTRWYSYYWLPFIPLIAILLVGAKLQMITKMGLRIQDRGEVFKGAPVVEPGDDLFWFNRPRFLLFIIHLVLFQNAFQLAHFAWSTYEFSINSCFHKTTIDTIIRLTMGVVIQVLCSYVILPLYALVTQMASTMKPTIFNDRVAAALKKWHHTSKKHVKHRKHSEGNNATPFSSRSSTPTFGMSPIHLLHRHLAGRSESAQTSPRISNYENEQCDVDGEASTSYHPGTDDTQMQVLG…
GmMLO24	XP_003520647	Deshmukh et al. (2014)	Deshmukh R, Singh V and Singh B (2014). Comparative phylogenetic analysis of genome-wide Mlo gene family members from Glycine max and Arabidopsis thaliana. Molecular Genetics and Genomics 289: 345-359	MAAGYASGYSLEHTPTWAIALVSFILISVSIILEHLIHLIIKWLKKHRRSDLVEAIERLKSELMILGFMSLLLTVTQDAIIEICIPVMAADTMLPCRKRTNNATSILDSCSAKNASKVALVSKHGIHQLHMFIFVLALMQIVYSFLTVSLARAKMRHWKAWDEETQTVEYEIAN~DPNRFRYTRQTTFGRRHISTSTPSPVYVWIKCFFRQFFHSVEKVDYLTLRHGFISAHFSARNNDFDFQNYIEQSLEEDFRIIVSISPVMWFTVVIFLLVDVHGWHVYLWLSYVPLLLVLVVGTKLEVIVDQMALKMKDVNNVTKGTPLVCPSDEFFWFGHPGFVLTLLHYTLFVNAFELAFFIWVSTQFGINSCYHEHRTFTIIRVVIAVAVQVLCSYVTLPLY…
GmMLO25	XP_003526251	Deshmukh et al. (2014)	Deshmukh R, Singh V and Singh B (2014). Comparative phylogenetic analysis of genome-wide Mlo gene family members from Glycine max and Arabidopsis thaliana. Molecular Genetics and Genomics 289: 345-359	MDIGKERSLEETPTWAVSVFCFFFLMISLIIEGGLHKLAEIFRKRKEKSLGKALTKTKTEMMKFGFMSFILTISEVPISKICISKGVANSFLPCKDVVDFTGSATRTSTSGLDVAPATNESAIEVNYCEAKGMVSLISSDGILQLNIFISFLAVFHILFCTLTMCLGKAKMRRWKRWEDETQTLEYQIAN~DPRRFQYTGQTLIGKRHLKFWSYHSPLLWMVCFIRQFYGSVSKDDYFTLRNGFIAANISLGSNFNFKKFLSRTYDEDFEKVMGIRIWIWIFSILFIFFSAHEFYNYYWLPFIPLVVALLAGTKLQVIITKMCVDSCKEKSVIKGSLLVTPSDAHFWFHRPEWLLHLLKFILIQNSFQLAFFTWTWYEFGPRSCFNRKREDIGIRIVMG…
GmMLO26	XP_003526073	Deshmukh et al. (2014)	Deshmukh R, Singh V and Singh B (2014). Comparative phylogenetic analysis of genome-wide Mlo gene family members from Glycine max and Arabidopsis thaliana. Molecular Genetics and Genomics 289: 345-359	MEENEQESRPLSFTPTFSIASILSIFVGVSLLVERALHYLSSWLRKSNQKSLLAALEKMQEEMMLLGFISLLLTATSDLIANICIPLKFYNSDFAPCTRSEIEEAMEKNGSKEHKLLMVSTYPHLNRRILEGINRNSCNEGYEPFVSYEGLEQLHRFIFVMAVTHISYSCLTMLLAIVKIHSWRMWENEAHKDRHSFSGITRHFAMQNQSNLVMFHRSNPLVRNTFLSWVTSFLRQFWNSVGRTDYLTLRKGFIMNHNLTLKYDFHSYMVQSMEEDFQMIVGVSVPLWVFVVAFMLFNIKGSNLYLWIAFIPNSLVLLIGTKLQHVIATLVLENAEITGFFSEAKLTPRDELFWFNKPELLLSLIHFILFQNAFELASFFWFWWQFGYNYCIIRNHVLL…
GmMLO27	XP_003527633	Deshmukh et al. (2014)	Deshmukh R, Singh V and Singh B (2014). Comparative phylogenetic analysis of genome-wide Mlo gene family members from Glycine max and Arabidopsis thaliana. Molecular Genetics and Genomics 289: 345-359	MAGGGEGGDSRQLDLTPTWAVAAVCAIIVIISILLEKIIHKFAKVFEERKKHALLEALEKIKAELMVLGFISLLLTFGQNYISKMCIPAKYARTMLPCLPLEERHGGAPATEHGAQTEEGGGGGGEAEGGGHHRRLLSYERRFLAAEGGGQSCNPGYTPLISVSGLHQLHIFIFFLAVFHVIYSAITMTLGRAKIRGWKEWEEDHIVDQDALN~DPRRFRLTHETSFVRDHNSIWTKTPVSFYFVCFFRQFFRSVRRADYLTMRHGFVTVHLAPGSKFDFQKYIKRSLEDDFKVVVGISPLLWGSVVLFLLVNVHGWHAAFWVSFLPLVVILAVGTKLQAIITRMALDISERHAVVQGIPLVQVSDKYFWFAWPQLVLYLIHYVLFQNAFELTYFWWTW…
GmMLO28	XP_003534232	Deshmukh et al. (2014)	Deshmukh R, Singh V and Singh B (2014). Comparative phylogenetic analysis of genome-wide Mlo gene family members from Glycine max and Arabidopsis thaliana. Molecular Genetics and Genomics 289: 345-359	MSVLKYRNLFLCLVSWLCCCCVAVASSESSIGSKDLDQTPTWAVAGVCTVFILISITLEKSLHKVGTWLREKHKKALLEALEKVKAELMVLGFLSLLLTFGQSYIVRICIPMDVADKLLPCPYVGNDKGSSSEEEHRRKLLSYERRYLSDDATPYQCKERHQPLISGNGLHQLHILVFFLAVLHVFYSAITMLLGRLKIRGWKAWEAETSSHGYEFAN~DPSRFRLTHETSFVKAHASFWTRYSIFFYIGCFFRQFYRSVGKADYLALRNGFITVHLAPGSKFNFQKYIKRSLEDDFKVVVGVSPVLWASFVVFLLLNVNGWHAMFWASLIPVVIILAVGTKLQAALANMAIEITERHAVVQGIPLVQGSDRYFWFGRPQLVLHLIHFALFQNAFQITY…
GmMLO29	XP_003538881	Deshmukh et al. (2014)	Deshmukh R, Singh V and Singh B (2014). Comparative phylogenetic analysis of genome-wide Mlo gene family members from Glycine max and Arabidopsis thaliana. Molecular Genetics and Genomics 289: 345-359	MGEENGEGRSLAETPTYAVATVITVLVSLSFLFQGTLKKLVKWLDRTKRKSLLSALDKIKEELMLFGLLSLLMGHWIIFVAKICVKSSVLSSTFFPCAMEKNSVKRFVGLGSEPSNKTVLKGQMNNGLHNYCPEGHESLASYESLEQLHRFVFVLGITHITYSFIAVALAMIKIYSWRTWENEAKTIAVQSIQDNSQSTSRLRRLNTFIFHHTSHPWSHHKILVWLLCFSRQFWSSIHRADYMALRLGFITNHGLPTTYDFHNYMLRSMDEEFRDIVGVSVLLWVYAICCIFLNFHGSNFYFWLSFVPAILILIIGTKLHRVVVKLAVEIINRCPNMKPHQFNLRDELFWFGKPRFLLRLIQLISFLNAFEMATFLWSLWEIKDPSCFMSNRTFIVIRL…
GmMLO30	XP_003539592	Deshmukh et al. (2014)	Deshmukh R, Singh V and Singh B (2014). Comparative phylogenetic analysis of genome-wide Mlo gene family members from Glycine max and Arabidopsis thaliana. Molecular Genetics and Genomics 289: 345-359	MEENSQEKRSLALTPTWSVATVLTVFVAVSLLVERSIHHLSNWLRKTNRKPLLAALEKMKEELMLLGFISLLLTATSRMIANICIPSKFYNSAFAPCTRSEIDEEMEDNSSEERKLLMASSYPHLVRRMLNSSTCKEGYEPFVSYEGLEQLHRFIFVMAVTHISYSCLTMLLAIVKIHSWRVWEDEAHMDRHNSLTEITKELTMRRQSTFVKSHASNPLNKNSSLIWVTCFFRQFGHSVVLADYLTLRKGFIMNHNLSFKYDFHSYMIRSMEEEFQRIVGVSGPLWGFVIAFMLFNIKGSNLYFWIAIIPVSLVLLVGTKLQHVIATLALENAGITRFFPEAKLRPRDELFWFNKPELLLSLIHFILFQNAFELASFFWFWWQFGYYSCFIRNHLLLYI…
GmMLO31	XP_003539406	Deshmukh et al. (2014)	Deshmukh R, Singh V and Singh B (2014). Comparative phylogenetic analysis of genome-wide Mlo gene family members from Glycine max and Arabidopsis thaliana. Molecular Genetics and Genomics 289: 345-359	MGGSGGRNLDETPTWAIAVVCFVLLSISITIEHIFHVIGKWFKQKHKRALYESLEKIKSELMLLGFISLLLTVGQGLISRICISEKVAGTFHPCSTKRVKHSTPPLDHDDDETNGRRLLAAILSSDDESHRRILALGARDKCAA~~QGKVPFVSSEAIHQLHIFIFVLAVFHVLYCILTLALGRAKMRRWKRWEVETKTAEYQFSH~DPERFRFARETSFGRRHLSFWTQNTVLVWIVCFFRQFVQSVPKVDYLTLRHGFMMAHLGPQSHQKFNFRKYIKRSLEEDFKVVVEISPPIWFITVLFLLFNTHGWYSYLWLPFAPLIIVLLVGTKLQVIITKMGQRIQQRGEVVKGVPLVQPGDDLFWFNKPRLILYLINFVLFQNAFQLAFFSWAALQFMM…
GmMLO32	XP_003539400	Deshmukh et al. (2014)	Deshmukh R, Singh V and Singh B (2014). Comparative phylogenetic analysis of genome-wide Mlo gene family members from Glycine max and Arabidopsis thaliana. Molecular Genetics and Genomics 289: 345-359	MDWFLLLLNDSGDIDRGHEPFVSYEGLEQLHRFLFVLGITHVLYSCLAVGLAMSKIYSWRRWGNQAAMATGGNLQGKKIKVMRRQTTFVFHHTSHPWSRSPILNWMLCFVRQFRSSIQKSDYLALRLGFITEHKLPFXYNFHQYMVRSMEDEFHGILGISWPLWIYAIVCIFVNIHGLNIYFWLSFIPAILVMLIGTKLQHFVSTLALEIMEQTGQSASTQVKPRNDLFWFKKPDILLQVIQFLFMQNAFEMATFIWTLWGFQERSCFMRNHYMIITRLACSALVQFWCSYMTVPLNVIVSQMGSRCKKALVAESVRKSLHSWCKRVKHKSKHDSLHSHTTRSVCSLESTIDERDEITVVSGTLTRSSSLESLNQITVTVDQLNLIXETSNNPKNSTKV…
GmMLO33	XP_003540949	Deshmukh et al. (2014)	Deshmukh R, Singh V and Singh B (2014). Comparative phylogenetic analysis of genome-wide Mlo gene family members from Glycine max and Arabidopsis thaliana. Molecular Genetics and Genomics 289: 345-359	MDIGKERSLEETPTWAVSVFCFFFLMISLIIEGGLHKLSEILRKGKGKSLGKALTKTKTEMMKFGFMSFILTISEVPISKICISKGVANSFLPCKDVVGFTGSATRTSTSGLDVAPATNESTIEVNYCEAKGMVSLISSDGILQLNIFISFLAVFHILFCTLTMCLGKAKMRKWKRWEDETQTLEYQIAN~DPRRFQYIGQTLIGKRHLKFWSYHSPLLWMVCFIRQFYGSVSKDDYFTLRNGFIAANISLGCNFNFKKFLCRTYDEDFEKVMGIRIWIWIFSILFIFFSAHEFYNYFWLPFIPLVVALLAGTKLQVIITKMCVDSCKEKPVIKGSLLVTPSDAHFWFHQPEWLLHLLKFILIQNSFQLAFFTWTWYEFGPRSCFNRKREDIGIRIVMG…
GmMLO34	XP_003542000	Deshmukh et al. (2014)	Deshmukh R, Singh V and Singh B (2014). Comparative phylogenetic analysis of genome-wide Mlo gene family members from Glycine max and Arabidopsis thaliana. Molecular Genetics and Genomics 289: 345-359	MTFFVRISLEVRNPTIRTYRYHRLVCFVLLSISITIEHIFHAIGKWFKQKHKRALYESLEKIKSELMLLGFISLLLTVGEGVISRICISEKVAGKFHPCSIKRVKPPLDDHHHDDTNGRRLLAAFLDSDNQNNRRILALGARDKCAA~~QGKVPFVSSEAIHQLHIFIFVLAVFHVLYCILTLALGRAKMRRWKRWEVETKTAEYQFSH~DPERFRFARETSFGRRHLSFWTQNTVLVWIVCFFRQFVRSVPKVDYLTLRHGFMMTHLGPQSHQKFNFRKYIKRSLEEDFKVVVEISPPIWFITVLFLLFNTHGWYSYLWLPFAPLIIVLLVGTKLQVIITKMGQRIQQRGEVVKGVPLVQPGDDLFWFNKPRLILYLINFVLFQNAFQLAFFSWAALQ…
GmMLO35	XP_003541720	Deshmukh et al. (2014)	Deshmukh R, Singh V and Singh B (2014). Comparative phylogenetic analysis of genome-wide Mlo gene family members from Glycine max and Arabidopsis thaliana. Molecular Genetics and Genomics 289: 345-359	MANVSETTLENTPTWAVATVCFIMIVISIFIEHLLHILARYFKRKRRKSLTEALEKIKTELMLLGFTSLLLTVSEKSIANICIPKGVGETLIPCASIAFDDAEEETKCAEQGKVSLLSREGVRELQYFIFHLAVCHVVSCILTFGLGMAKMRRWESWEGETKTLEYQFAY~DPRRFQLTRQTPFGKRHLNYWSNNSVMYWPVCLVRQFYRSVPKVDYFTLRHGFIMAHFSEESNFDFQKYIERALENDFGVVVGLSWWIWIFSVLYIFFNANAFYSHFWLPFIPLMVLLLVGTKLQSIITDMCLDSHDKSHMIKGTLLVRPSDHFFWFGWPKLLLHLISFILFQIRFGIRSCFHEEIENIIIRVAMVVSVQILCGYVTLPLYALVTQMGTSMRKVVFTE…
GmMLO36	XP_003546663	Deshmukh et al. (2014)	Deshmukh R, Singh V and Singh B (2014). Comparative phylogenetic analysis of genome-wide Mlo gene family members from Glycine max and Arabidopsis thaliana. Molecular Genetics and Genomics 289: 345-359	MYSSMFRKLFCSVLFSWLCFGGLAMAAGESSSSSRDLDQTPTWAVAAVCTVFILVSIALEKSLHKVWTWLGQNKKKALLEALEKVKAELMILGFISLLLTFDQSYIVRICIPEKLADNMLPCPYRYKEAKKASXSEEEHRRKLLSYERRYLAADTTSFKCSRXLXGHEPLLSVNGLHQLHILIFLAVIHVLYNAITMMLGRLKIHASKAWEAETSTHNYEFAN~GMGRFRLTHETSFMRSHTSFLTRIPIFFYIRYFFRQFYRSVNKNDYLTLHNGFITVHLAPRSKFN
GmMLO37	XP_003547159	Deshmukh et al. (2014)	Deshmukh R, Singh V and Singh B (2014). Comparative phylogenetic analysis of genome-wide Mlo gene family members from Glycine max and Arabidopsis thaliana. Molecular Genetics and Genomics 289: 345-359	MGVLTSNKATNYTPVYFKRKRRQSLSEALEKIRTELMLLGFTSLLLTVSEKSIANICIPKGAGETLIPCASITFDDAKKQNVQSSWKLNSEKGTQVRTCIYASHKAWSLEEKTGEPVSLLSREGVREQQYFIFYLARCHVVSSFLTFGLGLAKIRRSESWEGETRTLEYQFAY~DPRRYQLTGQTPFGKRHLNYWSNNSVMYWPVCLVRQFYRSVPRVDYFTLRHGFIMAHFSEESNFDFQKYIERALEKDFGVVVGLRWWIWIFSVLYIFFNANAFYSHFWQPFIPLMVLXLVGTKLQGIITDMCLDSHDKSHMIKGTLLVRPSDHFFWFGXGCPKLLLHLISFILFQVILXHLQIRFGIRSCFHQETENIIIRVAMVVSVHILCGYVTLPLYALVTQ…
GmMLO38	XP_003547751	Deshmukh et al. (2014)	Deshmukh R, Singh V and Singh B (2014). Comparative phylogenetic analysis of genome-wide Mlo gene family members from Glycine max and Arabidopsis thaliana. Molecular Genetics and Genomics 289: 345-359	MGGGGEEGNNLEFTPTWVVAVVCSVIVAASFAAERFLHYGGKFLKRKNQKPLYEALEKIKEELMLLGFISLLLTITQNGIIRICVPVGWTHHMLPCSLKDKEKEESTKTTSHFQTFFSFSDISGTARRLLAESESENEDHQPATGEKLCARKGKVPLLSVEALHHLHTFIFVLAVAHVTFCVLTVVFGGLKIREWKHWEDSIGNDNKNETQP~VLEPTVTHVHQHAFIQNRFTGLGKDSAVLGWVKSFFKQFYGSVTKLDYVTLRLGFIMTHCKGNPKFNFHKYMIRTLEDDFKKVVGISWYLWIFVVIFMLLNVHGWHAYFWISFIPLILLLAVGTKLEHVIIQLAHEVAEKHSAIEGELVVQPRDDHFWFNRPHIVLFLIHFILFQNAFEIAFFFWI…
GmMLO39	XP_003553544	Deshmukh et al. (2014)	Deshmukh R, Singh V and Singh B (2014). Comparative phylogenetic analysis of genome-wide Mlo gene family members from Glycine max and Arabidopsis thaliana. Molecular Genetics and Genomics 289: 345-359	MAAGYASGYSLQHTPTWAIALVSFILISISIILEHLIHLIIQWLRKNRRSDLVEAIERLKSELMILGFMSLLLTVTQDAIIEICIPVRAADTMLPCRKLTSNDTAILDSCSAKNASKVALVSKHGIHQLHMFIFVLALMQIVYSFLTVSLARAKMRHWKAWDEETQTVEYEIAN~DPNRFRYTRQTTFGRRHISTRTPSPLYVWIKCFFRQFYHSVEKVDYLTLRHGFISAHFSARNNDFDFQNYIEQSLEEDFRIIVSISPVMWFTVVIFLLVDVHGWHVYLWLSYVPLLLVLVVGAKLEVIVDQMALKMKDVNNVTKGTPLVCPSDKFFWFGHPGFVLTLLHYTLFVNAFELAFFIWVSTQFGINSCYHEHRTFTIIRVVIAVAVQVLCSYVTLPLY…
Hordeum vulgare
HvMLO1	HORVU4Hr1G082710	Kusch et al. (2016)	Kusch S, Pesch L, Panstruga R. 2016. Comprehensive phylogenetic analysis sheds light on the diversity and origin of the MLO family of integral membrane proteins. Genome Biology and Evolution 8(3): 878-895.	MSDKKGVPARELPETPSWAVAVVFAAMVLVSVLMEHGLHKLGHWFQHRHKKALWEALEKMKAELMLVGFISLLLIVTQDPIIAKICISEDAADVMWPCKRGTEGRKPSKYVDYCPEGKVALMSTGSLHQLHVFIFVLAVFHVTYSVITIALSRLKMRTWKKWETETTSLEYQFANDPARFRFTHQTSFVKRHLGLSSTPGIRWVVAFFRQFFRSVTKVDYLTLRAGFINAHLSQNSKFDFHKYIKRSMEDDFKVVVGISLPLWGVAILTLFLDINGVGTLIWISFIPLVILLCVGTKLEMIIMEMALEIQDRASVIKGAPVVEPSNKFFWFHRPDWVLFFIHLTLFQNAFQMAHFVWTVATPGLKKCYHTQIGLSIMKVVVGLALQFLCSYMTFPLYAL…
HvMLO2	HORVU1Hr1G052110	Kusch et al. (2016)	Kusch S, Pesch L, Panstruga R. 2016. Comprehensive phylogenetic analysis sheds light on the diversity and origin of the MLO family of integral membrane proteins. Genome Biology and Evolution 8(3): 878-895.	MAGGEGGEGARALDQTPTWAVVAVCAVIVAVSILLEGILHHLGQWFSKRKKKALFDALEKVKSELMTLGFISLLLTVTARYISRICIPAGAADTMLPCKLSRSSDHGEPKGHGRRHLSEEPANFSCPKGMVSLVSTDGLHQLHIFVFFLAVFHVTFSAITMSLGRAKTRIWKEWEKDTSSITYEFSADPSKFRLTHQTSFVRQHASCWSKSTTMLYVVSFFRQFFRSVRRTDYLTLRHGFIAAHLSPGTRFNFRKYIKRSLEDDFKTVVGISPPLWASALAVMLFNVHGWHNLFWFSTIPLVVILAVGTKLQAIIARMAVEITEKHTVIQGMPVVKLSDEHFWFGKPHMVLHLIHFALFQNAFEITYFFWIWYEFGLRSCFHDNFEFTIARVCLGGVVQ…
HvMLO3	HORVU3Hr1G090450	Kusch et al. (2016)	Kusch S, Pesch L, Panstruga R. 2016. Comprehensive phylogenetic analysis sheds light on the diversity and origin of the MLO family of integral membrane proteins. Genome Biology and Evolution 8(3): 878-895.	MEGAGGELAEDALEYTPTWIVAVVCSLIVTISLAAERCLHYLGKTLKRKRQKALFEALLKVKEELMLLGFISLLMTVSQDVIQRTCIPPSWTNYLLPCKKTEGHHAAALGGRRLLPKSVPRSDHCRNKGKVPLLSLEALHQLHIFIFVLAITHVIFSVLTMVLGGAKIRQWKHWETEIHKSDAGNGPKKLTQVQQFEFIKERFNGVGKESTLLSWMHSFVKQFYASVTKSDYATMRLGFIMTHCRGNPKFGFHRYMVRALEGDFKKVVGIRWYLWIFVVIFMLLNVNGWHTYFWISFVPLILLLAVGTKLEHVIDQLAQDVVEKHSAIEGDLVVNPSDEHFWCGKPRVILYLIHFILFQNAFEIALFFWILTTYGFNSCIMDHVPFIVPRLVIGVVIQL…
HvMLO4	HORVU2Hr1G013760	Kusch et al. (2016)	Kusch S, Pesch L, Panstruga R. 2016. Comprehensive phylogenetic analysis sheds light on the diversity and origin of the MLO family of integral membrane proteins. Genome Biology and Evolution 8(3): 878-895.	VGVILILDQLWDAMAGGGGKAKPLEFTPTWIVASVCSVIVIISLLFERLLHRLGKRLMRSRKKPLYEALLKVKEELMLLGFISLLLTVFQGPMGKLCVSPSAMLHLLPCKPPPHMTDHLGGAVFTGVMGGARRLLAGGASSDEYCLKKGKVPLLSSEAIHQLHIFIFVLAVTHFLLSAITVLLGIAQTRNWRHWEAKIQENDAGEPQMIKHVREFKFIQDHVKDHRKRSRIFGWMRSFFKQFYGSVTEEDYTTMRLGFIMKHCKGTPKFNFYSYMIRALEFDFKKVVGISWYLWAMLMIFLLLNVQGWYVYIWITLVPFIMLLVVGSKMEHIITELAYEVAQKHTAIRGDLVVAPSDDFFWFHRPKLVLLLIHVVLFQNAFEIAFFFWLLVTYGFKSCI…
HvMLO5	HORVU1Hr1G064440	Kusch et al. (2016)	Kusch S, Pesch L, Panstruga R. 2016. Comprehensive phylogenetic analysis sheds light on the diversity and origin of the MLO family of integral membrane proteins. Genome Biology and Evolution 8(3): 878-895.	MAEHGEEEAATLEFTPTWIVALVCSIIVLISLLAERCLHYLGKTFRRKNQKPLYEAILKVKEELMLLGFISLLLTVCQGKIQNICIRRSWTLHMLPCQGEDEVRAGEAAPTNEHFVTAQIIGRIGRRLLSGGAAEAGVCRSKGKAPLMSLEAIHQLHIFIFVLAITHVVFSVLTMLLGGAKIHQWKLWEDAIQKDTAGNGPKKVNNVRNFEFIREHFKGIGKDSRILSWLHSFFKQFYGSVSKTDYTTMRLGFIMTHCRGNLKFDFHKYMLRVLESDFKKVVGISWYLWVFVVIFLLLNVNGWHTYFWIAFIPLILLLAVGTKLEHVIAQLAQDVAEKHSAVEGDLIVKPSDDHFWFGRPRIVLFLIHFILFQNAFEIAFFFWILTTYGFNSCIMGQVG…
HvMLO7	HORVU6Hr1G033290	Kusch et al. (2016)	Kusch S, Pesch L, Panstruga R. 2016. Comprehensive phylogenetic analysis sheds light on the diversity and origin of the MLO family of integral membrane proteins. Genome Biology and Evolution 8(3): 878-895.	MGQGEEEEQSLALTPTWVVASVCLIIVAISLAAERLLHRLGKVLKFNGQEALFSALQRVKEELMILGFISFLLSVCQNLINRICIPESAARIMLPCIEESKAREGAAKLCKRKGEVPMLSEEALHQLHIFIFVLGVVHVLFCVTTLLLGGAKMRTWNKWETEIQQGRLDEREKRPGWMKPSVVRWIIAFFKQFYNSVGKPDYQVLRSAFVLRHYPNRPDFDFHKYMVRALEHDFKEVVGISWYLWLFVIVFLLLNINGWHTYFWLSFLPLILLLIVGTKLEHISTRLAQEAAECSDETSGNPWTKPCKEHFWFSHPRAVLHLIHFILFQNSFEMAFFFWVLATYGFDSCIMENRSYALPRLAIGIIVQVLCSYSTLPLYAIVTHMGGDIKLQAFGEHVH…
HvMLO8	HORVU2Hr1G118780	Kusch et al. (2016)	Kusch S, Pesch L, Panstruga R. 2016. Comprehensive phylogenetic analysis sheds light on the diversity and origin of the MLO family of integral membrane proteins. Genome Biology and Evolution 8(3): 878-895.	MAGGEGAGAGGGTGEMRSLALTPTWSVATVLTLLVAASLIVERSIHRLSNWLKKTHRNPLYKAMEKMKEEMMLLGFISLLLAATSRIISGICIDTKYYNSRFSPCTKEEVEESLSAEHALTRKRNHVIDAILHRSLRRNLKAQYHQVQACHEGFESFVSHEGLEQLHRFIFVMAVTHVTYSCLTMLLAILKVHTWRKWEDEAFRDNHESFSQIAYASATRRQPPALTKSSSFRFWSQNNAVMWVFCFLAQFGQSVVRADYLILRKGFIMNHNLPPTYDFHTYMIRSMEEEFEKIVGVSGVLWGFVVAFMLFNVDGSNLYFWIAILPVALVLLVGAKLQHIIAILTSEGAKLTAFGPRIKPRDDLFWFKKPKFLLWLIHFVLFQNAFELASFFWFWWQFG…
HvMLO9	HORVU4Hr1G018270	Kusch et al. (2016)	Kusch S, Pesch L, Panstruga R. 2016. Comprehensive phylogenetic analysis sheds light on the diversity and origin of the MLO family of integral membrane proteins. Genome Biology and Evolution 8(3): 878-895.	MEEEGRSLAETPTWSVATVTTLMVATCFLIERSLSRLAKWLRKTKRKAMLAALEKIREELMLLGVISLLLSQTARWISEICVPSTLFTSKFYMCTEKDFDDLDQHGEHTANNTHIARILVGGQSMHVCDEGHEPFVSYEGLEQLHRFLFILGFTHVLYSFVTVVLSMIKIYSWRKWETQACTLSREQLQPRRKVMRRQSTFVFHHASHPWSKSKILLWMLCFLRQFKGSIKKSDYMALRLGFITYHKLPHSYDFHKYMVRSMEDDYNGSVGISWPLWVYAIICIFVNVHGLNIYFWLSFAPVILVLLVGTELQHVIAQLALEVVEATATNVGTQLKLRDDLFWFGKPRVLWWLIQFISFQNAFEMATFLWSLWELSANSCFMKNQYMVVIRLASGLLVQ…
HvMLO12	HORVU7Hr1G091040	This study		MLKVLANILLTYYMICFAHLLYDIFFQTILLYDIDFFFLLFFCVLSSSMATYAELMLLGFISFILSLSQGFIVHICIPETATHFMLPCKRENHKVVEEGAIVCNKKGDVPFLSLEALHQLHIFIFVLGLVHVVFCATTIFLGGAKIRRWKHWETGIHRDIQQKFEVQTDIVGNATPMHVLLRRNQGELVSERTRGFWKQLAVVSWIIAFLKQFHDSVGKSDYEALRSAFVLIHYPNHPKFDFHKYMTRALEHDFKRVVGCSWYLWLFVVLFLLLPNAGWHTYFWLAFLPLFLLLVVGAKLQHIITRLAQEAAASLADTTNQVPNIKPSKEHFWFGKPSIVLHLIHFILFQNAFEIGFFFWVLVTYGFDSCIMEKKAYAISRLVIGLIIQVVCSYITLPL…
HvMLO13	HORVU0Hr1G008830	This study		MAGGGGKAKPLEFTPTWIVASVCSVIVIISLLFERLLHRLGKRLMRSRKKPLYEALLKVKEELMLLGFISLLLTVFQGPMGKLCVSPSAMLHLLPCKPPPHMTDHLGGAVFTGVMGGARRLLAGGASSDEYCLKKGKVPLLSSEAIHQLHIFIFVLAVTHFLLSAITVLLGIAQTRNWRHWEAKIQENDAGEPQMIKHVREFKFIQDHVKDHRKRSRIFGWMRSFFKQFYGSVTEEDYTTMRLGFIMKHCKGTPKFNFYSYMIRALEFDFKKVVGISWYLWAMLMIFLLLNVQGWYVYIWITLVPFIMLLVVGSKMEHIITELAYEVAQKHTAIRGDLVVAPSDDFFWFHRPKLVLLLIHVVLFQNAFEIAFFFWLLVTYGFKSCIMGKPAYVITRIVI…
Lupinus angustifolius
LaMLO1	XP_019430289	Rispail and Rubiales (2016)	Rispail N and Rubiales D (2016). Genome-wide identification and comparison of legume MLO gene family. Scientific Reports 6: 32673	MAETRIYERTLEETPTWAVAVVCFVLLFISIIIEYSIHAVGKWFKKKHKKALYEALEKVKGELMLLGFLSLLLTVLQDPISKICISKNVASTWHPCSTPKASKTEEDSHSDENDTNSRKLLQYLNPMPRRFLATKGYDKCAAKGKVAFVSAYGAHQLHIFIFVLAIFHILQCIITLALGRTKMRRWKTWENETRTIEHQYYNDPERFRFARDTTFGRRHLKKWSESSISLWMVSFFRQFIGSINKADYFALRHGFIMTHLAPGSDAKFDFQKYINRSLEEDFNVVVGITPLIWFCAVLFLLTNTHGWYSHFWLPFIPFIIVLLVGTKLQMIITKMGLRIQDTGEVVRGAPLVQPGDELFWFNRPRFLLFLIHLALFQNAFQLAFFTWSTYEFGLHSCFH…
LaMLO2	XP_019462207	Rispail and Rubiales (2016)	Rispail N and Rubiales D (2016). Genome-wide identification and comparison of legume MLO gene family. Scientific Reports 6: 32673	MGEKVYERTLEETPTWAVAVVCFVLLFISIIIEYIIHAIGKWFKKNHKKALYEALEKVKGELMLLGFLSLLLTVFQEPISKICVSKNVASSWNPCSTPKASKTENHSDNTNSRKLLQYLEPMHRRILATKGYDKCAEKGKVAFVSAYGIHQLHIFIFVLAIFHILQCIITLTLGRTKMRRWKTWEDETRTIEYQYYNDPERFRFARDTTFGRRHLNKWSESSISLWMVCFFRQFIGSISKVDYFALRHGFIMAHLAPGNDAKFDFQKYINRSLEEDFNVVVGITPIIWFFTVLFLLTNTHGWYSQFWLPFIPFIIVLLVGAKLQMIITRMGLKIQDRGEVVRGAPLVQPGDELFWFNRPRFLLFLIHLVLFQNAFQLAFFTWTTYEFTLYSCFHDTTAD…
LaMLO3	XP_019444838	Rispail and Rubiales (2016)	Rispail N and Rubiales D (2016). Genome-wide identification and comparison of legume MLO gene family. Scientific Reports 6: 32673	MEENGKRRSLDATPTWAVATVITLMVSLSFMFQITLEKFGKWLDRTKRKSMLSALEKVKEELMLFGLLSLLMGHWTIFVAKICVKESVLKTRFIPCAIEKNSGTVEHIFWLSSEYSNRTMLEENVNKGLHNYCPEGKESFASYESLEQLHSLLFVLGVTHVFYSFIAVALAMIKIYSWRIWESDAKTMATQSFQDTPQNTLNIRLSRLGTFIFHHTSHPWSHHKILVWLLCFSRQFWSSINRADYMALRFGFITNHELPLTYDFHNYMLRSMDEEFRDIVGISVPLWIYAICCIILNFHGSNIYFWLSFLPSILILMIGTKLHRVVVKLAVEITSHCQDTRPLNLRDELFWFGKPKLLLRLIHLISFLNAFEMATFLWSLWEIKEASCFMKNRTFIMIR…
LaMLO4	XP_019465268	Rispail and Rubiales (2016)	Rispail N and Rubiales D (2016). Genome-wide identification and comparison of legume MLO gene family. Scientific Reports 6: 32673	MAGGIGGRNLEQTPTWAVAVVCFVLISISITIEHTIHLIGKWLTKKNKRSLYESLEKIKSELMLLGFISLLLTIGQSLISKICISEKVARTWHPCSDKEDHTSSSKNETNQRRLIATTLFFGLESENPRRVLAGGGSDKCGKGKVPFVSTDGIHQLHRFIFVLAGFHVLYCILTLTLGRAKMRRWKQWEEETKTLEYQFSHDPERFRFARDTSFGRRHLSFWTKNPLLIWIVCFFRQFVRSVPKVDYLTLRHGFITAHLAPQSQQKFDFRKYIKRSLEEDFKVVVGISPLFWFFAVMFLLFNTHGWYSYLWLPFIPLIIILLVGTKLQVIITKMALSIQQRGEVLKGMPLVQLGDHLFWFNRPSLILHLINFVLFQNAFQLAFFAWTSFEFGIKSCYHS…
LaMLO5	XP_019419097	Rispail and Rubiales (2016)	Rispail N and Rubiales D (2016). Genome-wide identification and comparison of legume MLO gene family. Scientific Reports 6: 32673	MAEELNQSLEYTPTWIVAGVCSIIVFISLIVERCLHWLGKYLKREKQTALYEALIKLQEELMLLGFISLLLTVTQNIISDICIPPKLATQMLPCKRPHESSEESTHRLIYYDTIINRRRLFSTETGFEHCKEKGKVPLLSQEALHHLHIFIFVLAIVHAIFCVTTMLLGGARIRQWKTWEDDIRKKGLESMNDYHHHEFFKKHADGYWRRAAVVGWLISFFKQFYGSVTESDYTALRQGFIKEHCSHKPDFNFHKYIMRTLEVDFKKIVGIRWHLWLFVVLFLLLNLHGWHTYFWLSFLPLIILLLVGAKLEHIIVRLAQESVEKLAEGNFVTQAVGNLGRRKEQDAKPVKPSDGYFWFNRPALVLDLLHFTLFQNSFEIAFFFWIWCTYGFDSCIMEK…
LaMLO6	XP_019414469	Rispail and Rubiales (2016)	Rispail N and Rubiales D (2016). Genome-wide identification and comparison of legume MLO gene family. Scientific Reports 6: 32673	MAGGGGGGGGGGGEGGHGHTDNRTLEETPTWSVAMVCAVIVIISISLEKFIHKFAKVFEAKKKLALLEALEKIKAELMVLGFISLLLTFGQSYISKVCVPQYYANQMLPCSRKKSHGPPEEGHDTGGGGGENEAAEHRRRLLSYERRFLAGGGGFVECKLGSEPLISVGGLHQLHIFIFFLAVFHVIYSAITMTLGRAKIRAWKQWEQSHLVDEDALNDPRRFRLTHETSFVRDHSSFWTKTPVSFYFVCFFRQFIRSVRRADYLTMRHGFVSVHLAPGSKFDFQKYIKRSLEDDFKVVVGISPILWASVVLFLLVNVNEWHASFGLSFLPLAVVLSVGTKLQAIITRMALDIKERHAVVQGIPLVQVSDKYFWFQWPQLVLYLIHYVLFQNAFELTFF…
LaMLO7	XP_019438129	Rispail and Rubiales (2016)	Rispail N and Rubiales D (2016). Genome-wide identification and comparison of legume MLO gene family. Scientific Reports 6: 32673	MGGGGDAGAGSHGHGDNRTLEQTPTWSVAAVCAIIVIISISLEKLIHKFASMFEQKKKLALLEALEKIKAELMVLGFISLLLTFSQSYISKVCVPHHYANQMLPCSRPEESYGAAHGPPKEEEGGEDEGEHRRRLLSYERRFLAGGGGMVNCKPGYEPLISVNGLHQLHIFIFFLAVFHVIYSAITMTLGRAKIRAWKEWEQDHLIEEDALNDPRRFRLTHEISFVRDHNSFWTKTPISFYFVCFFRQFIRSVRRADYLTMRHGFVSVHLAPGSKFDFQKYIKRSLEDDFKVVVGISPLLWASVVLFLLVNVHEWHAAFVLSFLPLSVVLAVGTKLQAIITRMALDIKERHAVVQGIPLVQVSDKYFWFQWPQLVLYLIHFVLFQNAFELTFFCWTWYE…
LaMLO8	XP_019445159	Rispail and Rubiales (2016)	Rispail N and Rubiales D (2016). Genome-wide identification and comparison of legume MLO gene family. Scientific Reports 6: 32673	MSKSKLKKLLFYVLFSMLVWFGSYGMAASESSGNSRELDQTPTWAVAAVCTVFILVSITLEKSLHKLGTWLGHRQKMALFEALEKVKAELMILGFISLLLTFGQSYIVKICISASVADKMLPCPYREKGTNNASSSGGEHRRKLFSYERRYLAADATSYKCSDEGHVPLLSVNGLHQLHILIFFLAIIHVLYSAVTMLLGRLKIRGWKAWEEETSTHGYELSIDASRFRLTHETSFVRAHASFWTKISILFYIGCFFRQFYSSVGKVDFQTLRNGFIAVHLAPGSKFNFRKYIKRSLEDDFKVVVGVSPVLWASVVVFLLLNVNGWQTRIWAALIPVVIILAVGTELQVILTKMALEITERHAVVQGIPLVQASDRYFWFGQPQLVLHLIHFALFQIAF…
LaMLO9	XP_019420526	Rispail and Rubiales (2016)	Rispail N and Rubiales D (2016). Genome-wide identification and comparison of legume MLO gene family. Scientific Reports 6: 32673	MSVSKYKKLCFCVVSWFCYEVGLVMGSSNEKGSGSSRELDHTPTWAVAFVCTVFILISITMEKSLHKVGMWLQQRHKKSLLEALEKVKAELMILGFISLLLTFGQRYIVRICIPAKVANKLLPCPLKDKHRTKLVSYEHRYLSEDTTSLRCKGRYVPLLSVTGLHQLHLLLFFLAILHVLYSAVTMLLGRLKIRGWKAWEEEIASDRFEFDNDRSRFQFTHDTPFVRAHATFWTRYSVFFYIGCFFRQFYRSVRKADYVTLRNGFITVHLAPGSKFNFQKYIKRSLEDDFKLVVGISPVLWASFVVFLLLNFNGLQAMYWASLIPLIIILVVGTKLQATLANMAIEITDRHAVVQGMPLVQGSDKYFWFGRPQLILHLIHFALFQNAIQITHILWIRYS…
LaMLO10	XP_019420350	Rispail and Rubiales (2016)	Rispail N and Rubiales D (2016). Genome-wide identification and comparison of legume MLO gene family. Scientific Reports 6: 32673	MSNSNFKKMFLFFLFSMPIWFGNSGMAASEGSNDSRDLDQTPTWAVAAVSTVFILISITLEKSLHKIGTWLGHKQKMALLEALEKVKAELMILGFISLLLTFGQSYIVRICIHANVAAKMLPCPYRDQNTDNEFGNEEEHRRKVLSYQRRYLAADTTSYKCTNEGHVPLLSVNGLHQLHILIFFLAIIHVLYSAVTMLLGRLKIRGWKAWEEETLTHGYECSTDTSRFRLTHETSFVKAHASFWTRISMFFYIGCFFRQFYRSVGKVDFQTLRNGFIAVHLAPGSKFNFQKYIKRSLEDDFKVVVGVSPVHWASVVVFLLLNVNGWQTRLWATLIPVAIILAVGTKLQAILTKMALEITERHAVVQGIPLVQASDRYFWFGQPQLVLHFIHFALFQIAF…
LaMLO11	XP_019446911	Rispail and Rubiales (2016)	Rispail N and Rubiales D (2016). Genome-wide identification and comparison of legume MLO gene family. Scientific Reports 6: 32673	MSMSMYKKVSFCVVFWLCYGILGMGSSSESSNSSRELDQTPTWAVACVCTVFILISITMEKSLHKVGLWLQQRQKKALLEALEKVKAELMILGFISLLLTFGQSYIVRICIGANIAEKLLPCPYNSEGIGNESSSKDEHRRKLLSYEHRYLSEDTTSYHCKEGHVPLLSANGLHQLHILIFFLAIFHVLYSAVTMLLGRLKIRGWKAWEEETSSHGFEFATDPSRFRLTHETSFVRAHATFWTRYSIFFYVGCFFRQFYRSVRKADYQTLRNGFIAVHLAPGSKFNFQKYIKRSLEDDFKIVVGVSPVLWASVVVFLLLNVNGWHAMIWASLIPVVIILVVGTILQATLANMAIEITERHAVVQGIPLVQGSDKYFWFGRPQLVLHLIHFALFQNAFQI…
LaMLO12	XP_019418456	Rispail and Rubiales (2016)	Rispail N and Rubiales D (2016). Genome-wide identification and comparison of legume MLO gene family. Scientific Reports 6: 32673	MGDVHEAGRSLAETPTYSVASVITVMVFLSFLVERSIYRFGKWLKKTRRKALFASLAKIKEELMLLGLISLFLAQSARWISEICVDSSLFTSQFYTCSQQEISATNHKIMLQTSPPFPPSESTTVAKEVNNVAFHQCREGHEPFVSYEGLEQLHRFLFVLGITHVLYSCLAVGLAMSKIYSWRKWENQATMAADGNLQAKKIKVMRRQITFISHQTSHPWSRSRNPLLIWMLCFLRQFRSSIQKSDYLALRLGFITEHKLPLSYNFHNYMVRSMEDEFQAILGISWPLWIYAIVCIFVNIHGLNIYFWLSFIPALVVMLIGTKLQHVVSTLAIEILEQTGPYARTQVKPRDDLFWFKKPDILSWLIQFVMFQNAFEMASFLWTLWGFKEQSCFMRNHYM…
LaMLO13	XP_019438245	Rispail and Rubiales (2016)	Rispail N and Rubiales D (2016). Genome-wide identification and comparison of legume MLO gene family. Scientific Reports 6: 32673	MGGGGGEDTTLEFTPTWVVAGICTVIVAISLAAERVLHYCGLFLKRKNQKPLYEALQKIKEELMLLGFISLLLTVTQNSITKICVPSAFTHHMLPCTFQSHSQTHSHSQTIFSFPPFSRRLLSHADANFCSHKDKVPLLSLEAIHHLHIFIFVLAIVHVTFSVLTVLFGGTKIRQWKHWEDSIAQQNYETNRVLKPKVTNVQQHDFIKGRFSGFGKDSALMGWLLSFFKQFYGSVTKSDYVTLRLGFIMTHCRGNPKFNFHKYMIRALEDDFRQVVGISWYLWVFVVIFLLLNINGWHTYFWIAFIPFFLLLAVGTKLEHVITQLAHEVAEKHAAIEGELVVRPSNDHFWFQRPQIVLFLIHFILFQNAFEIAFFFWIWVTYGFDSCIMGQVRYIIPRL…
LaMLO14	XP_019463501	Rispail and Rubiales (2016)	Rispail N and Rubiales D (2016). Genome-wide identification and comparison of legume MLO gene family. Scientific Reports 6: 32673	MSGGGVEEGSSLQFTPTWVVALVCSVIVAVSLAVERLLHYGGMFLKKKNQKPLYEALQKIKEELMLLGFISLLMTVSQNSISKICVSKSWTEHMLPCSREDLEKEGSKTPISHFQTFFSFSGNARRLLSEGQAAPEVKSGYCSSKNQVPLLSIEALHQLHIFIFVLAIVHVTFCVLTIVFGGLKIHEWKNWEDSIAKENYETQRVMNPKVTHVQQHAFIKDHFTGFGKDSSLLGWVKAFFKQFYGSVTKLDYVTLRLGFIMTHCRGNQKFNFHKYMVRALEDDFKIVVGISWYLWIFVVLFLLLNISDWHTYFWISFVPFILLLSVGTKLEHIITQLAHDVAEKHAAIEGELVVQPSDDHFWFHRPYIVLFLIHFILFQNAFEIAFFFWIWVTYGFDSC…
LaMLO15	XP_019443958	Rispail and Rubiales (2016)	Rispail N and Rubiales D (2016). Genome-wide identification and comparison of legume MLO gene family. Scientific Reports 6: 32673	MSGGGVEEGSSLQFTPTWVVALVCSVIVAVSLAVERLLHYGGMFLKKKNQKPLYEALQKIKEELMLLGFISLLMTVSQNSISKICVSKSWTEHMLPCSREDLEKEGSKTPISHFQTFFSFSGNARRLLSEGQAAPEVKSGYCSSKNQVPLLSIEALHQLHIFIFVLAIVHVTFCVLTIVFGGLKIHEWKNWEDSIAKENYETQRVMNPKVTHVQQHAFIKDHFTGFGKDSSLLGWVKAFFKQFYGSVTKLDYVTLRLGFIMTHCRGNQKFNFHKYMVRALEDDFKIVVGISWYLWIFVVLFLLLNISDWHTYFWISFVPFILLLSVGTKLEHIITQLAHDVAEKHAAIEGELVVQPSDDHFWFHRPYIVLFLIHFILFQNAFEIAFFFWIWVTYGFDSC…
Medicago truncatula
MtMLO1	Medtr6g033330	Rispail and Rubiales (2016)	Rispail N and Rubiales D (2016). Genome-wide identification and comparison of legume MLO gene family. Scientific Reports 6: 32673	MAEDKVYERTLEETPTWAVAVVCFVLLAISIVIEHIIHAIGKWFKKKNKNALYEALEKVKGELMLMGFISLLLTVFQDYISKICISEKVGSTWHPCSTPKTKTASNDENSESENHDRKLLEYFDPNPRRILATKGYDQCADKGKVALVSAYGIHELHIFIFVLAIFHILQCIITLALGRFKMRRWKKWEDETRTVEYQFYNDPERFRFARDTTFGRRHLSMWTKSPISLWIVCFFRQFFGSISRVDYLALRHGFIMAHLAPGNDAEFDFQKYISRSLEKDFKVVVGISPTIWFFAVLFLLTNTHGWYSSYWLPFLPLIIILLVGAKLQMIITKMGLRIQDRGEVIKGAPVVEPGDHLFWFNSPNLLLFIIHLVLFQNAFQLAFFSWSTYEFSINSCFHR…
MtMLO2	Medtr5g022400	Rispail and Rubiales (2016)	Rispail N and Rubiales D (2016). Genome-wide identification and comparison of legume MLO gene family. Scientific Reports 6: 32673	MVEENREEGRSLAETPTWAVATVITLLVSLSFLSNGTLKKLVKWLGRTKRKSLLSALEKMQEELMLFGLLSLLMGHWIIFVAKICVKSSVLSSRFFPCALKESFGIVKHNVWSNLEYSNKTILKEQVNNDGLHNFCPKGHESFASYESLEQLHRFVFVLGITHVSYSFVAVALAMIKIYSWRTWENEAKTMAIQSLQDTSQSTSTSSIRLKRLSTFIFHQASHPWSHHKILVWLLCFSRQFWSSISRTDYMALRLGFITTHDLPLTYDFHNYMLRSMDEEFRDIVGVSVLLWIYAICCIFLNFHGNNFYFWLSFVPAILILIIGTKLHRVVVKLAVEVIDHSPYMKPHRFNLRDELFWFGKPRLLLRLIQLISFLNAFEMSTFLWSLWEIDDPSCFMDN…
MtMLO3	Medtr2g093750	Rispail and Rubiales (2016)	Rispail N and Rubiales D (2016). Genome-wide identification and comparison of legume MLO gene family. Scientific Reports 6: 32673	MAGGSVGRSLTETPTWAVAVVCFVILSISIFIEHIFHIIEKWLKKKHKSALYESLEKIKSELMLLGFISLLLTVGEGLISRICISEKVAATWHPCSNNANIESDDEELIDHETGGSRRLLAALLASQGDNHHRILAGGGGDKCAEEGKVAFVSAGAIHQLHIFIFVLAVFHILYCILTLALGRAKMRRWKRWEEATKTPEYQFSHDPERFRFANETSFGRRHLSFWTKNPVLIWIVCFFRQFVRSVPEVDYLTLRHGFMMAHLAPQSHLKFDFRQYIKRCLEEDFKVVVGISPPIWFITVFFLLFHTHGWHSYLWLPFLPLIIVLLVGTKLQVIITQMGLRIQKQGMVVKGEPVVQPRDDLFWFNKPRLILFLINFVLFQNAFQLAFFSWTALQFGVTS…
MtMLO4	Medtr2g028470	Rispail and Rubiales (2016)	Rispail N and Rubiales D (2016). Genome-wide identification and comparison of legume MLO gene family. Scientific Reports 6: 32673	MAEEELNESLEYTPTWIVAVVCSIIVFISLCAERALHRLGKYLKRKKQKALYRALNKLQEELMLLGFISLLLTVFQGVISHICISPEHATQMLPCKRSHESVQGSEHDHYDTIINRRRLLSTDTGSQHCRLEGKVPLLSLEGLHHLHIFIFVLAVVHVVFCVTTMILGGARIRQWKSWEDHARKKTTNSSGETLRSEIDEFFNKHAQGYWRKAAVVGWFRSFFKQFYGSVAKYDYLALRHGFIKEHYPNDPNFNFHSYITRTLEVDFRKVIGISWYLWLFVVLFLLLNLEGWHTYFWLAFLPLIILLLVGAKLEHIITRLGQESVAKEYPTERVKPSDEYFWFNRPAIVLDLLHFTLFQNSFEIAFFFWIWSTYGFDSCIMEKVAYIIPRIVMGVIVQV…
MtMLO5	Medtr3g115960	Rispail and Rubiales (2016)	Rispail N and Rubiales D (2016). Genome-wide identification and comparison of legume MLO gene family. Scientific Reports 6: 32673	MGGGGGGGDSRQLDVTPTWAVAAVCAIIVIISILLEKLIHKFASVFEERKKHALLEALEKIKAELMVLGFISLLLTFGQNYISKVCIPVKYSNTMLPCQPLAERTADHPGEPALEPQGTEHEPTPNIPAGEGESKGEHHRRLLSYERRFLGGGGGGPGCKPGFTPLISVDGLHQLHIFIFFLAVFHVIFSAITMTLGRAKIKGWKEWEQDHLVDEDALNDPRRFRLTHETSFVRDHNSFWTKTPVTFYFVCFFRQFLRSVRRADYLTMRHGFVSVHLAPGSKFDFQKYIKRSLEDDFKVVVGISPILWASVVLFLLVNVHGWHASFWVSFLPLAVILAVGTKLQAIITRMALDIQERHAVVQGIPLVQVSDKYFWFEWPQLVLYLLHYVLFQNAFELTF…
MtMLO6	Medtr5g024700	Rispail and Rubiales (2016)	Rispail N and Rubiales D (2016). Genome-wide identification and comparison of legume MLO gene family. Scientific Reports 6: 32673	MFKRVFSCLCLFYGGLSMAASDSRNSSRTLDQTPTWGVAAVCTVFILISIALEKSLHKLGTWLGKREKKALLEALEKVKAELMILGFISLLLTIGQNYIVRICISEKIANKMLPCPHKYIGGDKKSNSKVEQNRIPVSFEGRYLAADTPSFKCSRKGHEPLLSVNGLHQLHILIFFLAVFHVFYSAVTMLLGRLKIRGWKEWEEETLTHGYEFANDAAKLRLTHETSFVRAHTSFWTRVYIGCFFRQFYRSVRKVDYQTLRNGFINVHLAPGSKFNFQKYIKRSLEDDFKVVVGVSPVLWASAVVFLLLNIDGWRTPIWAFLIPIIIILAVGTKLQVILARMALEISERHIVVQGMPLVQGSDRYFWLGQPQLVLHLIHFALFQNSFQITYILWTWYSF…
MtMLO7	Medtr2g006280	Rispail and Rubiales (2016)	Rispail N and Rubiales D (2016). Genome-wide identification and comparison of legume MLO gene family. Scientific Reports 6: 32673	MEHAVEQGRSLAETPTYSVASVVTVMVFVCFLVERSIYRFGKWLKKTRRKALFASLEKIKEELMLLGLISLLLAQSARWISEICVNSSLFSSRFYTCSEQDLPMIEHVMIVNSSSFSDETTIPKGLYSGALHQCGEGHEPFVSYEGLEQLHRFLFVLGITHVLYSCLAVGLAMSKIYSWCRWENQATMALIDGNLQGKNNKVMRRQTTFVFHHASHPWSRNPILIWMLCFLRQFRSSIQKSDYLALRLGFITEHKLPLSYDFHKYMVRSMEDEFHGILGISWPLWVYTIVCIFVNIHGLNIYFWLSFIPAILVMLIGTKLQHVVSILALEIWQQQGPSARTQVKPRDGLFWFKKPDILLWIIQFVIFQNAFEMASFIWTLWGFKEKSCFMRHHYMIIIR…
MtMLO8	Medtr3g115940	Rispail and Rubiales (2016)	Rispail N and Rubiales D (2016). Genome-wide identification and comparison of legume MLO gene family. Scientific Reports 6: 32673	MAGGAPGERTLKETPTWAVAAVCAVFVIISVLIEHGIHKLEKWFHKKHKKAMSEALEKIKEELMLLGFISLLLTFGTKYIAKICIPNKLGDSMLPCKKGEVEEESKDDRRRLLSFDFDENVVWRRGLAPAAGGDDYCSNKGQVPLISQSGVHQLHIFIFVLAVFHIFYSVMTIVLARAKMQKWKAWETETSSVEYQFTHDPSRFRFAHQTTFVKRHSGWSEKPGIRWIVAFFRQFFASVSKVDYMTMRHGFINAHFAPDSKFDFHKYIKRSMEDDFKVVVGISVPLWAFAIIFLLMNVYNWYTLTWLSLAPLVILLLVGTKLELIIMEMAQEIQDRTTIVRGVPVVEPNNKYFWFNRPHWIIFLIHFTLFQNAFQIAYFLWTWYEFTITSCFHENLPLI…
MtMLO9	Medtr3g118190	Rispail and Rubiales (2016)	Rispail N and Rubiales D (2016). Genome-wide identification and comparison of legume MLO gene family. Scientific Reports 6: 32673	MSGGGEGGEEENTLEFTPTWVVAGVCTVIVAISLAVERLLHYGGKFLKSKDQKSLYEALQKIKEELMLLGFISLLLTVSQNRLTKICVPPGVLRHMLPCSLEDKKESHSHSAFSFPGRIARRLLADRLLAESESAEEPLKTGFCGRKNKVPLLSVEALHHLHIFIFVLAVVHVTFSVLTVVFGGARIRQWKHWEDSIAKENYDTNKVLKPKLTHVQQHEFIKGRFSGFGKDSALIGWLQSFFKQFYGSVTKSDYVTLRLGFITTHCKTNPKFNFHKYMIRALEDDFKQVVGISWYLWLFVVIFLLLNINGWHTYFWIAFVPVILLLSVGTKLEHVITQLAHEVAEKHAAIEGDLVVQPSDNHFWFHRPHIVLFLIHFILFQNAFEIAFFFWIWVTYGFD…
MtMLO10	Medtr8g073130	Rispail and Rubiales (2016)	Rispail N and Rubiales D (2016). Genome-wide identification and comparison of legume MLO gene family. Scientific Reports 6: 32673	MFMSKYKQRLFLCLVLFAWLYNGSVAMAASSEDSGSSKDLDKTPTWAVGCVCTVFILVSIILEKSLHKIGTWLGDRHKKALLEALEKVKAELMILGFLSLLLTFGQSYMVKLCMPANATDIMLPCQSRATRDAKNDEDEHHRKLLYYERRYLSEDGAPYNCKEGQEPLISVNGLHQLHILIFFLAVLHVIYSAVTMLLGRLKIRGWKAWEAETSSHGYEFATDPSRFRLTHETSFVRQHATFWTKIPIFFYISCFFRQFYRSVEKSDYLTLRNGFIAVHLSPGSKFNFQKYIKRSLEDDFKVVVGVSPVLWASFVVFLVLNVDGWHAMFWGSLIPVIIILAVGTKLQVTLSKMAIEITERHAVVQGIPLVQGSDKYFWFGKPQLLLHLIHFALFQNAFQ…
MtMLO11	Medtr4g079140	Rispail and Rubiales (2016)	Rispail N and Rubiales D (2016). Genome-wide identification and comparison of legume MLO gene family. Scientific Reports 6: 32673	MAEGEQRSLEETPTWAVSVCCFFVLVISLIIEGGLHKLAEFLRKKKRKSMGKALTKTKTEMMKLGFVSFLLTISEVPMSKICINKDVANSFRPCKDSEYLAGEVSRKELGYHDNYCEAKGKVGLISSEGILELNILISILAVFHILYCTLTMCLGKAKMRRWKKWEEETQTLEYQIDNDSRRFQYISQTLGGKRHFKFWNNYSPLLWIVCFMRQFYNSVSKDDYFALRNGFIAKNISEGSNFNFNFKKFLSRTYDEDFEKVVGIRFWIWLFSIFFIFLSAHEFYNYYWLPFIPLVIALLAGTKLQVIITKMHLDSCKQSPVIKGTILVKPSDEYFWFHKPEWLLHLIQIILIQNSFQLAFFTWSWYEFGPRSCFNREKEDIAIRIALGLAVQLLCAYVT…
MtMLO13	Medtr8g010500	Rispail and Rubiales (2016)	Rispail N and Rubiales D (2016). Genome-wide identification and comparison of legume MLO gene family. Scientific Reports 6: 32673	MVEDKLKKDPICNMLLHGLLPLFAASSVAVSFAAECSLHCLGNFLKKKNQKPLYQALQKIKEELMLLGFISLFLTITQNGITKICVPDEWTYHMLPCSLEEIEEEEMKKNSHFQTFFSSDLVSGTARRLLGGGGGGDDPFGFTDEKVGYCTAKGKVPLLSVEALHKLHIFIFVLAIVHVTSCVLTIIFGGLNIRRWKPWENSIVADENHESQHAPEWTDTVTHVHQHSFIKNRFTGFGKNYAIMGWVKSFFKQFYGSVTKLDYVTLRRGFIMTHCRGNPKFNFHKYMIRALEDDFQNVVGISWYLWIFVVIFMLLNINGWHTYFWVAFIPVILLLAVGTKLEHVIIQLAHEVAEKHSAIQGKLVVQPSDDHFWFHRPRIVLFLIHLILFQNSFEIAFFF…
MtMLO14	Medtr8g010530	Rispail and Rubiales (2016)	Rispail N and Rubiales D (2016). Genome-wide identification and comparison of legume MLO gene family. Scientific Reports 6: 32673	MGHGGGEAEEGRDLQFTPTWVVALVCTVIVAVSFAVERSLHYLGKVLKKKNQKPLFEALQKIKEELMILGFISLFLTVTQNGMIKICVPVEWTIHMLPCSINGDDEVKETKLPSKSHFQTFFSSKDVFGTAKRLLGDDHDHSSKDEEIGYCTAKGKVPLLSVEALHKLHIFIFVLAVVHVTSCVLTIVFGGLNIRRWKRWEDSIVADENNQSQTPERTDTVTHVHQHAFIKDHFTGFGKDSAIMGWLKSFFKQFYGSVTKLDYVTLRLGFIKTHCRGNPKFNFHKYMNRALEDDFKKVVGISWYLWIFVVIFLLLNVNGWHTYFWIAFIPVILLLAVGTKLEHVIIQLAHEVAEKHSAIQGELIVQPSDDHFWFHRPRIVLFLIHLILFQNSFEIAFFF…
MtMLO15	Medtr2g079500	Rispail and Rubiales (2016)	Rispail N and Rubiales D (2016). Genome-wide identification and comparison of legume MLO gene family. Scientific Reports 6: 32673	MAETVKEPRSLALTPTWSVATVLTIFVAVSLLVERSINRLSNWLRKTNRKPLLEAVEKMKEELMLLGFISLLLTATSGMIANICIPSKFYNSAFAPCSRSEINKEIEENGSEGRKLLTASYPRLIRRMLNGMDRNSCKEGYEPFVSYEGLEQLHRFIFVMAITHVSYSCLTMLLAIVKIHSWRVWEDEAHMDRRNYLSEITRQMTMRRQSTFVKTHTSNSLFIWMTCFFRQFGHSVVRADYLTLRKGFITNHNLSSKYDFHSYMVKSMEEEFQRIVGVSGPLWGFVVGFMLFNIKGSNLYFWIAIIPISLVLLVGTKLQQVIATLALENAGISGFFSEAKLRPRDELFWFKKPELLLSLIHFILFQNAFELASFFWFWWQFGYNSCFIRNHLLVYLRLI…
Oryza sativa
OsMLO1	AC073166	Liu and Zhu (2008)	Liu Q and Zhu H (2008). Molecular evolution of the MLO gene family in Oryza sativa and their functional divergence. Gene 409: 1-10	MTLGFISLLLSVTGRYISRICIPVGAADTMLPCSLRRSSSEQEVPGGGGHGRRHLSGDPTNFKCAKGMVSLVSADGLHQLHIFVFFLAVFHVAFSAITMSLGRAKTRIWKEWEKETCSLTYEFSY~DPSKFRLTHQTSFVRQHASCWSKSTILLYFVSFFRQFFRSVRRTDYLTLRHGFIAAHLSLGTRFNFRKYIKRSLEDDFKTVVGISAPLWASALAIMLFNVHGWHNLFWFSTIPLVVTLAVGTKLQAIIAMMAVEIKERHTVIQGMPVVKLSDEHFWFGKPRLVLHLIHFASFQNAFEITYFFWIWYEFGLRSCFHDNFELIIARVCLGVVVQFMCSYITLPLYALVSQMGSQMKRTIFDEQTAKALKKWHKAAVVKKKQQKGSSHEPGSETPG…
OsMLO2	AP003346	Liu and Zhu (2008)	Liu Q and Zhu H (2008). Molecular evolution of the MLO gene family in Oryza sativa and their functional divergence. Gene 409: 1-10	MARAEAAAALEFTPTWIVAAICSLIVLISLAAERCLHYLGKTLKRKNQKALFEALLKVKEELMLLGFISLLLTVSQGILQKTCVPPKWTNYLLPCRKMEDQSKQRGPSEAHFVAAGVLGHLGRRLLADGGTGADHCQNKGKVPLLSLEALHQLHIFIFVLAITHVIFSALTMLLGGAKIHQWKHWENDIQKDVAQNAPKKVTHVHQFEFIRERFKGIGKDSIILSWLHSFVKQFSGSVTKSDYITMRLGFIQTHCRANPKFDFHRYMVRALEADFKKVVGISWYLWIFVMIFLLLNVNGWHTYFWISFVPLLLLLAVGTKLEHVITQLAHEVAEKHSAIEGDLVVNPSDEHFWFGRPKVILYLIHFILFQNAFEIAFFFWILTTYGFNSCIMDHVPFIL…
OsMLO3	AC099739	Liu and Zhu (2008)	Liu Q and Zhu H (2008). Molecular evolution of the MLO gene family in Oryza sativa and their functional divergence. Gene 409: 1-10	MAGGGGGRALPETPTWAVAVVCAVIVLVSVAMEHGLHKLGHWFHKREKKAMGEALEKIKAELMLLGFISLLLTVAQTPISKICIPESAANIMLPCKAGQDIVKGLKGKKDHRRRLLWYTGEEESHRRSLAGAAGEDYCAQ~~SGKVALMSSGGMHQLHIFIFVLAVFHVTYCVITMALGRLKMKKWKKWELETNSLEYQFAN~DPSRFRFTHQTSFVKRHLGLSSTPGLRWIVAFFRQFFGSVTKVDYLTMRQGFINAHLSQNSKFDFHKYIKRSLEDDFKVVVGISLPLWFVAILVLFLDIQGFGTLIWISFVPLVILMLVGTKLEMVIMEMAQEIQDRATVIKGAPVVEPSNKYFWFNRPDWVLFFIHLILFQNAFQMAHFVWTLATPGLKKCFHEN…
OsMLO4	AL606456	Liu and Zhu (2008)	Liu Q and Zhu H (2008). Molecular evolution of the MLO gene family in Oryza sativa and their functional divergence. Gene 409: 1-10	MEEEFEKIVGVSGLLWGFVVAFMLFNINGSNLYFWIAILPVTLVLLVGAKLQYVIATLTAEGAKMNAYGPRIKPRDDLFWFKKPEFLLWLIHFILFQNSFELASFFWFWWQFGYDSCFIKNHLIVYCRLILGFAGQFLCSYSTLPVYALVTQMGSKYKAALIPRRIRETMHGWGKDARRRRKKHRGGDDSTIRTETSTVCSLDDDDGDDEHGQFVETTPSRPYLKIQLQPLRSGGGSARPGTPCHPGVVGLPPLHSVSTQGSSHPMLQRQASSLSAPSSPSPRGGGMTRSMSMPGFASLTRTPGGSCPGTGAGTPTRLSDARN
OsMLO5	AL731606	Liu and Zhu (2008)	Liu Q and Zhu H (2008). Molecular evolution of the MLO gene family in Oryza sativa and their functional divergence. Gene 409: 1-10	MAATEATTIEDTPTWIVAAVCSAIVLISFAFERSLHYLGKALERRRRTLYEALLKLKEELMLLGFISLLLVVFQEPIQRICIAESLMGHWLPCRSDGKASSHHGVAAASAAVVSGAGARRLLGEGTAGSGHCSSKGKVPLLSLHAIEQIHIFIFVLAITHVVLSAVTVLLGLLQMRRWRHWENAIKADGDFG~PKMINRAQQFKFIQDRYKGFDKVTMVIIWMRSFFKQFYGSVTKDDYTAMRLGFVMEHFRGHPKFNFYDYMIKALEKDYKRVVGIKWYLWIFVMIFLLLNITGWHSYFWISLIPLVLLLLIGTKLEHIITQLAYEVATKHTAVEGDIAVSPSDNLFWFHSPRLVLALLRFILFQNAFEFAYFIWTMATFGFNSCIMDRLPYRVSRIV…
OsMLO6	AP003518	Liu and Zhu (2008)	Liu Q and Zhu H (2008). Molecular evolution of the MLO gene family in Oryza sativa and their functional divergence. Gene 409: 1-10	MAGGRSGSRELPETPTWAVAVVCAVLVLVSVAMEHGLHNLSHWFRRRQKKAMGDALDKIKAELMLLGFISLLLTVAQAPISKICIPKSAANILLPCKAGQDAIEEEAASDRRSLAGAGGGDYCSKFDGKVALMSAKSMHQLHIFIFVLAVFHVTYCVITMGLGRLKMKKWKKWESQTNSLEYQFAIDPSRFRFTHQTSFVKRHLGSFSSTPGLRWIVAFFRQFFGSVTKVDYLTMRQGFINAHLSQNSKFDFHKYIKRSLEDDFKVVVGISLPLWFVGILVLFLDIHGLGTLIWISFVPLIIVLLVGTKLEMVIMQMAQEIQDRATVIQGAPVVEPSNKYFWFNRPDWVLFFIHLTLFHNAFQMAHFVWTMATPGLKKCFHENIWLSIVEVIVGISLQV…
OsMLO7	AP003616	Liu and Zhu (2008)	Liu Q and Zhu H (2008). Molecular evolution of the MLO gene family in Oryza sativa and their functional divergence. Gene 409: 1-10	MADELVTPSQSSSSCFQQHKGGLVLDGYLTCLQLHMALFYWIEELEFECSVGIASRVDVRFSVDGFFSLCYECTFLKHKDQKALYSALERLKEELMLLGFISFVLSLSEGFIVGICVSENAMHLMLPCKKETYQLSEGVKLCKKKGEVPLLSVEALHQLHIFIFILGLVHVVFCATTILLGGAKIRKWKLWETEIQQEMQQKLQKRDATPGRIAHNQQGEFVSERTKGLWMKLAVVSWIIAFFKQFHDSVSKSDYKALRSAFGLKHFPSHPSFNFYKYLIRALEHDFKRVVGISWYMWLFVILFLLLNINGWHTYFWLAFLPLFLLLVVGAKLEHIITRLAQEAAAVASLSHGTERTPYVKPSKEHFWFGRPEIVLNLIHFILFQNSFEIGFFIWVLVT…
OsMLO8	AP004191	Liu and Zhu (2008)	Liu Q and Zhu H (2008). Molecular evolution of the MLO gene family in Oryza sativa and their functional divergence. Gene 409: 1-10	MGAGEGGEEQSLALTPTWVVAGVCFIIVAISLAAERLLHRLGKVLKFNGQEALFSALQRVKEELMLLGFISFLLSVFQKFINHICIPESAAHLMLPCITRETSETTEDASKLCKRKGEVPMLSEEALHQLHIFIFVLGIVHVVFCVTTLLLGGAKMKKWEKWEKEIQQGRTKERPKRPGWMKFIVVRCAISFLKQFYDSVGKPDYQVLRSAFVQRHYPNRPDFDFHKYMVRALEHDFKEVVGISWYLWLFVIVFLLLNINGWHTYFWLSFLPLILLLIVGTKLELISTRLAQEAADCPDEATGNPWTKPCKEHFWFSKPRIVLHLIHFILFQNSFEMGFFFWVLATYGFDSCIMENKIYALPRLAIGIIVQVLCSYSTLPLYAIVTHMGGDIKLQAFGE…
OsMLO9	AC134933	Liu and Zhu (2008)	Liu Q and Zhu H (2008). Molecular evolution of the MLO gene family in Oryza sativa and their functional divergence. Gene 409: 1-10	MAAEAATLEFTPTWIVAAVCSLMVLISLVAERCLHYLGKMLKRKNQKPLYEALLKVKEELMLLGFISLLLTVFQGLIQRTCIPPRWTVHMLPCQREAVGPAKEHVAAAQIVGRIGRRLLSEGGAGAELCQKKGKVPLLSLEAIHQLHIFIFVLAITHVIFSVSTMLLGGAKIHQWKQWEVEIQKDAVGSGQPGPAKVTHVHQFEFINDHFKGMGKDSKILSWLHSFVKQFYGSVSKSDYTTMRLGFIMTHCRGNPKFDFHKYMMRVLESDFKKVVGISWYLWVFVVIFLLLNVNGWHTYFWIAFLPLILLLAVGTKLEHVIAQLAHDVAEKNSAIEGDLVVKPSDDHFWLGRPRIILYLIHFILFQNAFEIAFFFWILTTYGFSSCIMGQVSFIVPRLV…
OsMLO10	AP004144	Liu and Zhu (2008)	Liu Q and Zhu H (2008). Molecular evolution of the MLO gene family in Oryza sativa and their functional divergence. Gene 409: 1-10	MAGGGGKAAAGGGEAPAITLEHTPTWIVSAVCFVIVIISLLFERLLHRLGKRLKKSRKKPLYEGLLKVKEELMLLGFISLLLNVFQGLTQKICVKASVMDHLQPCKLDFSGAKTAKTTAHLAAAGVRRLLAGGGAKSDYCEKKGLVPILSVEAIHQLHIFIFVLAVSHVVLSAVTVLLGIAQTRKWQHWENKIQAGPQMIKHVQEFPFIKNHFKGHGKRWKTFGWLRSFLKQFYGSVTEEDYVTMRLGFIMKHCRGNPKFNFYKYMIRALEDDFKKVVGISWYLWAMLIIFLLLNVQGWYVYIWISAVPFVMLLVVGTKLEHIITELAHQVAEKHTAIEGELVVSPSDELFWFHRPKIVLLLIHIVLFQNAFEIAFFFWLLVTYGFKSCIMGNKGYVIA…
OsMLO11	AC135794	Liu and Zhu (2008)	Liu Q and Zhu H (2008). Molecular evolution of the MLO gene family in Oryza sativa and their functional divergence. Gene 409: 1-10	MVEEGRSLAETPTWSVATVTTLMVAACFLVERGISRFAKWLRKTKRKAMLAALEKIREELMLLGVISLLLSQTARWISEICVPSSLFTSRFYICSETDYEDLVVGGKRSTMEMNQTVVPNGLFGIQSQNVCSEGHEPFVSYEGLEQLHRFLFILGITHVLYTFVTVVLSMIKIYSWRKFETQACQLPTEQLQARRTKVMQRQSTFVFHHTSHPWSKNKILIWMLCFLRQFRRSIKKSDYMALRLGFITYHKLPHSYNFHKYMVRSMEDDYNGSVGISWPLWAYAIICIFVNIHGLNIYFWISFAPAILVLLVGTELQHVIAQLALEVVGATAPYVGTQLKLRDDLFWFGKPRVLWWLIQFISFQNAFEMATFVWSLLELSAQSCFMKNHYMIVLRLTSG…
OsMLO12	AC135431	Liu and Zhu (2008)	Liu Q and Zhu H (2008). Molecular evolution of the MLO gene family in Oryza sativa and their functional divergence. Gene 409: 1-10	MAVAPKVFTEMVNDNGSDGGGQRQWWRERKGKEKRGEG~DPTKFRFTHETSFVRQHMNVLNKTPASFYISNFFRQFFRSVRRADYCALRHSFVNVHLAPGSKFDFQKYIKRSLEDDFKVIVGISPPLWASALIFLLLNVSGLHTMLWISIMPVVTILSVGTKLQGIICRMAIDITERHAVIQGIPLVQVSDSYFWFSRPTFVLFLIHFTLFQNGFQIIYFLWILYEYGMDSCFNDSKEFVFARLCLGVVVQFLCSYVTLPLYALVSQMGSTMKQSIFDDQTSKALKNWRAGVKKKPAAASSSKHGDAGGDHAAASPHSGSPKGEAGGVALTQRKAGGGEAGGEQQAGGGSGSKKGEEGDYEFVKLEP
Pisum sativum
PsMLO1	PsCam045418	Rispail and Rubiales (2016)	Rispail N and Rubiales D (2016). Genome-wide identification and comparison of legume MLO gene family. Scientific Reports 6: 32673	MAEEGVKERTLEETPTWAVAVVCLVLLAVSILIEHIIHVIGKWLKKRNKNALYEALEKIKGELMLLGFISLLLTVFQDNISKICVSQKIGSTWHPCSTSNTKAKAKSDESLDYKTNNDRKLLEYFDPIPRRILATKGYDKCFDKGQVALVSAYGIHQLHIFIFVLALFHILQCIITLTLGRIKMRKWKTWEDETRTVEYQFYNDPERFRFARDTTFGRRHLSMWAQSPILLWIVSFFRQFFGSISRVDYMALRHGFIMAHLPPGHDAQFDFQKYISRSIEEDFKVVVGISPTIWLFTVLFLLTNTHGWYSYYWLPFLPLIVILLVGAKLQMIITKMGLRIQDRGEVIKGAPVVEPGDHLFWFNRPHLLLFTIHLVLFQNAFQLAFFAWSTYEFSITSCF…
PsMLO2	PsCam027374	Rispail and Rubiales (2016)	Rispail N and Rubiales D (2016). Genome-wide identification and comparison of legume MLO gene family. Scientific Reports 6: 32673	MVCHPGWVARLRLKVVKKRKEGERFVRFRKKMSGGGEGGEDETTLEFTPTWVVAAVCTIIVAISLAAERLLHYGGKYLKRKDQKPLYEALQKIKEELMLLGFISLLLTVSQNGLPKICVPPGVLRHMLPCTLKEKDEKESQLPKSHSAFSFPGIARRLLADRLLAEAEAAEEAHPKTSFCSSKSKVPLLSLEALHHLHIFIFVLAVVHVTFSVLTVVFGGARIRQWKRWEDSIRKENYDTSKVLKPKFTQVQNHEFIKGRFSGFGKDSALIGWLQSFFKQFYGSVTKSDYVTLRLGFIMTHCKTNPKFDFHKYMIRALEDDFKIVVGISWYLWLFVVIFLLLNINGWHTYFWIAFIPVILLLSVGTKLEHVITQLAHEVAEKHAAIEGDLVVKPSDGHF…
PsMLO3	PsCam012982	Rispail and Rubiales (2016)	Rispail N and Rubiales D (2016). Genome-wide identification and comparison of legume MLO gene family. Scientific Reports 6: 32673	MATQTEQRSLEDTPTWAVSICCFFVLVISLIIEHGLHKFTEVLKKQKRKSMGKALAKTKIEMMKFGFVSFLLTISEVPISKICINKDMANSFLPCKDSMEKLAVSSELDQTPSTNELGNQVNYCEAKGMVSLISDDGVLQLNVLISILAVFHILYCTLTMCLGMAKMRRWKKWEEETQTLEYQIDNDSRRFQYISQTLGGKRHFKFWNNYSPLLWIVCFMRQFYNSVSKDDYFALRNGFIAANISEGSNFNFNFKKFLSRTYDEDFEKIVGIRFWIWLFSIFFIFLSAHEFYNYYWLPFIPLVIALLAGTKLQVIITKMHLDSCKESSVIKGTILVKPSDEYFWFHRPEWLLHLLQIILIQNSFQLAFFTWTWYEFGPRSCFNREIEDIAIRIVLGLAV…
PsMLO4	PsCam057516	Rispail and Rubiales (2016)	Rispail N and Rubiales D (2016). Genome-wide identification and comparison of legume MLO gene family. Scientific Reports 6: 32673	MAENGKETRSLALTPTWSVATVLTIFVAVSLLVERSINRLSNWLRKTNRKPLLEALEKMKEELMLLGFISLLLTATSGMIANICIPSKFYNSAFAPCTRSDIDKEIEENGSEGRKLLTASSFPRLIRRMLNGINRSSCKEGYEPFVSYEGLEQLHRFIFVMAITHVSYSCLTMLLAIVKIHSWRVWEDEAHMDRRNYLADITRQLTMRRQSTFVKPHTSNPLAIWMTCFYRQFGRSVVRADYLTLRKGFIMNHNLSSKYDFHSYMVRSMEEEFQKIVGVSGPLWGFVVGFMLFNIKGSNLYFWIAIIPISLVLLVGTKLQQVIATLALENAGIAGFFSEAKLRPRDELFWFKKPELLLSIIHFILFQVVHECMNAFELASFFWFWWQFGYNSCFIRNHL…
PsMLO5	PsCam045441	This study		MAGGGGGDDRQLDVTPTWAVAAVCAVIVIISILLEKLIHKFATVFEERKKHALLEALEKIKAELMVLGFISLLLTFGQNYISKVCIPMKYGRTMLPCLPMHERPAGHPTEQALEPHSTDHEPPAAEHELTTTGEHEPTPTKPAGEGEPKGEHHRRLLSFERRVLSGGGGGPGCKPGYLPLISVNGLHQLHIFIFFLAVFHVIFSAITMTLGRAKIKGWKEWESDHMVDEDALNDPRRFRLTHETSFVRDHNSFWTKTPVTFYFVCFFRQFFRSVRRADYLTMRHGFVSVHLAPGSKFDFQKYIKRSLEDDFKIVVGISPILWGSVVLFLLVNVHGWHAAFWVSFLPLAVILAVGTKLQAIITRMALDIKERHAVVQGIPLVQVSDKYFWFEWPQLSLYL…
PsMLO6	PsCam033373	This study		MILGFISLLLTIGQSYIVRICISEQVANKMLPCPHKYIGDNKVSSIKEKHIRKHRYLSVETTSYKCSTKGHEPLLSVNGLHQLHILIFFLAVFHVLYSAVTMLLGRLKIRGWKTWEEEISSNGYEFANDATRFRLTHETSFVRAHTSFWTRVSISFYIGCFFRQFYRSVRKVDYRTLRNGFINVHLAPGSKFNFQKYIKRSLEDDFKVVVGVSPVLWASAVVFLLLNIDGWRTPLWAFLIPIIIILAVGTKLQVILARMALEITDRHVVVLGMPLVQSSDRYFWFNQPQFLLHLIHFALFQNSFQITYILWTWYSFGLENCLCLDHKLTIMKVVCGIVMLCLCSYITLPLYALVTQMGSRMKRSIFDEQTSKALKKWHMTVKKKHGVVKLGKSKIVTMD…
PsMLO7	PsCam042256	This study		MEHVMQQGRSLAETPTYSVASVVTVMVFVCFLVERSIYRFGKWLKKTRRKALFASLEKIKEELMLLGLISLLLAQSARWISEICVNSSLFSSRFYTCAEHDVGVIENVMIQNSSSFSDETSIPKGLNRVALHQCGEGHEPFVSYEGLEQLHRFLFVLGITHVLYSVLAVGLAMSKIYSWCRWENQATMAIIDGNLQGKKNKVMRRQTTFVFHHTSHPWSRNPILIWMLCFLRQFRSSIQKSDYLALRLGFITEHKLPLSYDFHKYMVRSMEDEFHGILGISWPLWIYTIVCIFVNIHGLNIYFWFSFIPAILVMVIGTKLQHVVSTLALEIRQHQGPSASTQVKPRDGLFWFNKPDILLWLIQFVIFQNAFEMASFIWTLWGFKEQSCFMRHHYMIIIR…
PsMLO8	PsCam012974	This study		MAGGAAIGERTLKETPTWAVAVVCAVFIIISILIEHGIHTLEKWFHKKHKKAMSEALEKIKAELMLLGFISLLLTFGTKYIAKICIPPTLGDSMLPCKKEEVEQDSKDDRRRLLSFDDSIVWRRGLASAASGGDDYCSQKNQVPLISQSGVHQLHIFIFVLAVFHIFYSVMTMVLARAKMQKWKAWEAETSSVEYQFTHDPARFRFAHQTSFVKRHSGWTRKPGIRWIVAFFRQFFASVSKVDYMTMRHGFINAHFAPDSKFDFHKYIKRSMEDDFKVVVGISIPLWAFAIIFLLMNVYNWYTLTWLSLAPLVILLLVGTKLELIILEMAQEIQDRTTIVRGVPVVEPNNKFFWFNRPQWIIFLIHFTLFQNAFQIAYFLWTWYEFKITSCFHENLPLI…
PsMLO9	PsCam000113	This study		MFVSNYKQRLSVFVVSLSWMSNGSVVMASHESSESIKDLDQTPTWAVASVCTVFILISIILEKSLHKIGTWLRERHKKPLLEALEKVKAELMILGFISLLLTFGQTYIVRICIPANVAHKFLPCPYNSTQHENNDEEEHHRKLLLYQHRYLSEEATHFQCKEGKEPLISEEGLHQLHILIFFLAFLHVLYSAVTMLLGRLKIRGWKAWEAETLSLGYEFANDPSRFRLTHETSFVRQHFTFWTKNPIFFYISCFFRQFYRSVDKPDYLTLRNGFIAVHLSPGSKFNFRKYIKRSLEDDFKVVVGVSPVLWASFVFYLLLNVNGWHAIVWASLIPVVIILIVGTKLQATLSKMAIEITEKHAVIQGIPLVQGSDRYFWFGRPQLVLHLIHFALFQNAFQI…
PsMLO10	PsCam030771	This study		MFVFRCLVSFSLLYYNGGVVMASTESSSGSKNLDQTPTWAVACVCTIFILISIVLEKSLHKIGMWLGERQKRALLEALEKVKAELMILGFISLLLTFGQTFIVKICIPANVSHTFLPCSYDSTQHASDEAEHHRKLLFYERRYLSEDATPVQCKEGKEPLISANGLHQIHILIFFLAVLHVLYSAVTMLLGRLKIRGWKAWEAETSSHGYEFATDPSRFRLTHETSFVRQHATFWTKNPIFFIISCFFRQFYRSVDKADYLTLRNGFIAVHLSPGSKFNFQKYIKRSLEDDFKVVVGVSPVLWASFVVFLLLNVNGWHAIVWASLIPVVIILAVGTKLQATLTKMGMACYSLGILDSCCCKYYVLRLKLASDSQFESYFDNHGSKFKLILYKSFNRLKI…
PsMLO11	PsCam009634	This study		MSGGGEGEGSDLQFTPTWVVALVCTIIVAVSFAVERSLHRLGKYLKKKNQKALFQALQKIKEELMILGFISLFLTITQNGITKICVRESWTLHMLPCSPDEKEKKESKPSSTSHFQRFFSSNDVFTAARHLLADDGDDHPSTHEKLGYCAAKGKVPLLAVEALHHLHIFIFVLAVVHVTSCVLTIIFGGLNIRRWKHWEDSIATDENIESQHAPERMESVTHVHQHEFIQSHFTGFGKDSTIMGWVRSFFKQFYGSVTKLDYVTLRLGFIMTHCKTNPKFNFHKYMTRALEDDFKKVVGIRYVLSSNFCNYHNVLSLIHHFVLMLCSWYLWIFVVIFMLLNVNGWHAYFWIAFIPVILVLAVGTKLEHVIIQLAHEVAEKHSAIQGELVVQPSDHHFWF…
PsMLO12	PsCam006768	This study		MVEENGEGRSLSETPTWAVATVITLLVSLSFLSHGTLKKLTKWLDRTKRKSLLSALEKMQEELMLFGLLSLLMGHWIVFVAKICVKSSVLSSRFFPCAMEKTFEIAKHSVWLNSEYSNKTILREQVNHGRHSYCPKGHESFASYESLEQLHRFVFVLGITHVSYSFVAVALAMIKIYSWRTWENEAKTIAIQSLQDTSQSASCIRLKRLSTFVSHNTSHPWSHHKILVWLICFSRQFWSSINQADYMALRLGFITNHDLPLTYDFHNYMLRSMDEEFRDIVGVSVLLWVYAICCIFLNFHGHNFYFWLSFVPAILILIIGTKLHRVVVKLAVEVIDHSPDKKHHRFNLRDELFWFRKPRLLLRLIQLISFLFLNAFEMSTFLWSLWEIKEASCFMNNRT…
PsMLO13	PsCam004942	This study		MAEEEELNQSLEYTPTWIVAVVCSVIVFISLCVERALHGLGKYLKRKKQQALYRALSKLEEELMLLGFISLLLTVFQGLISHICIPPKYASQMLPCKRSPGSSHGSEHELIYYDTIINRRRLLSTDTGSQHCRLEGKVPLLSLEGLHHLHIFIFVLAVVHVVFCVATMILGGARIRQWKSWEDHARKKTINSSGETLRLEIDEFFNKHAQGYWRKAAVVGWLRSFFKQFFSSITKYDYLALRHGFIKEHYPNDPNFNFHNYMMRTLEVDFKKVVGISWYLWVFVVLFLLLNLDGWHTYFWLAFLPLIILLLVGAKLEHIITRLGQESVAKEHPTERVKPSDEYFWFGRPAIVLDLLHFTLFQNAYEIAFFFWIWSTYGFDSCIMEKIAYIIPRIIMGVI…
PsMLO14	PsCam045365	This study		MGAGGEGIDLQFTPTWVVALVCTVLVAVSFALVRSLHYLGKFLKRKNQESLFQALQKIKEELMLLGFISIFLAQTQSLIVEICVPEKWMHHMLPCKLDEKEYEKTVAKSKPKTVAHFQTFFSSNDVFGTARRLLNDNSDHQSKDEQHGHCAAEGKVPLLSMEGLHRLHIFIFVLAISHVTICVLTMVLGGLIIRKWKHWEHSIVEDEDNESQHARERAEEVIHVHEHEFIQHHFFGFGKNSAILGWVRSFFKQFYGSVTKLDYVTLRRGFIMTHCRGNRQFNFHKYMNRALEEDFKKVVGISWYLWIFVVIFLLLNINGWHAYFWIAFIPIILILAVGTKLEHVIIQLAHEVAENNSAIEGELVVQPSNDHFWFNRPRIVLFLIHLTLFEISFEIAFLF…
Physcomitrella patens
PpMLO1	Pp1s99_220V6	Kusch et al. (2016)	Kusch S, Pesch L, Panstruga R. 2016. Comprehensive phylogenetic analysis sheds light on the diversity and origin of the MLO family of integral membrane proteins. Genome Biology and Evolution 8(3): 878-895.	MAGGEDEKSLEATPTWAVAAVCAVFVVASLVVERGLEHLGHQLKKKKRKQLLHTLGKIKDELMLLGFISLSLTVFQSKIASICMPERLNKFMLPCPYKAGAVVDATAAAGHRRLLATSSPVTCPSGQVQVISVSGLHQLHIFIFVMAIVHVIYSAATVLLGLWQVHEWKSWETQSVQQYDICFEKALGKKPNAEVALEGRMRYKFLQSTRTGYNISRYIYSFFKQFGKPISKQDYWCLRYGFITFHNLDPKFDFHGYIKRSIEIDFQHVVGISYYLWAFVCIYLLVDIHGWYSYFWLAFIPLAMILFVGAKLQLIVTALVVGARRKAKDNDMRGECVLSKITGIKTCPAISPRDELFWFRSPRLLLFLLHFILFQNAFELAFFFWTMFTYGYSSCLVGK…
PpMLO2	Pp1s403_40V6	Kusch et al. (2016)	Kusch S, Pesch L, Panstruga R. 2016. Comprehensive phylogenetic analysis sheds light on the diversity and origin of the MLO family of integral membrane proteins. Genome Biology and Evolution 8(3): 878-895.	MAGGGEGSQKSLEQTPTWAVAAVCTVFVIASLLVERGIHKLGKYFKRAQRKELFHTLQQIKNELMLLGFISLLLTVFQNKVASICMPERFGHRMLPCPYVPPASEASVAARRRLFATEATATTGCKAGYVPVISVEGLHQLHIFIFILAVVHVCYSCLTVLVGLLQVHSWKKWEIQAHSEGDAALNAALKPDHHGRHEHLLKAHGTNFAESRVKYRFLHQSITGLNLDSYIYSFFRQFGKPIYRTDYFCLRVGFITKHNLSPDYDFYHYIRRAMEEDFKRVVGISAFLWAIVCIFLLTDLNGWYTYFWIAFIPTILVLIVGAKLQHIIISLAIEVRGGVDKITITDPDQLDDGFKKAEKPKVAALIEPTKPRDDLFWFKRPHVLVKLIHFILFQNAFEL…
PpMLO3	Pp1s296_56V6	Kusch et al. (2016)	Kusch S, Pesch L, Panstruga R. 2016. Comprehensive phylogenetic analysis sheds light on the diversity and origin of the MLO family of integral membrane proteins. Genome Biology and Evolution 8(3): 878-895.	MAGDTNTTARTLEYMPTWALASVAAVFVIISIAFERLLHSLGHYLRETKRKPLLAALQKMKDELMLMGFISLTITILQDPVSKLCVPSSAFNKWTPCELSERPTDVIAPPSSEHSRRLLASETSTTNTCKEGYEPFVSPNIIHQLHIFVVVLALVHVVYSCLTMLLAFTKVYRWRVWENEAHDASRRVTMPELAHNIFLQRQSTFVRYHTSRPWSRTRLLVWMVCFFQQFYIPRSDYLTLRLSFITTHRLKDVYDFHAYMLRTMEDEFETIVGISWWLWFCVLSIWILNIDGTQLYFWTSLVPVVIILVIGTKMQHVISTLALEMNKNDRDRPVPVHLVPILLQPRDQLFWFNRPRLLLHVIHLVLFETAFEFATFIWHVWQFGFHTCLLEKNKAFVGG…
PpMLO4	Pp1s210_82V6	Kusch et al. (2016)	Kusch S, Pesch L, Panstruga R. 2016. Comprehensive phylogenetic analysis sheds light on the diversity and origin of the MLO family of integral membrane proteins. Genome Biology and Evolution 8(3): 878-895.	MSGGGEEEKTLEKTPSWAVALVCTVFVVASLLVERGIHKLGRYFKRSNQRELYHTLEVIKNELMVLGFISLFLSVFQQKVASLCMAERLNRIMLPCKYVPPAEANAEAESPAVHRRLFAVEAQSSGTCSAGHVQVISEEGLHQLHIFIFVMAVVHVLYSCLTVLVGLWQVHSWKKWEVGARNERLKAVNEALTPKHRKHEHGDEFTKGRIRYKFLYTSRTGLNLDSYIYSFFRQFGKPIYKEDYLCLRMGFIATHELNAEYDFHSYIRRTMEEDFKTVVGISSYLWAFVCLFLLLDVDGWYTYFWIAFIPTFLVLIVGTKLQQIIINLALEVRGGVEKIDISTSGTIDGSLKAAEKPKQEVVCQPMRPRDDLFWFRKPHFLIHLVHFVLFQNAFELAFF…
PpMLO5	Pp1s122_140V6	Kusch et al. (2016)	Kusch S, Pesch L, Panstruga R. 2016. Comprehensive phylogenetic analysis sheds light on the diversity and origin of the MLO family of integral membrane proteins. Genome Biology and Evolution 8(3): 878-895.	MAGGTGEQKSLEQTPTWTVAVVCTVFVIASLLVERLIHRLGQNFKKAKKKELFHTLEQIKNELMILGFISLFLTVFQNKIASICISESLNSKLLPCPYRPPVAEAPVARRRRLLATEAVSQTGCKAGFVPVISVEGLHQLHIFIFVLAIIHVIYSCITVLVGVLQVHSWKKWELDSHKDALSAADDALDTKHTHHQFAQDRVRYKFLHTTVTGLNLDSYIYSFFRQFGKPIYRSDYLSLRLGFIAKHRLPVDYDFHSYIGRAMEDDFKHVVGISIFLWGFVCLFLLLDLDGWYTYFWIAFIPTILVLIVGAKLQHIILTLAIDVRGGVNTVELNSANDLDDSHKDEETLDKIVKPVIRDDLFWFDRPTLLLKLIHVILFQNAFELAFFFWAMFTFGFNS…
PpMLO6	Pp1s60_220V	Kusch et al. (2016)	Kusch S, Pesch L, Panstruga R. 2016. Comprehensive phylogenetic analysis sheds light on the diversity and origin of the MLO family of integral membrane proteins. Genome Biology and Evolution 8(3): 878-895.	MAGDQSSTARTLEYTPTWALATVACVFVIISLAVERSLHSLGHYLRETKRKPLFAALQRLKDELMLMGFISLTITILQDPVSKICVPISAYNQWTPCKISSRQSTAKTTTPPSRVSDDDQPEHRRRLLASASSTSSTCSAGYEPFVSPATLHQLHIFILVLALVHVAYSCLTMLLALIKVYRWRKWENEAHEAVKQATTAELLQSIKYTRQSTFVRYHTSKPWSRSRFIVWMVCFFQQLYIPRADYLALRLSFITTHNLKELYDFHAYMVRSMEDEFETIVGISSWLWAFFVVLWVFNIDGSQLYFWMSIIPVLVILCVGTKLQHVVATLALENTGVPAALVGVLLQPRDQLFWFNRPKLLLSSIHWVLFDISFEFATFIWHVWQFGYDTCLLENNKGY…
PpMLO7	Pp1s60_212V6	Kusch et al. (2016)	Kusch S, Pesch L, Panstruga R. 2016. Comprehensive phylogenetic analysis sheds light on the diversity and origin of the MLO family of integral membrane proteins. Genome Biology and Evolution 8(3): 878-895.	MAVGDPSERTLEYTPTWALATVSAVFIIVSVIVKRGLHALGHYLHRTEKKPLLLALNKMKDELMLVGFISLAIGIFTTPVSKICIKSTVYVKSNWNPCVGSSMPKAEDVSSSYPPPGEGRRKLLATPTTSYCDEMLVPHSRRIERRRATSPTATNVWPQFFLNLDSDLIVGYEPFVSYYILHQLHIFIFVLAASHVVYSCLTVVLALYKVYSWGKWEKEAHDAHAQEKSQEFTSSISMARQSTFVKYHGNKPLGMQILVWVSCFFKQFHVPRADYLTLRLAFVTTHNLRDNYDFHSYMIRCMEDEFETLVGIRMGETIIQAWTSSIPVVIILLIGTKLQHIMATLALDHKGVNGSLVGVLLKPRDQLFWFNRPKFLLCAIHFVLFQSAFEMAIFIWYLW…
PpMLO8	Pp1s12_71V6	Kusch et al. (2016)	Kusch S, Pesch L, Panstruga R. 2016. Comprehensive phylogenetic analysis sheds light on the diversity and origin of the MLO family of integral membrane proteins. Genome Biology and Evolution 8(3): 878-895.	MVSAEASERSLEFSPTWALAAVATVFVVISYIVERLLHRLGHFLTKTKRKALFSAFMKIKDELMLVGFISLAMALLQGQVTKICISSSLYNNWTPCHIGDRPNVDKGHARRLLAEKGIGGCPPGQEPFITETSLHQLHIFIFILAGVHVGYSCLTMLLALMKVRSWRRWEREAQDAAHVVNLEDIANSITFTRKSSFQKYHTAACCSTNFLFVWVICFFQQIYIPRADYITLRQSFTTTHRLSDDYDFDAYMIRSMEDEFQKIVGISAKLWAFVILFLLFNVHGVYLYFWSSFIPIILVLVIGAKLQYVVATLALEAAHAPAAYVGTLLRPRDELFWFKSPQLLLSVLHLVLFQNAFELATFLWYLWTFGWHSCLLEKNKSMVYIRLSLGLAVQLFCSL…
PpMLO9	Pp1s6_154V6	Kusch et al. (2016)	Kusch S, Pesch L, Panstruga R. 2016. Comprehensive phylogenetic analysis sheds light on the diversity and origin of the MLO family of integral membrane proteins. Genome Biology and Evolution 8(3): 878-895.	MCGTGYIVPSREGSHFGIFRSNQVAHCSHLETDTSMQCSSSVRTLEFTPSWVLATVATVFVLISVAVDRSLHAFSQYLRDKKRKPLHAALEKIKDELMLMGFISLTITILQDPVSKVCVPSSAYNKWTPCRVSKRRKNATATATPNAKPTTNYDFPEEHHRRLLASGGSNSFSCSPVPENSGQNFPQEKLLRIKRIFIIVTDSMPFDGVLLSWKLQQGYEPFISPNTLHQLHIFIFVLALVHVIYSCLTMVLALIKVYRWRKWEKEAHNAVKQATTEELMQSIKYTRQSTLVRYHTSKPRSRSRFIVWMVCFVQDLYIPRADYPALRLSFITAHNHKELYDFHAYMVRSLEDEFQTIVGISSWLWAFVILIWLLNVDGTRLHFWTSLVPVVVVFAIGTK…
PpMLO10	Pp1s60_203V6	Kusch et al. (2016)	Kusch S, Pesch L, Panstruga R. 2016. Comprehensive phylogenetic analysis sheds light on the diversity and origin of the MLO family of integral membrane proteins. Genome Biology and Evolution 8(3): 878-895.	MKTRGHWSSLPHGLWLSLAACSSSSASSSNYLLKTKRKPLFEALQKIKDELMLVGFISLTLTVLENPVSKICIRSALFNKWTPCKVPMDSHDTHEGSKKFVQWPKPSDFASSALGHHGHGRRLLASETSDSFHCPADFEPFVSKHSLHQLHIFIFVLAGVHVVYSRLTMALALSKVYSWKKWEKQALESTSPEDIAGADHDTPNPHCRTHNLPYKYNFHSYMIRSMENEFETIVGISAWLWASVIAFLLVNVDGVTLYFWASFVPVVVVLAIGMKLQHIVATLALETSPNGAVPGHFVGALLKPRDQLFWFNRPKLLLHVIHLVLFQNAYELATFVWHVTQFGFHSCLLEQDKWFVYVRLAIGLIVQLACSFSTLPLYALVSQMGTHFKKAVVPIRVNR…
PpMLO11	Pp1s24_24V6	Kusch et al. (2016)	Kusch S, Pesch L, Panstruga R. 2016. Comprehensive phylogenetic analysis sheds light on the diversity and origin of the MLO family of integral membrane proteins. Genome Biology and Evolution 8(3): 878-895.	MMAEEEEKSLEDTPTWAVAAVCAVFVVVSLMVERGLKYLGRHLKNTKKKELSHTLGQIKDELMLLGFISLSLTVFQKKIASMCMPERFNHFMLPCSFKPASEGRISEALGHRVLWDAGPSVTCPPGKVQVISIEGLHQLHIFIFVMAIVHVVYSAVTVLLGLWQVHSWKNWEANSVNEYENSMKKALDSKNYDGANTKDRMLLTSDTSLHFSHYFYSFFKQFGKPISEQDYLCLRYGFITHHNLNPNFDFHSYIKRSMERDFEHVVGISYYLWVFVCIYLLVDIDGWYSYFWLAFVPLVMVLFVGTKLQLIVTSLVLRARTEASDKDDLCGSAEDEDRGVKTCPGISPRDDLFWFKSPRLLLFLVHFILFQNAFELAFFFWTMVTYGYSSCLVGKTWMV…
Solanum lycopersicum
SlMLO1	Solyc04g049090	Zheng et al. (2016)	Zheng Z, Appiano M, Pavan S, Bracuto V, Ricciardi L, Visser RG, Wolters A-MA and Bai Y (2016). Genome-wide study of the tomato SlMLO gene family and its functional characterization in response to the powdery mildew fungus Oidium neolycopersici. Frontiers in Plant Science 7: 380	MEATPTWAIAVVCFILLAISIFIEQIIHHIGEWLLEKRKKSLYEALEKIKAELMLLGFLSLLLTVLQDPVSNLCVPKSVGYSWHPCMAKEDAKSEYDDPCLPKGKVQFASSYAIHQLHIFIFVLAVAHVLYCIATFALGRLKMRKWRAWEDETKTMEYQFYNDPERFRFARETSFGRRHLHFWSKSPVLLSIVCFFRQFFSSVAKVDYLTLRHGFMMAHLTPQNQNNFDFQLYINRAVDKDFKVVVGISPALWLFTVLYFLTTTDRLYSYLWVPFIPLVIILLVGTKLQMIITEMGVRISERGDIVKGVPVVETGDHLFWFNRPALVLFLINFVLFQNAFQVAFFFWSWWKFGFPSCFHKNAADLAIRLTMGVIIQVHCSYVTLPLYALVTQMGSSMKP…
SlMLO2	Solyc08g015870	Zheng et al. (2016)	Zheng Z, Appiano M, Pavan S, Bracuto V, Ricciardi L, Visser RG, Wolters A-MA and Bai Y (2016). Genome-wide study of the tomato SlMLO gene family and its functional characterization in response to the powdery mildew fungus Oidium neolycopersici. Frontiers in Plant Science 7: 380	MSGGGGDEGTSLEFTPTWIVALVCTVIVAISLLVERIIHYGGKYLLKKNQKPLYEALQKIKEELMLLGFISLLLTVLQARILKICIPKHLTNHWLPCKKDDDVNDSVHFQTNFFSLIPGGRRLLSGSANSGYCEAKDKAPLLSLTALHHLHTFIFVLAVSHVTFSALTILFGGIKIRQWKSWEDSIKKEEYNPEEVLRSKVTHVHDHDFIKGRFLGFGKRSTLLGWLHSFVKQFFGSVTKLDYTTLRLGFIMTHCKKNPKFDFHKYMTRVLEADFKKVVGISWYLWVFVVLFLLLNVHGWHTYFWIAFVPFGLLLAVGTKLEHVITQLAGEVAAKHIAVEGDLVVKPSDDHFWFHRPRLVLFLIHIILFQNSFEIAFFFWIWAQYRFNSCIMGQVGYII…
SlMLO3	Solyc06g010030	Zheng et al. (2016)	Zheng Z, Appiano M, Pavan S, Bracuto V, Ricciardi L, Visser RG, Wolters A-MA and Bai Y (2016). Genome-wide study of the tomato SlMLO gene family and its functional characterization in response to the powdery mildew fungus Oidium neolycopersici. Frontiers in Plant Science 7: 380	MAGGGGGGRSLEQTPTWAVAVVCFVLVAISIVIEHIIHLIGKWLKSKNKSALYEALEKIKAELMLLGFISLLLTVGQSPISNICVSEKLGNSWHPCSKKEEDSSIISEDSLSEQHRRRLLMDAAGGGVRRILAGGGGDDKCAAKGKVPFVSADGIHQLHIFIFVLAVFHVLYCVTTLALGRAKMRSWKSWENETKTAEYEFSHDPERFRFTRETSFGRRHLSFWTKNPVLLWIVCFFRQFVRSVPKVDYLTLRHGFITAHLAPQSHQKFDFRKYIKRSLEEDFKVVVGISPPIWFLAVLFLLFNTHGWYSYLWLPFIPLIVILLVGTKLQVIITKMGLRIHERGEVVKGVPVVQPGDHLFWFNRPRLILYLINFVLFQNAFQLAFFAWTWYEFGLKSCY…
SlMLO4	Solyc00g007200	Zheng et al. (2016)	Zheng Z, Appiano M, Pavan S, Bracuto V, Ricciardi L, Visser RG, Wolters A-MA and Bai Y (2016). Genome-wide study of the tomato SlMLO gene family and its functional characterization in response to the powdery mildew fungus Oidium neolycopersici. Frontiers in Plant Science 7: 380	MAGGGDGTSRQLDQTPTWAVAGVCAVIILISIALEKIIHKLGTWLTERHKKALFEALEKIKAELMVLGFISLTLVFSQYYIAGICIPTDVANTLLPCPAVHKEDKTEEHRRRLLWHERRILAGAEPKCDDGRVSLISIDALHQIHILIFFLAVLHVIYSAITMWLGKLKIRGWKCWEQETATHDYEFSNDPSRFRLTHETSFVRAHTSFWTNIPIFFYIGCFFRQFFRSVNKSDYLTLRNGFISVHLAPGSKFNFQKYIKRSLEDDFKVVVGVSPVLWGSFVVFLLLNVSGWHALFWASLIPLIIILAVGTQLQAVLTRMALDISERHAVVQGIPLVQGSDNYFWFGRPQLVLHLIHFALFQNAFQITYFLWIWYEYGLKSCFHDKFGFVIAKIALGVG…
SlMLO5	Solyc03g095650	Zheng et al. (2016)	Zheng Z, Appiano M, Pavan S, Bracuto V, Ricciardi L, Visser RG, Wolters A-MA and Bai Y (2016). Genome-wide study of the tomato SlMLO gene family and its functional characterization in response to the powdery mildew fungus Oidium neolycopersici. Frontiers in Plant Science 7: 380	MASTGCIRTCDERPLDETPTWAVAMVCFVLVVISLFIEQLIHHLGEWLWKKQKRPLYEALEKIKSELMLLGFISLFLTVVQDPMSKICIPRSVGRSWHPCDINKHIDDQYLDPCRIKGKLQFASKYAIHQLHIFIFVLAVAHVLYCITTLGIGKLRMRTWRAWEDESKTIEYQFYNDPERFRFARETSFGRKHLHFWSNSPILLWIVCFFRQFYASVEKVDYLTLRHGFAMAHLAPQQEKNFDFQLYINRALEEDFKDVVGISPLLWMFAVLYFLTTTNGWYSYYWLPFIPLIIILLVGTKLQVIITKMGLRIKERGDIVKGTPLVEPGDDLFWFNRPDLLHFFIHFVLFQNAYQLAFFAWSWWKFNLPSCFHKNVTDIAITLSMGALIQVLCSYVTLP…
SlMLO6	Solyc02g082430	Zheng et al. (2016)	Zheng Z, Appiano M, Pavan S, Bracuto V, Ricciardi L, Visser RG, Wolters A-MA and Bai Y (2016). Genome-wide study of the tomato SlMLO gene family and its functional characterization in response to the powdery mildew fungus Oidium neolycopersici. Frontiers in Plant Science 7: 380	MAGGGDGTSRQLDQTPTWAVAGVCAVIILISIALEKILHKLGTWLTDRHKKALFEALEKVKAELMILGFISLTLVFSQYYIAGICIPPSVADTMLPCPANNKDAAKEEEHRRKLLWYERRILAGAEPKCKEGRVPLVTVEALHQIHILIFFLAVLHVLYSAITMWLGRLKIRGWKGWEQETSTHSYEFTNDPSRFRLTHETSFVRAHTSFWTRIPIFFYIGCFFRQFFKSVSKSDYLALRNGFISVHLAPGSKFNFQKYIKRSLEDDFKVVVGVSPVLWASFVLFLLLNVSGWQALFWASLIPLIIILAVGTKLQAVLTRMALDIKERHAVVQGIPLVQASDKYFWFGRPRLVLHLIHFALFQNAFQITYFLWIWYEYGLKSCFHEAFELVIAKIVIGV…
SlMLO7	Solyc09g018830	Zheng et al. (2016)	Zheng Z, Appiano M, Pavan S, Bracuto V, Ricciardi L, Visser RG, Wolters A-MA and Bai Y (2016). Genome-wide study of the tomato SlMLO gene family and its functional characterization in response to the powdery mildew fungus Oidium neolycopersici. Frontiers in Plant Science 7: 380	MSGGEGEAEGSTLEFTPTWVVATVCTVIAAISLAVERLVHYTGKYLKKKNQKPLYEALQKVKEELMLLGFISLLLTVLQSSIIKICVPNHVVLHLLPCSLSHESQHLRRLLAEEEAVVGDCIAKHKVPLLSLEALHHLHIFIFVLAIVHVTFSLLTIVFGGAKIRQRKHCEDSIAKANYETAQVLKPRVTHVQQHDFIRDRFVGMGKCSAIFGWLHSFFKQFYGSVSKLDYATLCLGFIMTHCKQNPKFNFHKYMIRALEDDFKTVVGIS*
SlMLO8	Solyc11g069220	Zheng et al. (2016)	Zheng Z, Appiano M, Pavan S, Bracuto V, Ricciardi L, Visser RG, Wolters A-MA and Bai Y (2016). Genome-wide study of the tomato SlMLO gene family and its functional characterization in response to the powdery mildew fungus Oidium neolycopersici. Frontiers in Plant Science 7: 380	MAGGGGGRSLEQTPTWAVALVCFALVAISIVIELIIHLIGKWLKSKHKRALYEALEKIKAVGQDPISNICVSEKIASTWHPCSKQKEAEMNKYISGDLEGHRRRLFTADDGGVRRVLAAAGTDKCADKGKVAFVSADGIHQLHIFIFVLAIFHVFYCVTTLALGRAKMSRWKIWEKETRTAEYQFSHDPERFRFARDTSFGRRHLSFWTKNSVLLWIVCFFRQFVRSVPKVDYLTLRHGFITSTNLVPCWYSYLWLPFIPLLVILLVGTKLQVIITKMGLRIQERGEVVKGVPVVQPGDDLFWFNRPRLLLFLINFVLFQNAFQLAFFAWTWYEFGLKSCFHDQTEDIVIRMTMGVLIQILCSYVTLPLYALVTQMGSTMKPTIFNERVAMALRKWHHS…
SlMLO9	Solyc06g082820	Zheng et al. (2016)	Zheng Z, Appiano M, Pavan S, Bracuto V, Ricciardi L, Visser RG, Wolters A-MA and Bai Y (2016). Genome-wide study of the tomato SlMLO gene family and its functional characterization in response to the powdery mildew fungus Oidium neolycopersici. Frontiers in Plant Science 7: 380	MEGGGEEEGSLEYTPTWVVAAVCTVIVSISLLVERLIHYAGKRLKKKKQKHLYEALQKVKEELMLLGFISLLLTVFQSRIVEICVPPHVVTHLLPCALPLEHTSFSPPTPTPTLTPPPPHKEPQVNNQAVHYHAGPHHQRHLLEEETMSAEGYCRHKNKVPLLSLEALHHLHVFIFVLAIVHVTFSVLTIVFGGAKIRQWKQWEDAIVKDDYESEDAHLKPTVTHVFEHDFIRNRFQGMGTQSAILGWVRSFFKQFYASVNESDYRALRLGFIMTHCKGNPRFNFHRYMIRALEDDFRTVVGISWYLWIFVILFLLLNINGWHTYFWIAFFPFILLLSVGTKLEHVILQLAHEIAEKHVAIEGELVVTPSDNHFWFDNPQIILLLIHFILFQNAFEIAF…
SlMLO10	Solyc02g083720	Zheng et al. (2016)	Zheng Z, Appiano M, Pavan S, Bracuto V, Ricciardi L, Visser RG, Wolters A-MA and Bai Y (2016). Genome-wide study of the tomato SlMLO gene family and its functional characterization in response to the powdery mildew fungus Oidium neolycopersici. Frontiers in Plant Science 7: 380	MGNLEGASFAETPTWAVATVVAVLVSIGFLIHGSLKKFGKWLHRTKREPLYAALEKIKEELMVFGLLSLLMGHWIVYIAKICVKSSAVSSHFYPCSPPRNKMKSAITRFALSGSSYSNFSTSRLLLSSGHEDFCPEGLQSFASKESLEQLHRFLLVLGVSHVSYSFFAIALAMIKIYSWRTWENYAKSIALQRLEGSEEAVPNNTRMGRLSTFTFHQTTHPWSQHRALVWLLCFSRQFWSSINEADYMALRLGFITTHQLPLTYDFHKYMLRSMEEEFRDIVGISVPLWIFVIVCVFLSFHGTNIYFWISFFPAILILLVGTKLHRVVVKLAVEIIDSSPLEGFHQFNLRDELFWFGKPRFLLRIIQFVSFQNAFEMATYIWSLWEIKGSSCFTDNHTF…
SlMLO11	Solyc01g102520	Zheng et al. (2016)	Zheng Z, Appiano M, Pavan S, Bracuto V, Ricciardi L, Visser RG, Wolters A-MA and Bai Y (2016). Genome-wide study of the tomato SlMLO gene family and its functional characterization in response to the powdery mildew fungus Oidium neolycopersici. Frontiers in Plant Science 7: 380	MAEKSESSLEYTPTWVVAVVCFIIVLISLAAERGLHRLGKFFLQKNQDALFKALQKLKEELMLLGFISLLLTVSQGAISQICVPENISKVMLPCKLKEASTSKHLITGRHLLAGSSGEQHCNHHEGKVPLLSLEALHQLHIFIFVLAVTHVIFCATTMVLGGAKIQQWRHWENSIQKQSKPHHVHILHIQSFVDRAGKRWRKYALISWTVAFFKQFYGSVTKSDYIVLRTGFIKKHCPSNPTYNFHRYILRTLEHDFKKIVGISWYLWLFVVLFLLINIAGWHSYFWLSFLPLVLLLLVGTKLEHIITELAQEVSERSSVVDETTPIKPSDELFWFDSPNLVLYLIHFILFQNSFEIAFFVWIWCTYGFKSCIMEDLGFIIPRLIIGVIVQVLCSYSTL…
SlMLO12	Solyc08g067760	Zheng et al. (2016)	Zheng Z, Appiano M, Pavan S, Bracuto V, Ricciardi L, Visser RG, Wolters A-MA and Bai Y (2016). Genome-wide study of the tomato SlMLO gene family and its functional characterization in response to the powdery mildew fungus Oidium neolycopersici. Frontiers in Plant Science 7: 380	MAGGGGDGSRELDQTPTWAVALVCAVIVLISILLEKVLHKVGQTFERRRKSALVEALEKIKAELMVLGFISLLLTFGQNFISQICIPERVADTMLPCPAQQHSRLGYGGGHHGPGQGHHKTPEAGEAHRRLLSDHRILAADSPGDTCRPGQVPLISIHGLHQLHIFIFFLAVFHVIYSAITMLLGRLKIREWKEWERQVEHEYEASNDASRFRLTKETSFVRDNTSFGTTPVVFYSVCFFRQFFRSVRKADYLTMRHGFISVHLAPGSKFNFQKYIKRSLEDDFKVIVGINSLLWFSAVVYLLLNVHGWQAMFWLSIMPLVIILAVGTKLQAIIAQMALEIQERHAVVQGIPLVQISDRNFWFGKPTLVLHLVHLTLFQNAFEITYFLWITYEFGLHSC…
SlMLO13	Solyc10g044510	Zheng et al. (2016)	Zheng Z, Appiano M, Pavan S, Bracuto V, Ricciardi L, Visser RG, Wolters A-MA and Bai Y (2016). Genome-wide study of the tomato SlMLO gene family and its functional characterization in response to the powdery mildew fungus Oidium neolycopersici. Frontiers in Plant Science 7: 380	MEGAFREGRSLKETPTWSVATVTTVMVFVCLFAQRSIYRFGRWLKKTRRKALFASVEKIKEELMLLGLISLLLGQCARQISQICVNSSLFTSRFYLCSQEDYDSSSSSTSDTIHSSILSNHTTLIPPKGIYQQSHQCGEGREPFVSYEGLEQLHRFLFVLGITHVLYSCIVVGLAMTKIYSWRKWENQVSSGEQNNLQVPKNKEMRRQSTFALHHASHPWSRSRILIWMLCFLRQFRTSIHKSDYLALRLGFITNHKLPLTYNFHKYMVRSMEDEFYEIVGISWLLWGYAIICIFINIHGLNIYFWLSFIPAILVVVVGTKLQHVVSSLALEIAEPKGPLIGLQVKPRDELFWFGKPKILLRLIQFISFQNAFEMATFIWSLWGLKQRSCFMKNHAMVM…
SlMLO14	Solyc07g063260	Zheng et al. (2016)	Zheng Z, Appiano M, Pavan S, Bracuto V, Ricciardi L, Visser RG, Wolters A-MA and Bai Y (2016). Genome-wide study of the tomato SlMLO gene family and its functional characterization in response to the powdery mildew fungus Oidium neolycopersici. Frontiers in Plant Science 7: 380	MSGEDTQELRSLALTPTWSVASVLTIFVAVSLLVERSIHRLSNWLRKTNRKPLLAAVEKMKEELMLLGFISLLLTATSSIISNICIPSKFYNNAFAPCTKSEVDEEMENKDLKERKLLMAFGLHRRVLNSFKQNTCGENHEPFVSYEGLEQLHRFIFVMAITHISYSCLTMLLAIVKVHSWRVWEDQAQNDRHDVLTEISRAKTFRRQSTFVRVHTSSPLARNHFLVWVTCFFRQFGRTVVRADYLTLRKGFIMNHNLTSNYDFHSYMIRSMEEEFQRIVGVSGPLWGFVVGFMLFNVKGSNLYFWIALIPIILVLLVGTKLQHVIATLALESAGITGSFSRVKLKPRDELFWFKKPELLLSLIHFVLFQNAFELASFFWFWWQFGYNSCFIKNHTLVY…
SlMLO15	Solyc02g077570	Zheng et al. (2016)	Zheng Z, Appiano M, Pavan S, Bracuto V, Ricciardi L, Visser RG, Wolters A-MA and Bai Y (2016). Genome-wide study of the tomato SlMLO gene family and its functional characterization in response to the powdery mildew fungus Oidium neolycopersici. Frontiers in Plant Science 7: 380	MAGSNNSRVITLVTTPTWAIAVVCFILITISILIEHVLHLLAKMLLGFISLLLNVLQKPIAKICIPKGAAQTFLPCQSFTTDDVEEESNCEQQGKKSLMSRAASAFNICSCFLSYSFLHPHLQPWNTWKFWEAETTTLDYQFSHDPRRFQLIHQTSFGKRHLNFWSEHRFLRFPVCLLRQFYGSVYKVDYLTLRHGFIMAHFAEGTEFDFHKYIRRALDKDFQVVVAISPWIWTFSMLFIFFNANVFHSTYWLPFIPLAMLVAVGTKLQGIITKMCLDSNYKSSVIRGNLVVKPEDQFFWFGKPKLLLLLMHFILFQNSFQLAFFAWTTVSVMILCYLYKLLNPLDIYELKIELTYQILFQQISNLISILNKILN*
SlMLO16	Solyc06g010010	Zheng et al. (2016)	Zheng Z, Appiano M, Pavan S, Bracuto V, Ricciardi L, Visser RG, Wolters A-MA and Bai Y (2016). Genome-wide study of the tomato SlMLO gene family and its functional characterization in response to the powdery mildew fungus Oidium neolycopersici. Frontiers in Plant Science 7: 380	MAGGGGGGSPTLLNTPTWALATCLKKHRKTALFEAVEKLKSVLMQLGFLSLLLAVIQRPISKICIPNRITNSMLPCNRVLLDSTKTIKERELASVQNSQDHCASRGMTSFMSQIGINQLNNFIFVLAVMQIVYSVVTMALGRAKMKQWKKWEDETKTIEYMAANDPNRFRFTRETTFGRRHINKFTNMIPQLWIKCFLRQFFHSVAKTDYLTLRHGFITAHLSSTNVLNFQKYIERSLEDDFKVVVGISPFMWLIVVIFLLVDVHGWNIYLWVSFLPLITVLVIGTKLETIVAQMALQLENQESVVIGSPLVQPNDSLFWFNQPQFVLTLLHYTLFINAFELAFFVWVTWQFGISSCYHEHVEIIVVRVVLALMVQVLCSYITLPLYALVTQMGSHFKS…
Triticum aestivum
TaMLO1	TraesCS5A01G494800_ABD	Konishi et al. (2010)	Konishi S, Sasakuma T and Sasanuma T (2010). Identification of novel Mlo family members in wheat and their genetic characterization. Genes & Genetic Systems 85: 167-175	MAKDDGYPPARTLPETPSWAVALVFAVMIIVSVLLEHALHKLGHWFHKRHKNALAEALEKMKAELMLVGFISLLLAVTQDPISGICISQKAASIMRPCKVEPGSVKSKYKDYYCAKEGKVALMSTGSLHQLHIFIFVLAVFHVTYSVIIMALSRLKMRTWKKWETETASLEYQFANDPARFRFTHQTSFVKRHLGLSSTPGVRWVVAFFRQFFRSVTKVDYLTLRAGFINAHLSQNSKFDFHKYIKRSMEDDFKVVVGISLPLWAVAILTLFLDIDGIGTLTWVSFIPLIILLCVGTKLEMIIMEMALEIQDRSSVIKGAPVVEPSNKFFWFHRPDWVLFFIHLTLFQNAFQMAHFVWTVATPGLKDCFHMNIGLSIMKVVLGLALQFLCSYITFPLYA…
TaMLO2	TraesCS1A01G261400_ABD	Konishi et al. (2010)	Konishi S, Sasakuma T and Sasanuma T (2010). Identification of novel Mlo family members in wheat and their genetic characterization. Genes & Genetic Systems 85: 167-175	MAEHGEEEAATLEFTPTWIVALVCSIIVLISLLAERCLHYLGKTFKRKNQKPLYEAILKVKEELMLLGFISLLLTVCQGKIQNICIRPSWTLHMLPCQGEDEVRAGEAAPTKEHLVTSQIIGRIGRRLLSGGAAEVDVCRSKGKAPLMSLEAIHQLHIFIFVLAITHVVFSVLTMLLGGAKIHQWKLWEDAIQKDTAGNGPKKVNNVHNFEFIREHFKGIGKDSRILSWLHSFFKQFYGSVSKTDYTTMRLGFIMTHCRGNLKFDFHKYMLRVLESDFKKVVGISWYLWVFVVIFLLLNVNGWHTYFWIAFIPLILLLAVGTKLEHVIAQLAQDVAEKHSAVEGDLIVKPSDDHFWFGRPRIVLFLIHFILFQNAFEIAFFFWILTTYGFNSCIMGQVG…
TaMLO3	TraesCS7D02G027400_D	Konishi et al. (2010)	Konishi S, Sasakuma T and Sasanuma T (2010). Identification of novel Mlo family members in wheat and their genetic characterization. Genes & Genetic Systems 85: 167-175	MAGGAGGGGAAEITLERTPTWIVASVCSVIVLISLFFERLLHRLGKRLTKGRRKPLYEALLKVKEELMLLGFISLLLTVFQGATQKICVRESLMQHLLPCPRNGAGAAKSVQHYAAGATVFTGVVGSTRRLLAGGGASSDYCLNKGKVPILSIQAIHQLHIFIFVLAATHVILSAITIILGITQTRKWKHWEDKIQQSDDNGPQMVRHVQEFKFIKKHFKGHGRRWEIFGWLRSFFKQFYGSVTEEDYTTLRLGFVMKHSKGHLKFNFYNYMNRALEGDFKKVVGISWYLWAMLMIFLLLNVHGWHVYIWISIAPFILLLLVGSKLEHIITELAIDVAQKNTAIEGELVVALSDEFFWFHRPKLVLLLIHIILFQNAFEIAFFFWLLVTYGFKSCIMGK…
TaMLO4	TraesCS4A01G218100_ABD	Konishi et al. (2010)	Konishi S, Sasakuma T and Sasanuma T (2010). Identification of novel Mlo family members in wheat and their genetic characterization. Genes & Genetic Systems 85: 167-175	MVEEGRSLAETPTWSVATVTTFMVAACFLIERSLSRLAKWLQKTKRKAMLAALEKIREELMLLGVISLLLSQTARWISEICVPSTLFTSKFYMCTEKDFADLDQHGDSSANDTHIARILVGGQSMHVCDEGHEPFVSYEGLEQLHRFLFILGFTHVLYSFVTVVLSMIKIYSWRKWETQACILSREQLQPRRKVMRRQSTFVFHHASHPWSKSKILLWMLCFLRQFKGSIKKSDYMALRLGFITYHKLPHSYDFHKYMVRSMEDDYNGSVGISWPLWAYAIICIFVNVHGLNIYFWLSFAPVILVLLVGTELQHVIAQLALEVVEATATNVGTQLKLRDDLFWFGKPRVLWWLIQFISFQNAFEMATFLWSLWELSANSCFMKNQYMVVIRLASGLLVQ…
TaMLO5	TraesCS2A01G083600_ABD	Konishi et al. (2010)	Konishi S, Sasakuma T and Sasanuma T (2010). Identification of novel Mlo family members in wheat and their genetic characterization. Genes & Genetic Systems 85: 167-175	MAGGEGKAKPLEFTPTWIVALVCSVMIIISLLFERLLHRLGKRLIRSRKKPMYEALLKVKEELMLLGFISLLLTVFQGPIGKLCVSPSTMLHLQPCKPPLHETDHLGGAVFTGVLGGGRRLLAGGASSDDEYCLKKDKVPLLSSEAIHQLHIFIFVLAVTHFLLSAITVLLGIAQTRNWRHWETKIQESDDGAPQMIKHIREFKFIQDHFKGHRKRSRIFGWMRSFFKQFYGSVTEEDYTTMRLGFIMKHCKGTPKFNFYSYMIRALEVDFKKVVGISWYLWAMLMIFLLLNVEGWYVYIWITLVPFIMLLVVGSKMEHIITELAYEVAQKDTAIRGDLVVSPSDNFFWFHRPKLVLLLIHIVLFQNAFEIAFFFWLLVTYGFKSCIMGKPAYVITRVV…
TaMLO6	TraesCS1A01G202000_ABD	Konishi et al. (2010)	Konishi S, Sasakuma T and Sasanuma T (2010). Identification of novel Mlo family members in wheat and their genetic characterization. Genes & Genetic Systems 85: 167-175	MGGGEGGEGARALDQTPTWAVVAVCAVIVAVSILLEGILHHLGQWFSKRKKKALFDALEKVKSELMTLGFISLLLTVTARYISRICIPAGAADTMLPCKLSRSSEHGEGHGRRHLSEEPAYFSCPKGMVSLVSTDGLHQLHIFVFFLAVFHVTFSAITMSLGRAKTRIWKEWEKDTSSITYEFSADPSKFRLTHQTSFVRQHASCWSKSTIMLYVVSFFRQFFRSVRRTDYLTLRHGFIAAHLSPGTRFNFQKYIKRSLQDDFKTVVGISPPLWASALAVMLFNVHGWHNLFWFSTIPLIVILAVGTKLQAIIARMAVEITEKHTVIQGMPVVKLSDEHFWFGKPHMVLHLIHFALFQNAFEITYFFWIWYEFGLRSCFHDNFEFIIARICLGGVVQFV…
TaMLO7	TraesCS6A01G159400_ABD	Konishi et al. (2010)	Konishi S, Sasakuma T and Sasanuma T (2010). Identification of novel Mlo family members in wheat and their genetic characterization. Genes & Genetic Systems 85: 167-175	MGQEEEAQSLALTPTWVVASVCLVIVAISLAAERLLHRLGKVLKFNGQEALFSALQRVKEELMILGFISFLLSVCQNLINRICIPESAARVMLPCIEESKAREDAAKLCKRKGEVPMLSEEALHQLHIFIFVLGVVHVLFCVTTLLLGGAKMRTWNKWEKEIQQGRIKEREKTPGWMKPSAVRWIIAFFKQFYNSVGKPDYQVLRSAFVLRHYPNRLDFDFHKYMVRALEHDFKEVVGISWYLWLFVIVFLLLNINGWHTYFWLSFLPLILLLIVGTKLEHISTRLAQEAAECSDEASGNPWTKPCKEHFWFSHPRAVLHLIHFILFQNSFEMAFFFWVLATYGFDSCIMENRSYALPRLAIGIIVQVLCSYSTLPLYAIVTHMGGDIKLQAFGEHVHV…
TaMLO8	TraesCS2A01G588100_ABD	This study		MAGGGEGAAGGTGEMRSLALTPTWSVATVLTLLVAASLIVERSIHRLSNWLKKTHRNPLHKAMEKMKEEMMLLGFISLLLAATSRMISGICIDSKYYNSRFSPCTKEEVEDSLSTEHMLTRKRNHIIDAILHRSLRRNLKAQSHQVESCHEGFESFVSHEGLEQLHRFIFVMAVTHVTYSCLTMLLAILKVHTWRKWEDEAFRDNHESFSQIAYASATRRQPPALTKSSSFRFWSQNNAVMWVFCFLAQFGQSVVRADYLILRKGFIMNHNLAPTYDFHTYMIRSMEEEFEKIVGVSGVLWGFVVAFMLFNVDGSNLYFWIAILPVALVLLVGAKLQHIIAILTSEGAKLTAFGPRIKPRDDLFWFKKPKFLLWLIHFVLFQNAFELASFFWFWWQFGY…
TaMLO9	TraesCS4D01G093200_ABD	This study		MAEEGRSLAETPTWSVATVTTLMVAACFLIERSLSRLAKWLRKTKRKAMLAALEKIREELMLLGVISLLLSQTARWISEICVPSTLFTSKFYMCTEKDFADLDHHGDGTANDTHIARILVGGQSMHVCDEGHEPFVSYEGLEQLHRFLFILGFTHVLYSFVTVVLSMIKIYSWRKWETQACTLSREQLQPRRKVMRRQSTFVFHHASHPWSKSKILLWMLCFLRQFKGSIKKSDYMALRLGFITYHKLPHSYDFHKYMVRSMEDDYNGSVGISWPLWAYAIICIFVNVHGLNIYFWLSFAPVIIVLLVGTELQHVVAQLALEVVEATATNVGTQLKLRDDLFWFGKPRVLWWLIQFISFQNAFEMATFLWSLWELSANSCFMKNQYMVVIRLASGLLVQ…
TaMLO10	TraesCS2A01G312100_ABD	This study		MVGGTTLEDTPTWIVASVCSVIVLISIIFERSLHYLGKALVHRRETLYEALLKLKEELMLLGFISLMLVVSQDLIQKICIDESLMGHWLPCVPGASSTTAHYGVSASSSASGVSVGARRLLKGERAAATGYCSSKQGKVPLLSLHALEQIHIFIFVLAVTHVALSAFTVLLGLLQMRKWKQWEKSIKSDGDCAAGPEMMMKMQQRKFIQDRYKGYGKATMILLWMRSFFKQFYGSVTKDDYIAMRLGFLMEHFRGNRDYNFYDYMIKALEKDYKRVVGIKWYYWIFVMFFLLINVTGWHSYFWISLVPLTLLLVIGTKLEHIITRMAYQVNLKRAAVEAGAIAVDPSDDLFWFRSPRTLLILIHFILFQNAYEFAYLFWTLAMFGFNSCIMDRFGYSVS…
TaMLO11	TraesCS5A01G406600_ABD	This study		MSGGGGGGNSRELDQTPTWAVASVCGVIVLISILLEMGLHKVGEWFAHRKKKAMVDALEKVKAELMVLGFISLLLVFGQSYIIKICISEAAADTMLPCRLKKATVEVEIAKDGGHGAPAGGAKEEHGAKQPEEHFSLGTNPFTATSFSVPHRMLSEATSFSVPHRMLSEATSFSVPHRMLSEATSFSVPHRMLSEANMNTKCPPGKVSLISINALHQLHIFIFFLAVFHVCYSATTMALGRAKIRGWKEWEKEAAGQDEEVTNDPSQFRFTHETSFVRQHMNVLNKTPASFYISNFFRQFFRSVRRADYCALRHSFVNVHLAPGSKFDFQKYIKRSLEDDFKVIVGISPILWASALTFLLININGLHSMLWISIMPLVIILLVGTKLQGIICRMAIDIT…
TaMLO12	TraesCS7A01G382900_ABD	This study		MDDASLEHTPTWVVAAVCFVIVSVSLAAERFLHYLXXALKHKQQKTLYSSLQRLKEELMLLGFISFILSLSQSFIVHICIPETATRFMLPCKRENHKVIEEGGIVCKKKGDVPFLSLEALHQLHIFIFVLGLVHVVFCATTILLGGAKIRRWKHWENGIHRDIQHKFAELQTDIVGNVTPLHVVLRHNHQGELVSERTRGFWKQLAVVSWIIAFSKQFHDSVGKSDYEALRSAFVLIHYPRHPNFDFHKYMTRALEHDFKRVVGISWYLWLFVIVFLLLNINGWHTYFWLAFLPLFLLLVVGAKLQHIITRLAQEAAASLADKTNQVPNIKPSKEHFWFGKPSIVLHLIHFILFQNAFEIGFFFWVLVTYGFDSCIMEKKAYAISRLVIGLIIQVVCSY…
TaMLO13	TraesCS2A01G083700_ABD	This study		MAGGGGKAKPLEFTPTWIVASVCSVIVIISLLFERLLHRLGKRLMRSRKKPLYEALLKVKEELMLLGFISLLLTVFQGPMGKLCVSPGTMHHLLPCKPPPHKTDHLGGAVFTGVMGGARRLLAGGASSDEYCLKKGKVPLLSSEAIHQLHIFIFVLAVTHFVLSAITVLLGIAQTRNWRHWEAKIQENDGGAPQMIKHVQEFKFIQDHFKGHRKRSKIFGWMRSFFKQFYGSVTDEDYTTMRLGFIMKHCKGTPKFNFYSYMIRALEFDFKKVVGISWYLWAMLMIFLLLNVQGWYVYIWITLVPFIMLLVVGSKMEHIITELAYEVAQKHTAIRGDLVVAPSDDFFWFHRPKLVLLLIHVVLFQNAFEIAFFFWLLVTYGFKSCIMGKPAYVITRIVI…
TaMLO14	TraesCS3A01G005500_ABD	This study		MAEGAPDDETLELTPTWILAIVCALMVVISMAAERGLHYLGKKLKRNNQKQLYEAVLKVKEELMLLGFISLLLTVCQGMIEEICIPPDWRMHMLPCKRQEVAPAKEHLVATQIIGRIGRRLLSKDATGAETCRQKGKIHLMSLESVHQLHEFIFVLAITHVVFSALTILLGGAKMHQWKQWEEDAIQKDTAGNGPKKVTLVQNSEFVKENFKGNDKYSRVLSWLHCFFKQFYRSVSKTDYRTMRLGFIMAHCPGNLKFDFNEYMLRVLESDFKVVVGISWYLWVFVVIFLLLNINGWNTYFWIAFLPLILLLAAGTKLEHVIAQLARDVAEKHSALEGDLIVKPSDDHFWFGRPRIVLFLIHFILFQNAFEIAFFFWILTTYGFNSCIMGHVGFIVPRL…
TaMLO15	TraesCS6A01G308300_ABD	This study		MAGGEEGKPKPLELTPTWIVASICSAIVIISLVFERLLHRLGKRMMRSSKKPLYEVLLRVKEELMVLGFISLLLPVFQGAMGRLCVRRSVMSHMLPCKPPAPDGVAETAHFVLSGARRLLAAGAASDDHCLKKGKVPVLSVEAIHQLHIFIFILAVTHFVLSASTIILGIMQTRNWHHWESKIHANGDNAPEMIKHVQEFKFIQDHFKGHRKRWRIFGWMCSFFKQFYGSVTEEDYTTMRLGFVMKHCNPTFNFYNYMIRALEVDFKKVVGISWYLWALLMVFLLLNVQGLYVYIWISLVPFIMLLLVGSKMEHIITELAYEVAQKHTAIQGDLVVAPSDDFFWFHRPKLVLLLIHVVLFQNAFEIALFFWLLVTYGFKSCIMGNRAYAIARVVISVIS…
TaMLO16	raesCS5A01G489900_AB	This study		MAGRAGGRELPDTPTWAVALVCTVMILVSVAVEHALHKLGHWFRKRHKKALGEALEKMKAELMLVGFISLLLTVAQTPISRICISKEAGMRMLPCKLNDGAGGGGHGKDKWTTTGGFYGSKARHRRFLAAPAGEDVCAEQGKVALMSAGSMHQLHIFIFVLAVFHVLYSVVTMALSRLKMKKWKKWESETTSLEYQFANDPSRCRFTHQTTFVKRHLGLSSTPGVRWIVAFFRQFFTSVTKVDYLTLRQGFINAHLSHNSRFDFHKYIKRSMQDDFKVVVGISLKLWFVAVLTLFLNINGIGTLLWISFSPLVILLWVGTKLEMVIMEMALEIQDRTSVVKGAPVVEPSNKYFWFNRPDWVLFLIHLTLFQNAFQMAHFVWTVATPGLKRCYHENMGVS…
TaMLO17	TraesCS4B01G322100_BD	This study		MAGPAGGRELPDTPTWAVALVCAVMILVSVAMEHALHNLGHWFHKRHKKAMGEALEKMKAELMLVGFISLLLTVAQDPISKICISVEAGSKMLPCKLPSAYAGDGKENRRRLLWLQGETHRRFLAAPAGEDVCAKQGKVALMSAGSMHQLHIFIFVLAVFHVLYSVVTMALGRLKMKQWKKWESETASLEYQLPMDPSRSRLTHQTTFVRRHLGLSSTPGVRWVVAFFRQFFGSVTKVDYLTLRQGFINAHLSQKSRFDFHRYIKRSLEDDFKVVVGISLKLWFVAVLILFLDFHGIGTLVWMSVVPLVILLWVGTKLEMVIMEMAQEIQDRESVVKGAPVVQPSNKYFWFDRPDWVLFLIHLTLFQNAFQMAHFVWTVGTPGLKKCYHQKMGVSIAKV…
