# Supplementary material for: Mildew Locus O facilitates colonization by arbuscular mycorrhizal fungi in angiosperms
Source: New Phytol. 2020 Feb 28;227(2):343–51. doi: 10.1111/nph.16465 (PMC7317859; doi:10.1111/nph.16465)
Supplement: Supplementary file 3 — Table S1 Normalized read counts for RNA‐seq samples obtained from barley (Hordeum vulgare) cv Ingrid wild‐type and Hvmlo1‐5 roots at 17 dpi and 26 dpi with and without Rhizophagus irregularis. [file NPH-227-343-s003.xlsx]

## Sheet: Title, authors, legend
Article title: Mildew Locus O facilitates colonization by arbuscular mycorrhizal fungi in angiosperms
Authors: Catherine N. Jacott, Myriam Charpentier2, Jeremy D. Murray2, 3, Christopher J. Ridout
Article acceptance date: 27 January 2020
Table S1 Normalized read counts for RNA-seq samples obtained from barley (Hordeum vulgare) cv. Ingrid wild type and Hvmlo1-5 roots at 17 dpi and 26 dpi with and without Rhizophagus irregularis. Predicted Arabidopsis thaliana orthologs and corresponding descriptions and primary gene symbols are shown where possible. NA indicates no predicted A. thaliana ortholog.

## Sheet: Table S1
A. thaliana gene model	A. thaliana description	A. thaliana primary gene symbol	H. vulgare gene model	wt_non-mycorrhizal_17dpi_1	wt_non-mycorrhizal_17dpi_2	wt_non-mycorrhizal_17dpi_3	wt_mycorrhizal_17dpi_1	wt_mycorrhizal_17dpi_2	wt_mycorrhizal_17dpi_3	wt_non-mycorrhizal_26dpi_1	wt_non-mycorrhizal_26dpi_2	wt_non-mycorrhizal_26dpi_3	wt_mycorrhizal_26dpi_1	wt_mycorrhizal_26dpi_2	wt_mycorrhizal_26dpi_3	Hvmlo1-5_non-mycorrhizal_17dpi_1	Hvmlo1-5_non-mycorrhizal_17dpi_2	Hvmlo1-5_non-mycorrhizal_17dpi_3	Hvmlo1-5_mycorrhizal_17dpi_1	Hvmlo1-5_mycorrhizal_17dpi_2	Hvmlo1-5_mycorrhizal_17dpi_3	Hvmlo1-5_non-mycorrhizal_26dpi_1	Hvmlo1-5_non-mycorrhizal_26dpi_2	Hvmlo1-5_non-mycorrhizal_26dpi_3	Hvmlo1-5_mycorrhizal_26dpi_1	Hvmlo1-5_mycorrhizal_26dpi_2	Hvmlo1-5_mycorrhizal_26dpi_3
NA	NA	NA	AGP50735	6.77776	10	3	20.7165	11.8442	8.30759	1.23621	11	3.82439	12	12.659	15.9168	24.9723	2	10.3022	14.7693	17	28.8619	15.8471	13	12.1703	20.8089	13.8956	22.9157
NA	NA	NA	AGP50736	17.0521	17.5138	0	11.3908	25.9451	31.6492	7.69706	0	14.0305	23.0456	30.9541	30.0611	25.8953	0	6.88991	30.4572	25.8224	13.5126	7.45893	14.6486	19.4687	26.4396	21.8152	26.7982
NA	NA	NA	AGP50737	4	4	7	9	13	2	6	10	2	13	15	10	19	3	7	14	3	16	12	10	3	16	16	21
NA	NA	NA	AGP50738	0	0	0	0.714286	0	0.1	0.1	0.000999	0	0.4	0	0	0	0	0	0.428571	0	0.222222	0	0.0885577	0	0	0.000176	0.3
NA	NA	NA	AGP50739	0	0	0	0	0	0	0	0	0	0	0	0	0	0	0.0284399	0	0	0	0	0	0	0	0	0
NA	NA	NA	AGP50740	8	8.81383	2	6	12	9.91416	3.31799	9	6	6.61035	17	12	10	3	4	7	7.72513	16	2	10	12	13	18	14
NA	NA	NA	AGP50741	13.6129	18	5	13.5786	11.8831	7.61381	8	14	3.25705	14	15	12	13.7995	9.83438	5.53942	7.30303	3.34012	18.6368	7	8.86685	10	8	12	10.7279
NA	NA	NA	AGP50742	0	0	0	0.713649	0	0	0	0	0	0	0	0	0	0	0	0	0	0	0	0	0	0	0	0
NA	NA	NA	AGP50744	1	0	0	1	0	0	2	1	0	5	2	0	0	0	2	3	3	3	0	0	0	2	4	6
NA	NA	NA	AGP50745	19.5899	0.000615	0.000556	47.7532	49.3005	20.9636	0.000269	0.000595	1.6e-05	0.000684	0.00153154	19.4189	21.0622	13.2565	11.2531	48.413	9.96217	31.0021	6.23698	6.264	5.83033	40.1693	28.1454	33.3738
NA	NA	NA	AGP50746	6.86222	4.5	6.50512	8.7199	11	5.5	4.5	7.5	4.61906	9	17.5	9.99967	11.6288	7	7.5	15	5.88343	6.5	4.41364	5.13307	8	8.81297	15	18.4772
NA	NA	NA	AGP50747	28.8963	26.9895	28.5815	0	48.573	36.1256	29.3515	26.7909	26.7392	20.1775	2.4e-08	5.64e-05	0.0162753	0	33.4212	37.012	28.1345	0	25.2883	0	40.3066	41.2204	33.9478	30.127
NA	NA	NA	AGP50748	1.2	1.6	0.8	6	7	3.5	3	4	3	4	3.5	5.5	11	4	5	4	0.249304	8.5	6.5	4.5	1.5	7.5	4.5	7
NA	NA	NA	AGP50749	4.94447	0	0	2.45481	5.24983	0	2.18243	3.60902	0	0	3.55789	0	9.11605	0	0.538626	0	0	0	0	2.49955	3.12092	3.57867	5.02316	0
NA	NA	NA	AGP50750	0.99994	0	0	0	6.99996	0	0.999969	1.99996	0	0	0	2.99894	0	0	1	1.99931	0	0	0	2.99998	1.99942	2	0	0
NA	NA	NA	AGP50751	0	0	0	14.5968	0	12.6931	18.8998	0	15.3896	11.4551	12.2665	0	33.156	12.6288	0	9.56886	8.78176	21.0355	14.4565	0	0	0	0	0
NA	NA	NA	AGP50752	10.4877	8.99867	12.0319	29.8329	48.7273	27.0867	23.9789	32.5628	32.1982	32.5386	31.562	33.555	54.7718	22.0148	15.8606	38.8806	10.6554	13.0682	29.3809	31.999	22.6385	47.8206	46.2563	39.6223
NA	NA	NA	AGP50753	0	0	0.6	0.2	0.2	0	0	0.36966	0	0.25	0.5	0	0.442619	0	0.585799	0	0	0	0.2	0	0.25	0.415993	0.0245605	0.4
NA	NA	NA	AGP50754	2.84128	6.06792	5.89201	4.00364	6.29922	4.90836	1.49923	5.16151	4.95317	6.50821	10.421	4.40566	6.41645	5.30003	5.14635	9.3289	7.70254	8.81534	5.5119	3	3.85995	5.65102	6.47659	5.57108
NA	NA	NA	AGP50755	5.70475	4.95416	0	0	0	2.18268	3.09157	4.74123	3.37505	2.49922	3.5	3.5	8	6.26128	2.98076	3.76228	2.68096	0	1.4936	0	4	3.73798	8.32336	4.28437
NA	NA	NA	AGP50756	0	3.41882	1	4.55987	7.94297	3.39863	2	2.28044	7.108	3.41931	1.13548	6.74689	13.543	2	5.71752	3.01319	3.42715	0	4.52675	1.14084	8.92523	6.77435	6.81064	15.9967
NA	NA	NA	AGP50757	5.73795	5.5	3.75	5	4.75	2.75	2.75	1.25	2.25	0.8	3.75	4.5	7.5	2.75	2.5	3.75	4.25	1.25	2.5	4.25	3.25	2.75	3	1.5
NA	NA	NA	AGP50758	3	0	5	8	7	3	0	0	3	9	0	1	0	3	0	0	5	8	0	1	5	7	7.49403	10
NA	NA	NA	AGP50759	0	0	0	0	0	0	0	0	0	0	0	0	1	0	0	9	0	3	0	0	0	0	0	4
NA	NA	NA	AGP50760	0	1	0.25	1	0.5	0	0	0.25	0.25	0	1.75	0.5	0	0	0.5	1.5	0.2	1	0.4	0.25	0.5	2	1	1
NA	NA	NA	AGP50761	0	0	0	0	0	0.480668	0	0	0	0	0	0	0	0	0	0	0	0	0	0	0	0	0	0
NA	NA	NA	AGP50762	0	0	0	0	0	0	0	0	0	0	6.27513	0	0	0	0	0	0	0	0	0	0	0	2.18e-07	7.3533
NA	NA	NA	AGP50763	0	0	8.39751	0	0	0	8.44226	0	0	0	26.2002	0	0	6.1115	0	4.68896	0	0	0	0	8.45413	0	5.6262	13.0037
NA	NA	NA	AGP50764	0	0	0	0	0	0	0	0	0	0	0	0	1	0	1	0	0	0	0	0	0	0	0	0
NA	NA	NA	AGP50765	0	1.07127	0	0.535243	3	0.535329	0	0	0	0	0	0	0	0	0	0	1.07666	0	0	0	0	0	0.536854	0
NA	NA	NA	AGP50766	2.17563	3.5	1.47093	1.99834	8	1.66408	2	0.7424	2.49927	0.998976	3	2.68294	5.60913	5.5	2.1702	1.45738	3.81113	3.49369	2.5	4.89223	2	0	4.5	4.5
NA	NA	NA	AGP50767	0.33626	0.666667	0	2.66667	2.33333	2	0.336282	0.333333	0.666667	2	2.33333	2.14226	5.66667	2.33333	0.778068	2.66667	0.666667	1.33333	2	0	2	2	1.33333	3.33333
NA	NA	NA	AGP50770	1	0	0	0	0	0	0	0	0	0	0	0	0	0	0	0	0	0	0	0	0	0	0	0
NA	NA	NA	AGP50771	0	0	0	0.5	1.5	0.5	0	0	0	0	0.333333	0	0.333333	0	1	1.33333	1	0	1	0	0	0.5	3	0
NA	NA	NA	AGP50772	0	0	0	0	0	0	0	0	0	0	0	0	0	0	0	0	0	0	0	0	0	1	0	0
NA	NA	NA	AGP50775	0.529412	0.235294	0.647059	0.823529	0.823529	0.470588	0.235294	0.529412	0.235294	0.882353	0.411765	0.823529	0.352941	0.529412	0.823529	0.588235	0.705882	0.941176	0.705882	0.352941	0.411765	1.52941	1.11765	1.35294
NA	NA	NA	AGP50776	2.16667	1	1	4.66667	2.5	1.33333	1.66667	2.33333	1.16667	3.5	3.16667	3.33333	2.66667	2.33333	2.66667	4	1.66667	2.83333	1.33333	1.83333	1.66667	2.66667	3.33333	3.66667
NA	NA	NA	AGP50777	1.3	1.8	2.2	3.3	3.8	2.2	0.8	1.4	2.8	2.1	5.1	3.1	6.6	1.4	2.7	5	2.1	2.9	1.2	1.1	1.5	2.9	4.4	3.3
NA	NA	NA	AGP50779	1.125	2.875	0.875	3	4.09719	1.5	0.74984	2.875	1.5	1.625	2.75	1.625	10.5	2.125	1.5	5.125	1.375	3.5	1.625	1.375	2.5	1.875	3.25	3.75
NA	NA	NA	AGP50780	0	3.50309	0	2.79987	4.72219	4.20571	0.702781	0	2	4.20422	3.95596	0	9.5	2.5	0	9.5	3.50582	3.5	0	2.75112	3.96803	6.5	6	6.5
NA	NA	NA	AGP50781	0	0	0	0	1	0	0	0	0	0	2	0	0	0	1	0	0	1	0	0	0	1	1	1
NA	NA	NA	AGP50782	0.444444	0	0.222222	0	0	0.222222	0.222222	0	0.222222	0	0.333333	0.111111	0.111111	0	0.333333	0.111111	0	0.222222	0.111111	0.111111	0	0.333333	0.222222	0.0909091
NA	NA	NA	AGP50783	3	0	5	4	3	0	0	1	3	2	0	0	0	2	1	1	1	0	0	0	0	0	0	0
NA	NA	NA	AGP50784	0	1.24708	1.24315	2.4869	3	1	1.5	0	0	3.12e-08	0.666667	2.51356	0	0	0	2.5	3	0.838803	4	0	2.52738	0	2.5	0.887787
NA	NA	NA	AGP50785	0	0	0	0	5.25455	0	0	2.54524	0	0	2	0	5.23298	0	0	5.28315	0	1	2	2.65877	0	0	2	7
NA	NA	NA	AGP50786	2.65234	2.38884	0	0.114175	1.54994	3.0051	0	0.657045	1.61046	0	2.40178	0.183884	6.21676	0	1.74715	2.65896	1.01306	2.48866	0	0	0.686139	0	2.09837	0
NA	NA	NA	AGP50787	0.111111	1.38e-06	1.07e-06	0.222222	5.88e-06	1.08e-06	0	5.55e-07	0.166667	7.85e-06	0.333333	0.111111	0.555556	0.277778	0.0555556	4.75e-06	0.388889	0.0831087	0.111111	0	0.5	0.111111	0.262669	0.111111
NA	NA	NA	AGP50788	5	0	0	0	4	1	0	1	0	0	5	1	7	1	3	2	1	2	2	0	1	0	0	2
NA	NA	NA	AGP50789	0	0	0	0	9	3	1	3	0	3	5	4.56631	7	4	3	5	4	4	7	0	7	3	4	3
NA	NA	NA	AGP50790	0.25	1.25	1.125	0	0	0	0	0.875	0	0	0.366721	0.5	1.24216	0	0	0.48723	4.94e-05	0	0.237795	0.238804	0.25	0	0	0
NA	NA	NA	AGP50791	2.02132	2	0	0.0768754	1.1268	0	0	0	0.0502605	2	0	0	7.08141	4	1.04376	3	0	0	0.0832167	1	0.0290093	9	5.08446	0
NA	NA	NA	AGP50792	0	3	2.68636	2	13.5394	2	10	4	2.7145	5.39901	6	2.72307	21	2	2.71259	2.70405	0	8.19289	0	1	1	2.76394	9	13
NA	NA	NA	AGP50793	0	1.08381	0.361179	4	4.66667	0	0.680367	1.32474	0	1.77993	3.33333	1.33333	7.1029	0	2.07302	6.10807	0	1	3.33333	1.80618	4.33333	0	2.88767	1.35554
NA	NA	NA	AGP50794	0.0456583	0	0	0	0.626227	0.0260352	0.776346	0	0.405874	0	0	0.312165	0	0	0.67678	0	0	0	0	0.101292	0	0	0	0
NA	NA	NA	AGP50795	0.0215133	0	0	0	0.0125157	0	0	0	0	0.00245692	0	0	0	0	0	0.0485198	0	0	0	0	0	0	0	0
NA	NA	NA	AGP50796	14.3794	7.72182	12.5532	7.78228	3.54489	6.48366	5.691	7.6877	6.26992	10.4892	1.75338	5.19882	8.44768	3.14428	3.87052	0	2.09559	2.2285	5.74425	4.19443	2.05863	0	8.30614	3.25941
NA	NA	NA	AGP50797	12	4	15	30	21	21	4	7	9	18	35	23	16	14	17	15	13	25	15	13	15	26	19	21
NA	NA	NA	AGP50798	2.47234	1.66896	1.79895	5.38325	5.89432	2.48187	2.24116	2.69864	0.94735	4.36164	4.46128	6.72499	2.35647	0.450577	1.22678	3.59601	1.79828	1.3499	0.288659	1.02597	2.68972	2.59407	5.38964	5.40354
NA	NA	NA	AGP50799	0.5	1	0.166667	0	1	0	0.666667	0.375	0.125	0.25	0.666667	0	1.83333	0.166667	0.333333	0.5	0.166667	0.833333	0.375	0.25	0.333333	0.375	0.833333	0.333333
NA	NA	NA	AGP50800	0.0101173	0	0.0634979	0	0	0	0.0646476	0.096291	0.035242	0.155933	0	0.00147803	0.00871478	0	0	0	0.200401	0.0621637	0.16734	0.0890325	0	0.00147414	0.074986	0
NA	NA	NA	AGP50801	0	0	0	0	0	0	0	0	0	0	0	0	0	0	0	0	0	0	0	4.54381	0	0	0	0
NA	NA	NA	AGP50802	7.75	8	5.92959	6.25	5.5	5.23813	2.41519	3.2493	2.99992	3.25	3.6891	2.75	8.19399	2	4	7	6.5	4.85992	3.92211	3.14246	3.7496	4.47085	4.25	6.36895
NA	NA	NA	AGP50803	0	1	0	1	6	3	3	3	4	2	4	5	7	0	2	5	2	3	4	1	2	4	2	3
NA	NA	NA	AGP50804	4.5	2.5	0	2	1	2.5	2.5	0.5	0.5	1	0	3.5	2	1.5	2	3.5	2.5	4	1.5	2	0.5	1	2.5	0
NA	NA	NA	AGP50805	4.4e-07	0	4.14682	3.67e-08	1.61e-07	0	0	2.16e-07	2.07918	3.04e-07	1.18e-06	2.77489	4.83905	2.99e-07	0	1.38699	1.38519	4.39e-07	4.61e-07	1.01e-08	2.42e-08	4.72e-08	0	7e-07
NA	NA	NA	AGP50806	0	0	0	0	0.181818	0	0.0909091	0.0909091	0	0	0	0.636364	0.165912	0	0	0	0	0	0.272727	0.0909091	0.272727	0.0909091	0	0.0909091
NA	NA	NA	AGP50807	0.166667	0.0833333	0	0.170983	0.166667	0.416667	0	0	0	0.0833333	0	0	0.166667	0.25	0.25	0	0	0.0833333	0	0	0	0.333333	0.166667	0.25
NA	NA	NA	AGP50808	0.7645	0	0	1.56815	0.525371	0.303264	0	0	0.380087	0	0.423355	0	1.04645	0.528485	0.610707	0	0.526353	1.58789	1.06238	0	1.75	0.427557	1.25	0
NA	NA	NA	AGP50809	0.6985	2.58836	1.33189	0.849297	0.334315	0.589098	0	0.393067	0.355522	0.790038	0.856377	0.879887	0.254196	1.10484	1.40355	0.82023	0.642129	0.32428	0.972697	0	0.163339	1.85236	1.15808	0.839469
NA	NA	NA	AGP50810	3.59452	0	6.25101	0	1.8047	3	0.11117	0	4	3	1	0	0	3	0	6.44633	5.2416	5.65631	0	0.796017	5.32402	4.67867	0.661823	0
NA	NA	NA	BAV58127	0	0	0.734146	0	0	0.235726	0	0	0	0	0	0	0.15804	0.0539717	0	0	0	0	0	0	0	0.258074	0	0
NA	NA	NA	BAV58128	0	0.680334	1.26184	0	5.48636	1	0.5	1.0197	0.307621	0	2	0	1.89877	0	1.50781	2.13188	0	0	0	0	0.988256	1	1	0
NA	NA	NA	BAV58129	77.003	106.661	51.8189	13.1096	21.0771	20.0992	5.39461	12.4783	0.913228	7.72024	0	0	9.22167	11.9288	46.7264	3.24104	12.0017	25.0726	6.18688	3.76427	0.643239	0	6.15776	0
NA	NA	NA	BAV58130	0	0	0	0	0	0	0	4.29688	0	0	0	6.76184	0	0	0	1.15e-06	0	3.73e-07	0	3.21e-05	0	0	6.92e-07	0
NA	NA	NA	BAV58132	27.7309	39.0682	31.4596	4.39053	44.3431	20.8768	40.7065	44.8697	61.9212	0	0.575463	24.8038	164.607	32.295	30.8042	56	27	16	19.3556	1.7672	58	16.278	36.5636	17.2463
NA	NA	NA	BAV58133	8	6	9	8	11.7761	8	21.8331	11	15	10	10	7.72878	23	6	9	6	5	2	16	14	14	11	9	6
NA	NA	NA	BAV58136	4	7.5	2.5	2	7	2	4.5	8	9.5	4.5	4	4.5	10	8	1.5	5.5	2	1.5	6	2.5	7.5	0.5	0.5	6.5
NA	NA	NA	BAV58137	0	0	0.734146	0	0	0.235726	0	0	0	0	0	0	0.15804	0.0539717	0	0	0	0	0	0	0	0.258074	0	0
NA	NA	NA	BAV58138	4.29715	3.75605	3.5605	6.47641	4.98353	1.63777	8.87252	7.34994	6.34557	3.12866	4.99488	3.59618	3.61318	5.08661	2.29338	1.72253	3.45656	3.45052	4.02831	4.43678	1.68826	3.29304	3.35824	6.6504
NA	NA	NA	BAV58139	0	8.02599	0	0	6.42621	0	1.8069	0	0	0	0	0	47.0388	0	0	6.18368	0	0	3.22e-05	0	0	0	0	0
NA	NA	NA	BAV58140	0	4.32556	0	0	1.55242	0	0	1.10279	0	0	0	0	7.73827	0	1.84999	0.642556	0	0	1.5766	0	0	0	0	0
NA	NA	NA	BAV58141	6.65778	8.71014	1.39008	6.00534	15.0763	2.01763	0	0	5.79642	2.50354	0	0	18.2133	2.93857	3.08693	3.19269	0	2.52039	6.56858	2.40767	5.1335	0	2.66153	4.02379
NA	NA	NA	BAV58142	34	35	29	15	47.4531	13.5135	41.8166	49	47.487	13	46	21	108.434	44	35	34	19	12	39.4422	28	43.0189	25	39	21
NA	NA	NA	BAV58143	31.584	47.7132	52.8946	34.1012	94.7622	18.2479	45.9577	47.1725	70.2485	28.8242	32.0471	27.4345	229.16	58.2183	31.9981	54.6127	21.1331	11.4538	53.5578	11.7397	56.2503	13.779	27.3822	8.74508
NA	NA	NA	BAV58145	17	11.3112	7.71771	8	0	7	10	9	24	3	8	5.63095	14.8485	7	10	11	5	4	18	8	6	7	16	4.11616
NA	NA	NA	BAV58146	0	1	0	0	0	0	0	0	1	0	6	0	3.53053	0	0	2	0	0	1	0	2	1	0	0
NA	NA	NA	BAV58148	4	7.5	2.5	2	7	2	4.5	8	9.5	4.5	4	4.5	10	8	1.5	5.5	2	1.5	6	2.5	7.5	0.5	0.5	6.5
NA	NA	NA	BAV58149	15.1898	8.24959	13.7154	8.23467	26.1549	9.63057	22.1392	9.77886	23.4521	6.87837	16.2277	29.0203	27.459	16.5782	20.6564	9.65772	5.51143	5.42175	20.7834	17.9923	26.3639	6.9535	17.908	13.7958
NA	NA	NA	BAV58150	0	0	0	0.266061	2.34033	0	0	0	0	0	0	0	0	0	0	0	0	0	0.217901	0	0	0	0	0
NA	NA	NA	BAV58151	23	20.9474	19.0939	13.2712	38.4877	6.04115	14.5363	20.8858	29.9745	8	18.0966	19.1628	55.1384	23.05	21.7239	22	4.43879	2	38.6686	16.9628	26	8.85057	9.18955	19.8226
NA	NA	NA	BAV58152	0	3.37112	0	0	9.02403	0	1.67822	6.45438	0	0	0	2.11439	21.6084	3.50991	1.96326	7.3019	2.98427	0	0	2.53949	14.6367	0	10.7491	2.09438
NA	NA	NA	BAV58153	49.2639	54	52	21	62.437	18.9088	29.3808	27	49.1758	18	51.7944	34.113	105.515	29.6378	43.8057	56.9058	22.6567	24	35	33.8128	33	34.8866	49.547	33.668
NA	NA	NA	BAV58155	0.666667	1.33333	1.66667	0.666667	2.33333	0.666667	1.33333	0.666667	1.66667	1	0	1	4.66667	3	0.666667	2	0.33333	0	1.66667	0.666659	1.33333	1	0.333315	1
NA	NA	NA	BAV58157	3	7	2	1.85026	13	5	10	3	13.8897	4	1	6	39.8691	12	13	20	10	2	9	4	4	0	15	3
NA	NA	NA	BAV58158	9.60823	4.66865	1.67683	4.25912	11.6728	0	6.30026	2.2797	2.87437	3.23152	5.17049	0	33.2243	2.22853	12.0743	14.4288	0	2.63382	4.05028	3.91246	7.81534	2.5462	11.8034	4.86884
NA	NA	NA	BAV58159	3.09823	1.76672	2.58556	0.552414	4.95441	0	0	0	0	0	0	1.96974	17.144	4.43447	4.74913	6.73971	1.07639	0	5.93015	1.48232	5.46463	1.56154	3.78059	0.516563
NA	NA	NA	BAV58160	0	0	0	0.266061	2.34033	0	0	0	0	0	0	0	0	0	0	0	0	0	0.217901	0	0	0	0	0
NA	NA	NA	EPlHVUT00000248388	10	20	28	20	33	12	21	21	18	4	9	11	71	14	12	23	14	2	26	4	15	16	16	5
NA	NA	NA	EPlHVUT00000248389	1.24775	0.708768	5.11003	3.31358	5.34182	4.58547	1.67722	8.0098	4.29822	1	1.05395	4.69524	12.9906	2.50706	2.87689	0.977337	2	0	3.05822	1.01289	3.23458	0	0	0.0463122
NA	NA	NA	EPlHVUT00000248390	0	0	0	0	0	3.09124	0	0	0	0	0	0.993943	0	0.362186	0.194255	0	0	0	0	0	0	0	0	0
NA	NA	NA	EPlHVUT00000248392	0	0.815732	0	0	0	0	0	0.890123	0	0	0	0	0	0	0	0	1.82229	0	0	0	0	0	0	0
NA	NA	NA	EPlHVUT00000248393	7.00921	6.16839	6.12708	7.58521	5.42496	1.53752	6.86079	22.388	10.4398	2.30756	2.48564	4.29965	8.06357	3.78441	0	7.01037	4.10792	0	6.64481	3.40374	6.44521	4.95709	15.9437	3.23698
NA	NA	NA	EPlHVUT00000248394	9.41308	0.0108015	0	0	0	2.58565	0	4.28765	0	0	7.63047	2.47852	0	0	0	0	0	0.407604	0	0	0	0.704027	1.86545	0
NA	NA	NA	EPlHVUT00000248395	3	0	1	0	2	2	1	3	4	5	0	1	4	0	0	1	0	5	1	1	3	1	4	4
NA	NA	NA	EPlHVUT00000248397	10	5	5	4	6	3	11	7	13	7	12	14	11	8	3	4	0	0	11	16	13	7	12	3
AT1G34110	Leucine-rich receptor-like protein kinase family protein;(source:Araport11)	RGF1 INSENSITIVE 5 (RGI5)	HORVU0Hr1G000020	639.788	488.408	522.853	202.298	203.94	134.597	220.246	490.252	380.689	398.218	328.222	425.533	460.537	263.94	261.901	215.667	198.345	194.882	472.38	583.731	325.616	349.581	425.39	632.326
AT3G10640	SNF7 family protein;(source:Araport11)	(VPS60.1)	HORVU0Hr1G000030	2374.21	1993.83	3058.15	2692.7	2637.06	1953.41	2490.75	3081.74	2591.31	2820.78	2900.78	3568.81	2106.46	2573.06	2259.09	1506.33	1619.97	2086.12	3083.62	3147.13	2662.39	2957.42	2819.61	3049.84
AT1G70250	Encodes a Protease inhibitor/seed storage/LTP family protein.		HORVU0Hr1G000050	3	4	4	5	8	2	2	3	1	1	1	3	8	3	7	2	4	3.24496	3	0	2.24289	2	3	4
AT1G45050	member of ubiquitin-conjugating E2-proteins	(ATUBC2-1)	HORVU0Hr1G000080	942	953	829.557	764	686.584	602	755	899	778	750	799	934	747	674	735	560	625	680	1008	953.613	834	793	822.628	890
AT1G35150	General transcription factor 2-related zinc finger protein;(source:Araport11)		HORVU0Hr1G000120	0	0	0	0	0	1	0	0	0	0	0	0	0	0	0	0	0	0	0	0	0	0	0	0
AT1G50180	NB-ARC domain-containing disease resistance protein;(source:Araport11)		HORVU0Hr1G000130	293	142	241	194	218	186	337	383	346	307	311	329	245	279	219	103	125	172	427	444	353	373	370	379
AT2G39570	Encodes a ACT domain-containing protein. The ACT domain, named after bacterial aspartate kinase, chorismate mutase and TyrA (prephenate dehydrogenase), is a regulatory domain that serves as an amino acid-binding site in feedback-regulated amino acid metabolic enzymes.	ACT DOMAIN REPEATS 9 (ACR9)	HORVU0Hr1G000160	0	2.02762	1.45405	2.01547	2.88367	1.00678	1.01344	0	1.00664	0	3.17579	1.01122	0	1.02325	1.01031	0	2.01839	6.04965	0	1.00636	1.39981	5.03766	0	0
AT5G59890	actin depolymerizing factor 4 (ADF4) mRNA, complete cds	ACTIN DEPOLYMERIZING FACTOR 4 (ADF4)	HORVU0Hr1G000200	2290	1885	2311	2292	2300	1702	3706	4698	4136	3248	3939	3542	2608	2543	1988	1789	1497	1962	5222	5422	4433	2996	3472	4020
AT4G03020	transducin family protein / WD-40 repeat family protein;(source:Araport11)		HORVU0Hr1G000250	763.602	677.886	769.588	623.273	702.018	466.829	1138.92	1229.31	1161.64	1024.15	948.099	1175.26	835.408	803.223	625.44	417.389	332.629	496.584	1390.53	1238.23	1136.25	949.649	1050.75	1261.65
NA	NA	NA	HORVU0Hr1G000270	25.4528	11.5224	49.6915	21.8151	24.2315	13.1062	17.5778	26.1673	7.64005	35.0669	0	5.14067	6.11768	9.62806	16.4946	0	7.21181	6.44578	29.0634	9.28861	0	0	0	39.5592
AT4G27600	Encodes a phosphofructokinase B-type carbohydrate kinase family protein, NARA5. Regulates photosynthetic gene expression.	GENES NECESSARY FOR THE ACHIEVEMENT OF RUBISCO ACCUMULATION 5 (NARA5)	HORVU0Hr1G000280	729	1015	828	586	365	442	290.75	338	319	283	295	366	543	431	557	327	448	485	330	365	353	337	276	399.788
AT5G06560	myosin-binding protein (Protein of unknown function, DUF593);(source:Araport11)	(MYOB7)	HORVU0Hr1G000300	1	0	3	0	0	0	0	0	0	0	0	1	0	1	0	0	0	2	2	0	0	0	0	0
NA	NA	NA	HORVU0Hr1G000320	620	375	515	553	556	402	565	681	648	548	536	701	493	630	488	323	402	433	792	916	656	644	619	720
AT1G64660	Encodes a functional methionine gamma-lyase, a cytosolic enzyme catalyzes the degradation of methionine into methanethiol, alpha-ketobutyrate and ammonia. The catabolism of excess methionine is important to methionine homeostasis. The mRNA is cell-to-cell mobile.	METHIONINE GAMMA-LYASE (MGL)	HORVU0Hr1G000340	411.999	488	552	162	64	154	34	36	28	10	3	369	139	81	361	131	229	160	112	21	34	15	8	38
AT1G63020	Encodes one of two alternative largest subunits of a putative plant-specific RNA polymerase IV (aka RNA polymerase D). Required for posttranscriptional gene silencing.	NUCLEAR RNA POLYMERASE D1A (NRPD1A)	HORVU0Hr1G000350	0	0	0	0	0	0	0	0	0	0	0	0	0	0	0	0	0	0	0	0	1.03421	0	0	0
NA	NA	NA	HORVU0Hr1G000360	0	0	0	0	0	0	0.521565	0	0	0	0	0	0	0	0	0	0	0	0	0	0	0	0	0
AT1G63020	Encodes one of two alternative largest subunits of a putative plant-specific RNA polymerase IV (aka RNA polymerase D). Required for posttranscriptional gene silencing.	NUCLEAR RNA POLYMERASE D1A (NRPD1A)	HORVU0Hr1G000370	0	0	0.416912	0	0	0	0	0	0	0	0	0	0	0	0	0	0	0	0	0	0	0	0	0
AT4G32920	glycine-rich protein;(source:Araport11)		HORVU0Hr1G000390	988.999	1050	988	725.001	618	544	689.999	830.337	764	590.001	625	695	963.001	709	820.999	491	490.246	602	772.037	771	700	544	608	721.001
AT3G08650	ZIP metal ion transporter family;(source:Araport11)		HORVU0Hr1G000410	5157	4627	5263	4365	4123	3402	3869	4944	4288.99	4176.01	4249	4958	4290	4269	4261	2965	3193	4040	4918	4977	4210	4504	4677	5085
NA	NA	NA	HORVU0Hr1G000420	1388	1629	1342	1001	691	899	525	578	554	870	808	778	835	544	938	664	916	757	541	502	484	692	694	822
AT1G59540	Encodes a kinesin-like protein.	(ZCF125)	HORVU0Hr1G000430	10.7947	7.9882	14.0672	1.20554	8.11054	9.77781	1.56088	5.66709	9.95416	0	0	1.37943	10.1119	4.76625	3.99965	3.70975	3.77705	1.49142	0	4.18999	0	2.76391	1.27626	1.3629
AT4G35230	Encodes BR-signaling kinase 1 (BSK1), one of the three homologous BR-signaling kinases (BSK1, AT4G35230; BSK2, AT5G46570; BSK3, AT4G00710). Mediates signal transduction from receptor kinase BRI1 by functioning as the substrate of BRI1. Plasma membrane localized.	BRASSINOSTEROID-SIGNALING KINASE 1 (BSK1)	HORVU0Hr1G000450	0	0	4.70904	0	0	0	0	0	0	0	0	0	0	0	0	0	0	0	0	4.96291	0	0	0	0
AT4G33510	Enzyme catalyzing the first committed step in aromatic amino acid biosynthesis The mRNA is cell-to-cell mobile.	3-DEOXY-D-ARABINO-HEPTULOSONATE 7-PHOSPHATE SYNTHASE (DHS2)	HORVU0Hr1G000490	0	1	1	0	3	1	2	1	4	0	4	1	3	1	1	0	3	1	0	1	1	0	1	1
NA	NA	NA	HORVU0Hr1G000500	1	0	2	0	0	0	0	0	0	0	1	1	5	1	0	1	0	5	2	0	0	3	1	3
AT5G12470	UvrABC system C protein, putative (DUF3411);(source:Araport11)	RETICULATA-RELATED 4 (RER4)	HORVU0Hr1G000510	3737	3560	3497	2956	2758	2342	3201	3846	3502	3346	3230	3516	2621	2458	2273	1830	1707	2048	3775	3970	3257	3188	3289	3969
AT2G26920	Ubiquitin-associated/translation elongation factor EF1B protein;(source:Araport11)		HORVU0Hr1G000600	1670	1586	1796	1280	1243	1003	1187	1489	1341	1193	1135	1289	1314	1350	1370	756	837.999	1068	1348	1445	1204	1208	1250	1458
AT5G01390	DNAJ heat shock family protein;(source:Araport11)		HORVU0Hr1G000620	28	4	13	59	97	79.9999	164	133	220	154	200	199	25.9999	101	13	65.9999	36	48	171	141	178	189	92	115
AT5G64060	NAC domain containing protein 103;(source:Araport11)	NAC DOMAIN CONTAINING PROTEIN 103 (NAC103)	HORVU0Hr1G000630	7.45763	6.27358	7.14462	3.8908	8.74588	10.2236	10.3942	9.04136	14.0696	9.62943	8.76733	8.29583	9.39192	6.98795	7.60855	3.49558	5.63585	4.61419	12.3607	9.34348	7.74914	5.17393	11.6762	10.8677
NA	NA	NA	HORVU0Hr1G000640	63.5	52.5	51.5	46	48	44.5	32.5	46	45	47	35	35.5	44.5	39	44.5	33.4848	24.5	32.5	56.5	41	43	40.5	35	38
AT1G77130	Encodes a glucuronyltransferase responsible for the addition of GlcA residues onto xylan and for secondary wall deposition.	PLANT GLYCOGENIN-LIKE STARCH INITIATION PROTEIN 2 (PGSIP2)	HORVU0Hr1G000650	0	10.5018	7.97419	7.12181	3.86956	5.62613	0	2.63675	4.4594	2.61398	7.07947	4.91599	0	0	5.11524	0	0	7.21309	0	12.363	0	9.88202	3.32748	0
AT1G48880	Encodes a member of the TBL (TRICHOME BIREFRINGENCE-LIKE) gene family containing a plant-specific DUF231 (domain of unknown function) domain. TBL gene family has 46 members, two of which (TBR/AT5G06700 and TBL3/AT5G01360) have been shown to be involved in the synthesis and deposition of secondary wall cellulose, presumably by influencing the esterification state of pectic polymers. A nomenclature…	TRICHOME BIREFRINGENCE-LIKE 7 (TBL7)	HORVU0Hr1G000660	296.859	279.945	319.14	292.157	252.116	180.671	356.465	387.729	310.607	289.625	315.546	384.711	202.946	252.532	219.451	183.673	195.705	209.277	438.962	424.027	347.885	376.767	354.457	443.463
AT1G77130	Encodes a glucuronyltransferase responsible for the addition of GlcA residues onto xylan and for secondary wall deposition.	PLANT GLYCOGENIN-LIKE STARCH INITIATION PROTEIN 2 (PGSIP2)	HORVU0Hr1G000670	0	0.189572	0	0	12.0663	0	9.01345	9.88101	8.36e-07	0	13.9253	4.59865	0	3.68172	1.15169	1.77173	0.211045	4.52e-08	14.2479	0	11.4531	11.4346	5.79071	12.4253
NA	NA	NA	HORVU0Hr1G000710	13.3571	6.84171	15.8662	8.04003	4.72327	4.20243	6.50854	3.58173	2.90394	5.55174	4.19298	18.3211	5.29138	4.01532	6.47861	1.33397	8.58406	8.09992	11.1772	12.1608	7.11563	4.67037	8.22058	10.3359
AT2G25430	AP180 N-terminal homology domain, TPLATE complex protein involved in clathrin-mediated endocytosis.	(PICALM4A)	HORVU0Hr1G000720	0	0	0	0	0	0	1	0	0	0	0	0	0	0	0	0	0	0	0	0	1.5	0	0	0
NA	NA	NA	HORVU0Hr1G000730	0	0.640929	0.534981	0	0.815628	1.9029	0	0	0	0	0	0	0	0	0	0	0	0.317393	0	0	0.59946	0	0	0
NA	NA	NA	HORVU0Hr1G000760	50.9626	10.2746	40.052	37.4048	40.8029	19.7386	37.5192	45.6387	49.5786	14.2645	34.2776	41.525	13.8767	26.1653	42.2836	19.3576	12.7054	7.1282	30.497	57.3573	14.8369	35.3181	24.1708	20.713
NA	NA	NA	HORVU0Hr1G000780	8761	3202	5740	5653	4466	3795	9371	6219	7502	2041	2375	7914	5180	4629	3943	2697	3423	3891	7200	6048	6073	3012	2487	2076
NA	NA	NA	HORVU0Hr1G000810	140.38	160.27	136.643	88.6538	75.2959	65.4888	66.9874	96.5891	85.3006	58.8263	64.0695	58.9975	102.279	60.8526	98.2289	47.1565	114.733	98.9637	78.4897	71.3179	66.0145	49.5098	94.2292	96.9727
NA	NA	NA	HORVU0Hr1G000850	0	0	0	0	0	0	3.11371	0	0	0	0	0	0	0	0	3.12418	0	0	0	2.07694	0	0	0	0
NA	NA	NA	HORVU0Hr1G000890	14.1282	18.3187	30.3176	21.3048	8.25856	12.1686	6.68448	16.9574	2.68716	7.58734	7	7.98737	10.3576	9.78578	21.6834	9.47983	3.99611	14.4851	6.38288	9.70016	6.5122	4.76701	3.36031	3.93539
NA	NA	NA	HORVU0Hr1G000900	32.6046	24.8262	47.1326	35.4017	22.6068	44.3826	53.626	44.2473	18.0813	12.8613	41.4803	138.728	6.10422	5.36251	11.9796	51.141	13.7484	39.7313	48.0484	151.079	39.7097	80.8614	18.1507	35.0263
NA	NA	NA	HORVU0Hr1G000930	294.169	281.938	284.466	272.379	300.406	192.684	157.56	237.416	249.149	204.526	211.358	247.1	281.937	293.732	252.01	169.192	148.773	225.929	225.98	227.199	220.082	217.557	157.542	199.247
AT3G02860	Encodes a C2H2 zinc finger protein that is localized to the nucleus and is translocated to the cytoplasm in response to ABA or oxidative stress. It functions as a positive regulator countering ABA to break seed dormancy and maintain ROS homeostasis in response to ABA and oxidative stress.	ABA AND ROS SENSITIVE 1 (ARS1)	HORVU0Hr1G000940	16.6085	26.2208	15.3756	9.76472	6.52862	7.66596	4.62702	6.43584	0	12.7722	9.38793	6.79216	11.8919	14.6126	7.07005	4.36958	13.7683	9.47439	6.34176	3.73268	4.6235	4.65158	6.56302	4.47255
AT2G16770	Basic-region leucine zipper (bZIP23) transcription factor involved in the adaptation to zinc deficiency. Binds ZDRE motifs.	(bZIP23)	HORVU0Hr1G000950	7.35427	13.6239	12.0023	7.49527	10.3876	3.78938	10.3492	12.0268	13.4295	5.15928	6.39387	11.1821	8.5941	8.6833	2.47056	9.803	11.285	9.91035	7.79579	8.63036	6.54391	9.36315	6.52823	10.1422
AT3G04890	adenine phosphoribosyltransferase-like protein, putative (DUF2358);(source:Araport11)		HORVU0Hr1G000960	0	7.5591	0	4.21142	4.79294	0	1.66548	2.62059	1	3.5232	2.04387	3.41614	1.41026	1.0828	1.33486	4.48005	2.3363	0.66003	0	7.28056	1.3031	2.24e-08	3	0
NA	NA	NA	HORVU0Hr1G000990	1777.61	2430.6	1822.05	1516.86	840.335	1251.85	359.251	419.125	433.458	288.611	250.032	405.216	1355.94	783.437	1282.85	1020.53	1299.19	1488.38	479.515	375.67	308.673	297.346	273.933	288.502
NA	NA	NA	HORVU0Hr1G001040	27.1271	27.2961	61.1586	32.0836	21.0314	21	40.3757	34.0991	42.1513	58.0994	36.0429	65.2196	16.057	12.0643	23.1301	20.0975	18.0996	15	24.1814	27.0951	28.1186	30.1563	39.1622	34.0694
AT3G08620	RNA-binding KH domain-containing protein;(source:Araport11)		HORVU0Hr1G001050	2681.66	3090.98	2853.21	2029.4	1528.36	1489.27	1535.08	1806.25	1473.58	1455.7	1116.18	1246.41	2217.62	1946.38	2378.57	1361.54	1692.4	1666.96	1744.75	1703.99	1368.98	1326.36	1380.04	1537.4
AT1G06840	Leucine-rich repeat protein kinase family protein;(source:Araport11)		HORVU0Hr1G001070	221.093	122.63	162.561	174.502	87.7961	111.822	212.113	247.808	186.408	222.456	169.886	223.158	164.89	120.437	112.762	88.5327	96.6896	136.698	221.775	268.841	129.536	133.673	184.647	231.415
AT5G58280	AP2/B3-like transcriptional factor family protein;(source:Araport11)		HORVU0Hr1G001110	26.7778	12.1794	7.45425	13.3147	11.8459	15.8529	27.0813	42.6141	23.7202	38.4431	37.8157	27.3431	3.82763	16.8348	11.0506	9.06764	12.9105	1.87976	20.5045	33.5252	15.3537	35.1184	16.208	25.1414
AT1G65440	Related to yeast Spt6 protein, which functions as part of a protein complex in transcription initiation and also plays a role in chromatin structure / assembly. It encodes a putative WG/GW-repeat protein involved in the regulation of apical-basal polarity of embryo	GLOBAL TRANSCRIPTION FACTOR GROUP B1 (GTB1)	HORVU0Hr1G001120	117.082	146.874	65.7357	44.3676	59.2147	84.655	66.3928	55.1826	43.8334	55.8577	57.5204	42.0991	79.1945	73.824	66.3236	76.8385	56.1821	78.796	36.0381	89.4071	41.7377	54.1529	37.2342	49.6078
NA	NA	NA	HORVU0Hr1G001160	117.977	133.525	136.891	97.8911	68.2835	110.637	97.643	68.6771	106.049	86.3557	118.183	99.4905	96.1333	84.2428	87.7608	95.1042	117.123	91.7555	122.022	146.592	108.781	113.894	114.113	94.4363
AT3G51510	transmembrane protein;(source:Araport11)		HORVU0Hr1G001170	1	1	3.2849	2	1	0	1	0	1.65143	3.44773	0	0	0	0	0	1	0	1	2.68812	1	4	1	1.64999	0
AT2G27020	Encodes 20S proteasome alpha 7 subunit PAG1.	20S PROTEASOME ALPHA SUBUNIT G1 (PAG1)	HORVU0Hr1G001180	2.06683	11.2201	8.13687	6.10358	4.06727	1.02917	5.13434	2.0393	4.07087	2.07515	5.15048	2.09965	5.18541	5.05166	5.10577	0	5.05344	1.03899	4.03438	4.08974	4.06068	1.03237	3.04883	2.04155
AT5G04940	Encodes a SU(VAR)3-9 homolog, a SET domain protein. Known SET domain proteins are involved in epigenetic control of gene expression and act as histone methyltransferases. There are 10 SUVH genes in Arabidopsis and members of this subfamily of the SET proteins have an additional conserved SRA domain. SUVH1 has been shown to have a preference for binding methylated DNA.	SU(VAR)3-9 HOMOLOG 1 (SUVH1)	HORVU0Hr1G001190	190.801	173.823	251.047	147.681	109.227	92.8548	73.5589	85.0328	74.8774	35.3526	71.4989	60.4804	189.622	155.324	111.472	109.588	107.06	153.201	81.0823	71.524	95.0502	75.9473	96.0241	77.8546
AT5G06100	Encodes a member of the myb family of transcription factors (MYB33), contains Pfam profile: PF00249 myb DNA-binding domain. Double mutants with MYB65 are male sterile- anthers are small, pollen development is defective. Spatial expression appears to be under the control of miR159, contains a target site for this micro RNA. A highly conserved RNA secondary structure abuts the miR159 binding site w…	MYB DOMAIN PROTEIN 33 (MYB33)	HORVU0Hr1G001230	418.478	654.527	541.584	369.132	300.155	328.437	208.818	254.995	240.128	257.7	228.301	349.375	453.023	281.188	347.38	267.444	361.894	362.909	250.169	309.548	227.392	218.647	295.024	257.418
AT5G17910	cardiomyopathy-associated protein;(source:Araport11)		HORVU0Hr1G001240	1231.69	969.266	1129.24	1030.61	863.409	754.285	814.945	1026.76	904.895	717.59	678.448	867.445	877.977	775.291	973.176	668.321	696.571	943.504	943.122	1059.83	892.705	835.09	777.573	846.987
AT3G43810	EF hand domain protein encodes a calmodulin. Can functionally complement a yeast CaM mutant.	CALMODULIN 7 (CAM7)	HORVU0Hr1G001270	10164	8984.76	10773.7	8256.77	8354.48	7188.95	10547.4	11410.3	9512.69	10144.6	10827.7	10168.7	8028.09	8082.8	8446.48	5308.5	5719.46	7086.46	11493.7	12961.9	9709.05	10559.1	10187.8	11411.5
AT3G43810	EF hand domain protein encodes a calmodulin. Can functionally complement a yeast CaM mutant.	CALMODULIN 7 (CAM7)	HORVU0Hr1G001280	570	362.636	435	463	468	373	678	688	823.82	633	715	767	586	406	326	338	280	297	780.46	797.756	610	683	707	597.795
AT3G08620	RNA-binding KH domain-containing protein;(source:Araport11)		HORVU0Hr1G001300	97.0266	92.998	80.7011	43.8053	34.0142	28.9521	27.7792	46.7654	38.3319	27.0733	26.1765	22.3078	64.8418	40.1634	73.102	27.148	28.2731	29.2558	34.9574	19.5035	30.1621	15.6987	15.8928	24.2717
AT4G24330	hypothetical protein (DUF1682);(source:Araport11)		HORVU0Hr1G001340	7047	6336	5744	4735	4788	3882	4711	5717	4889	4913	4979	5025	4548	4408	4705	2953	3565	3822	5844	6235	4879	5387	5462	6030
AT1G53320	Member of plant TLP family. TLP7 is tethered to the PM but detaches upon stimulus and translocates to the nucleus. Has DNA binding activity but lacks conservation of the transcription activation domain.	TUBBY LIKE PROTEIN 7 (TLP7)	HORVU0Hr1G001350	28.4421	38.6877	32.4022	32.0642	19.5097	25.3202	11.4276	10.7011	19.0657	17.7406	9.81578	15.5027	16.0531	13.3445	20.1409	14.51	24.7313	18.5912	7.92436	37.9813	23.2462	14.4327	8.11482	21.0388
AT1G53320	Member of plant TLP family. TLP7 is tethered to the PM but detaches upon stimulus and translocates to the nucleus. Has DNA binding activity but lacks conservation of the transcription activation domain.	TUBBY LIKE PROTEIN 7 (TLP7)	HORVU0Hr1G001370	13.5	15.5894	10.5805	7.5	4.63154	5.5	3.5465	2	3	6	5	6	9	3	9	4	6	9	5.55721	6.5	4	8.5	6.5	3.5
AT2G32170	S-adenosyl-L-methionine-dependent methyltransferases superfamily protein;(source:Araport11)	(EXPRS)	HORVU0Hr1G001390	841	710	803	693	642	536	733	907	747	775	788	690	735	717	718	442	455.001	527	809	859	685	687	702	863
AT3G12010	C18orf8;(source:Araport11)		HORVU0Hr1G001400	5056.01	4613.01	5232.99	4399	4068	3228	3838	4634	4294	3908	3891	4376	4289.01	4268	4258	2860	2990	3937	4755	4692	4088	3948	4272	4580
AT3G46030	Histone superfamily protein;(source:Araport11)	(HTB11)	HORVU0Hr1G001420	86.2922	65.2151	70.1746	65.9358	84.1853	63.7261	128.047	52.2273	93.6429	82.9545	125.427	88.4267	103.906	99.3382	84.5758	30.7784	52.7367	39.4967	193.654	206.45	170.205	134.692	140.813	173.136
AT5G64810	member of WRKY Transcription Factor; Group II-c. Involved in jasmonic acid inducible defense responses.	WRKY DNA-BINDING PROTEIN 51 (WRKY51)	HORVU0Hr1G001430	326	339	496	393	405	332	53	123	86	358	310	370	117	87	200	242	195	192.859	171	157	174	306	410	332.848
AT2G19860	Encodes a protein with hexokinase activity (AtHXK2) and acts as a sensor for plant sugar responses.	HEXOKINASE 2 (HXK2)	HORVU0Hr1G001440	1648	1361	1631	1651	1804	1272	1470	1920	1586	2388	2489	1870	1630	1491	1405	1105	1022	1456	1689	1732	1567	2173	2477	2962
AT4G25550	Cleavage/polyadenylation specificity factor, 25kDa subunit;(source:Araport11)	INVOLVED IN RRNA PROCESSING 9 (IRP9)	HORVU0Hr1G001450	657.16	616.911	627.442	526	481	386.149	483.006	620	554.502	534	500.512	440	540.505	524	556.506	319.03	378.549	442	530.458	605.755	491.483	488	499	596
AT1G28240	strawberry notch protein (DUF616);(source:Araport11)	MUCILAGE-RELATED 70 (MUCI70)	HORVU0Hr1G001460	949	783	1300	1361	1412	1002	1406	1584	1490	1590	1659	1880	1022	1210	957	630	674	1020	1757	1871	1523	1776	1709	1921
AT4G12540	hypothetical protein;(source:Araport11)		HORVU0Hr1G001470	189	77	139	110	134	98	221	210	200	179	166	168	147	137	107	67	89	111	234	265	176	196	194	217
AT1G48750	Bifunctional inhibitor/lipid-transfer protein/seed storage 2S albumin superfamily protein;(source:Araport11)		HORVU0Hr1G001480	0	0	1.10273	0	0	0	0	0	0	0	0	0	2.22058	1.03991	0	0	1.12171	0	0	1.01985	1.10702	0	0	0
AT1G52230	Phosphorylation of this protein is dependent on calcium. The mRNA is cell-to-cell mobile.	PHOTOSYSTEM I SUBUNIT H2 (PSAH2)	HORVU0Hr1G001490	7	6	18	6	1	2	1	9	9	3	13	19	5	19	14	1	6	7	10	6	27	21	12	7
NA	NA	NA	HORVU0Hr1G001500	473.544	344.479	437.648	591.899	621.059	316.04	577.638	733.741	681.351	729.429	610.27	709.031	748.079	513.064	417.191	534.692	333.283	472.185	692.518	666.489	547.12	576.115	582.471	701.468
NA	NA	NA	HORVU0Hr1G001510	4257	4750	4373	3108	2335	2365	2031	2381	2135	1705	1864	2208	3970	2788	3325	2164	2402	2130	2724	2191	1926	1724	1739	1733
AT3G27700	zinc finger (CCCH-type) family protein / RNA recognition motif (RRM)-containing protein;(source:Araport11)		HORVU0Hr1G001530	1614	1414	1440	1314	1184	897	1267	1776	1431	1354	1212	1519	1306	1232	1234	740	774	993	1608	1646	1413	1261	1479	1662
AT5G46030	transcription elongation factor-like protein;(source:Araport11)		HORVU0Hr1G001570	4007	3573	4084	4046	3867	3014	4171	5374	4987	4331	4615	5141	3727.99	3732.01	3304	2871	2575.99	3711.99	5433	5337	4854	4415	4783	5129
AT4G26080	Involved in abscisic acid (ABA) signal transduction. Negative regulator of ABA promotion of stomatal closure.	ABA INSENSITIVE 1 (ABI1)	HORVU0Hr1G001600	2.80646	0	0	0	0	0	0	0	0	0	0	0	0	0	0	0	0	0	0	0	0	0	0	0
AT4G23895	Pleckstrin homology (PH) domain-containing protein;(source:Araport11)		HORVU0Hr1G001630	1.38804	5.74074	1.40762	1.3593	2.87666	1.43662	4.03729	4.14367	4.07566	1.34333	3.97363	4.03731	2.99989	7.47778	0	1.55169	1.43305	2.94983	3.86075	2.6175	2.72966	2.7027	1.30585	2.70452
AT2G26760	Cyclin B1;(source:Araport11)	CYCLIN B1;4 (CYCB1;4)	HORVU0Hr1G001680	3.20428	5.7944	5.97324	5.30718	5.42578	0	14.91	16.6838	20.1226	18.9712	11.3998	12.8363	6.36398	1	6.69839	4.08216	4.94272	4.58146	15.2272	13.0002	2.20245	13.245	9.8624	28.8012
AT2G26760	Cyclin B1;(source:Araport11)	CYCLIN B1;4 (CYCB1;4)	HORVU0Hr1G001690	12.611	10.6372	14.9745	2.44597	5.25016	8.80523	20.6684	13.3852	11.5981	13.3151	7.66775	4.33932	2.35925	6.80612	1	0	2.73312	3.6479	17.2991	25.6162	10.2627	4.22687	8.64631	6.78197
AT3G04580	Ethylene receptor, subfamily 2. Has serine kinase activity.	ETHYLENE INSENSITIVE 4 (EIN4)	HORVU0Hr1G001750	1265.48	1100.7	1164.01	1613.18	1846.41	1311.71	1787.92	2340.83	2288.29	2460.35	2631.56	2040.77	1341.6	1408.63	1001.05	994.288	808.114	1079.11	2472.21	2306.71	2029.93	1915.34	1986.29	2166.93
AT3G57430	Encodes a chloroplast RNA editing factor.	ORGANELLE TRANSCRIPT PROCESSING 84 (OTP84)	HORVU0Hr1G001760	209	115	123	75	90.0001	63	54	75	49	102	104	65	70	54	74	40	54	53	75	61	70	106	73	131
AT5G48940	RGFR2 is a leucine--rich repeat receptor kinase that, together with RGFR1 and RGFR3, binds ROOT GROWTH FACTORS and is required for establishing the gradient of PLETHORA1 and PLETHORA2 essential for proper root growth and development.	(RGFR2)	HORVU0Hr1G001770	1739.99	1004	1521.99	1397	1532	1204	2097	2338	2106.01	1856	2004	1652	1628	1833	1541	740	887	1094	2510	2860	2150	2122	2128	2358
AT3G07040	Contains an N-terminal tripartite nucleotide binding site and a C-terminal tandem array of leucine-rich repeats. Confers resistance to Pseudomonas syringae strains that carry the avirulence genes avrB and avrRpm1.	RESISTANCE TO P. SYRINGAE PV MACULICOLA 1 (RPM1)	HORVU0Hr1G001780	5	6	7	13	20	8	30	36	29	55	32	52	19	9.44768	8	10	6	7	37	36	54	44	41	52
AT2G30750	putative cytochrome P450	CYTOCHROME P450, FAMILY 71, SUBFAMILY A, POLYPEPTIDE 12 (CYP71A12)	HORVU0Hr1G001800	21	5	37	41	35	37	151	158	187	86	138	120	24	65	27	33	23	19	99	88	124	87	71	89
NA	NA	NA	HORVU0Hr1G001820	24	5	11	36	51	40	204	196	147	195	132	188	10	31	14	1	11	12	160	166	155	244	159	206
AT2G32520	alpha/beta-Hydrolases superfamily protein;(source:Araport11)		HORVU0Hr1G001840	8.61311	1.16543	2	1.05546	2.45592	2	6	7	7.36343	5.78194	15	7	3	2	3.54595	5.79119	5	8	13.6845	11	15.0065	3.38272	10.4989	9.34063
NA	NA	NA	HORVU0Hr1G001870	21	56	40.5	34	14	27	2.5	2.5	7	5	2	5.5	25	9.5	27.5	28	32.5	50.5	6	4.84651	6	2.5	6	5
AT5G43530	Helicase protein with RING/U-box domain-containing protein;(source:Araport11)	(RAD5B)	HORVU0Hr1G001880	280.999	168.001	267	254	348	220	296	454	379	345	302	283	318	393	215	87	103	171	366.999	405	367	301.001	352	402.999
NA	NA	NA	HORVU0Hr1G001900	63	22	48	36	32	30	69	40	63.2439	23	22	35	36	52	35	13	30	31	42	37	47	39	20	18
NA	NA	NA	HORVU0Hr1G001920	0	0	0	0	1	0	0	0	0	2	2	0	0	0	0	0	0	0	0	0	0	2	4	4
NA	NA	NA	HORVU0Hr1G001960	126	102	109	52	68	79	60	45	59	44	61	46	92	80	85	48	61	65	49.9999	64	54	50	46	61
NA	NA	NA	HORVU0Hr1G001980	0	0	0	0	0	0	0	0	0	0	0	0	0.80303	0	0	0	0	0	0	1.0303	0	0	0	0.846154
AT1G65290	Encodes a member of the mitochondrial acyl carrier protein (ACP) family. As part of the mitochondrial matrix, it is likely to be involved in fatty acid or lipoic acid biogenesis. The mRNA is cell-to-cell mobile.	MITOCHONDRIAL ACYL CARRIER PROTEIN 2 (mtACP2)	HORVU0Hr1G002040	2.5	0	0	0.490622	0	0	0	2	0	0	1.36657	0	0	0	0	0	0.492459	1.41684	0	1.5	0	0	2.99997	0
NA	NA	NA	HORVU0Hr1G002080	113	104	120	59	81	58	45	90	63	44	63	72	95	94	70	46	52	56	58	71	57	38	69	69
AT2G38650	galacturonosyltransferase 7;(source:Araport11)	GALACTURONOSYLTRANSFERASE 7 (GAUT7)	HORVU0Hr1G002090	407	221	332	294	375	256	450	557	447	399	386	513	324	371	365	142	156	222	574	608	545	413	481	482
AT5G27680	NA	NA	HORVU0Hr1G002110	175	159	202	123	116	89	72	124	89	94	81	71	119	135	106	52	72	85	67	80	61	75	96	118
AT2G38650	galacturonosyltransferase 7;(source:Araport11)	GALACTURONOSYLTRANSFERASE 7 (GAUT7)	HORVU0Hr1G002120	279	149	239	244	189	183	318	380	364	291	290	282	183	250	240	86.0001	125	162	404	457	326	306	312	359
AT3G08690	ubiquitin-conjugating enzyme 11;(source:Araport11)	UBIQUITIN-CONJUGATING ENZYME 11 (UBC11)	HORVU0Hr1G002220	7.84598	9.04712	2.29031	3.99969	3.63288	1.91485	4.23962	6.12148	3.27701	1.68082	1.16552	6.21123	11.4619	1.80953	5.53611	3.38061	0.582957	3.10057	4.56793	5.58684	2.29773	0	1.0992	4.66369
NA	NA	NA	HORVU0Hr1G002250	19.5	21.7041	26.1071	15	22.2023	14.1376	20	17.5	30.5351	25.0492	26.5016	36.6734	11	14.1496	25.1949	11	12.2431	7	23.7872	32.7398	26.3348	35.5299	39	27.3813
NA	NA	NA	HORVU0Hr1G002270	0	0	0	0	0	0	0	0	0	0	0	0	5.96e-05	0	0	0	0	0	0	0	0	0	0	0
AT1G55540	Nuclear pore complex protein;(source:Araport11)	LONO 1 (LNO1)	HORVU0Hr1G002300	0	0	0	3.81388	0	0	0	0	0	0	0	0	1.96868	0	1.73396	0	0	0	1.73998	1.72203	0	0	0	2.06842
AT3G06130	Heavy metal transport/detoxification superfamily protein;(source:Araport11)		HORVU0Hr1G002320	843.954	279	1008	1678.98	1985	1490.97	1837	1790	2364	1952.97	2500.95	3175	979	1625	878.978	454	806	990	2873.94	2964	2486	3572.96	2944.88	2883.98
AT1G15140	FAD/NAD(P)-binding oxidoreductase;(source:Araport11)	FERREDOXIN-NADP(+) OXIDOREDUCTASE -LIKE (FNRL)	HORVU0Hr1G002340	423.432	303	466.765	406.83	407.995	322.23	417.317	441.926	355	523	620.351	541.072	412.594	338.646	368	246	264	261.884	477.96	426.29	409	574.479	537.763	618.601
NA	NA	NA	HORVU0Hr1G002360	287	97	293	529	622	441	579	510	788	611	828	916	317	507	259	197	236	315	972	986	864	1094	957	930
NA	NA	NA	HORVU0Hr1G002390	191	217	278	226	244	372	537	498	406	340	499	927	164	183	134	277	132	469.999	807	2387	609	576	325	349
AT2G46380	extra-large G-like protein, putative (DUF3133);(source:Araport11)		HORVU0Hr1G002410	48	49	85	73	85	135	163	158	149.505	91	167.632	294	51	46	41	101	46	136	230	729	182	188	114	132
NA	NA	NA	HORVU0Hr1G002450	9	10	2	6	2	2	1	0	7	1	5	2	6	1	3	3	4	2	1	1	0	2	2	2
AT4G33540	metallo-beta-lactamase family protein;(source:Araport11)		HORVU0Hr1G002480	55	51.4796	51.9701	21	9.5744	25	12.6207	12.5863	4.65562	4.79586	2.66774	6	35.0586	19	45.0449	20.0051	18.0502	29.1477	5.32574	3.51901	7	3	5	1
AT4G33540	metallo-beta-lactamase family protein;(source:Araport11)		HORVU0Hr1G002500	0	1.65181	0	0	0	0	0	0	0	0	1.33533	3.63343	0	0	0	0	0	0	0	0	0	0	0	0
AT3G21790	UDP-Glycosyltransferase superfamily protein;(source:Araport11)		HORVU0Hr1G002520	231	176	266	233	178	202	201	239	219	202	197	178	187	210	188	98	139	118	216	232	181	190	240	193
AT4G33540	metallo-beta-lactamase family protein;(source:Araport11)		HORVU0Hr1G002530	280	333.986	355.486	127.423	82.6234	97	79.6281	107	57	15	20	28	231.224	143.075	288.983	144	164.504	124.582	72	65	56	15	15	19.0001
AT4G15140	hypothetical protein;(source:Araport11)		HORVU0Hr1G002580	76	30	69	155	149	132	332	307	343	253.001	246	328	101	120	48.0001	117	74	96	313	326	304.999	244	225	262
AT2G26710	Encodes a member of the cytochrome p450 family that serves as a control point between multiple photoreceptor systems and brassinosteroid signal transduction. Involved in brassinolide metabolism. Mediates response to a variety of light signals including hypocotyl elongation and cotyledon expansion.	PHYB ACTIVATION TAGGED SUPPRESSOR 1 (BAS1)	HORVU0Hr1G002600	147.115	104.303	122.444	127.684	152.334	135.85	849.373	777.114	574.736	717.094	609.166	737.524	123.246	99.6924	86.531	49.0905	47.5825	61.9757	658.233	900.175	490.959	503.536	538.109	702.734
NA	NA	NA	HORVU0Hr1G002620	0	0.00398143	0.833222	0	0	0	0	0	0	0	0	0	0	0	0	0	0	0	0	0	0	0	0	0
AT1G04020	Encodes a protein containing two tandem BRCA1 C-Terminal (BRCT) domains, which function in phosphorylation-dependent protein-protein interactions. Loss of function mutations cause defects in meristem organization due to failure to repress WUS. BARD1 binds to WUS promoter and over expression of BARD reduces the extent of WUS expression.	BREAST CANCER ASSOCIATED RING 1 (BARD1)	HORVU0Hr1G002630	1	1	2	0	0	0	0	1	0	0	2	1	0	0	1	0	0	0	0	0	2	0	0	0
NA	NA	NA	HORVU0Hr1G002640	15	13	19	10	5	8.99999	10	13	12	12	10	14	13	10	12	11	14	14	12	19	10	11	9	19
AT3G07950	rhomboid protein-like protein;(source:Araport11)		HORVU0Hr1G002680	2256	1876	2103	1926	1969	1526	1880	2486	2082	1754	1709	1758	1992	1959	1769	1243	1221	1619	2273	2459	2007	1859	2054	2139
AT3G63070	HUA and HUA-LIKE (HULK) genes act redundantly to regulate a subset of essential genes, with some (or all) family members also having specific functions. The mRNA is cell-to-cell mobile.	HUA2 LIKE 3 (HULK3)	HORVU0Hr1G002690	3648	3612	3726	2967.01	2683	2174	2291	2977	2506	2386	2280	2579	2887	2660	2916.01	2198	2141	2679.99	2642	2841.99	2278	2285	2499.01	2743.99
AT4G36080	Component of the SPT module of the SAGA complex.	(TRA1B)	HORVU0Hr1G002710	69.6869	83.9395	89.2303	43.7085	47.1987	43.5361	34.808	14.1793	16.729	43.1298	30.2644	39.3841	80.0939	46.4264	82.9036	28.908	35.8877	56.9167	23.2285	21.8558	19.8879	25.4035	36.7603	30.6719
AT3G21240	encodes an isoform of 4-coumarate:CoA ligase (4CL), which is involved in the last step of the general phenylpropanoid pathway. The catalytic efficiency was in the following (descending) order: p-coumaric acid, caffeic acid, ferulic acid, 5-OH-ferulic acid and cinnamic acid. At4CL2 was unable to use sinapic acid as substrate.	4-COUMARATE:COA LIGASE 2 (4CL2)	HORVU0Hr1G002720	737.561	524.535	1399.32	759.314	674.998	531.116	309.317	744.895	471.55	988.859	759.958	1282	470.954	595.319	701.391	305.021	344.948	471.912	633.421	752.697	525.908	1219.79	1342.12	1171.22
NA	NA	NA	HORVU0Hr1G002730	2121.44	1956.46	2018.68	1733.68	1686.01	1305.88	1675.68	1949.11	1690.45	1623.15	1497.04	1930	2017.04	1680.68	1706.61	1302.98	1287.05	1625.09	1998.58	1967.3	1758.09	1743.21	1697.89	1812.78
AT5G05340	Encodes a protein with sequence similarity to peroxidases that is involved in lignin biosynthesis. Loss of function mutations show abnormal development of xylem fibers and reduced levels of lignin biosynthetic enxymes.	PEROXIDASE 52 (PRX52)	HORVU0Hr1G002770	421	147	347.61	392.37	361.444	351	1420.51	1211.22	1306.27	1245.34	1282.17	1371.74	306	388.131	299	95.0696	202	142.716	1655.13	1903.19	1501.19	1329.34	1298.93	1364.24
AT4G11290	Peroxidase superfamily protein;(source:Araport11)		HORVU0Hr1G002800	0.5	0	0	0	0	0	0	0	0	1.5884	0	2.07772	0.5	0.603107	0	0	0	0	0	1.02025	0	0	0.527739	2.09926
NA	NA	NA	HORVU0Hr1G002810	4.0545	8.25386	17.5578	17.601	25.6067	22.2238	7.19741	8.92078	8.35666	51.0326	44.0179	30.1688	12.0929	2.11249	10.9471	10.0301	12.6313	11.8299	17.2769	21.4746	12	38.9794	35.3133	55.2271
AT1G71695	Peroxidase superfamily protein;(source:Araport11)		HORVU0Hr1G002840	528	204	355	496.936	563	601.957	2272.54	2020.86	1864	2247.87	2419.86	2339.36	331	552	352	129	260	231	2879.51	3115.7	2299.01	2795.88	2412.96	3195.88
AT1G26800	MPSR1 is cytoplasmic E3 ligase that senses misfolded proteins independently of chaperones and targets those proteins for degradation via the 26S proteasome.	MISFOLDED PROTEIN SENSING RING E3 LIGASE 1 (MPSR1)	HORVU0Hr1G002870	15	11	10	3	6	4	8	6	3	3	3	6	4	2	8	1	7	9	4	6	12	9	3	3
NA	NA	NA	HORVU0Hr1G002880	1	2.01141	4	1	0	1	0	0	1	0	0	1	1	4	0	1	2	3	6	1	1	0	1.00183	2
AT1G34640	peptidase;(source:Araport11)		HORVU0Hr1G002920	384	327	476	505	478	330	334.001	418	387	472	506	661	321	426.999	372	323	271	382	486	501	532.001	597	570	633
AT2G26530	Pheromone receptor-like protein involved in the early elicitor signaling events which occur within minutes and include ion fluxes across the plasma membrane, activation of MPKs and the formation of ROS related to PGPS1 and WRKY33.	(AR781)	HORVU0Hr1G002930	441	315	492	533	705	591	733	682	596	1322	1718	1726	222	323	243	375	265	290	843	963	841	1763	1437	1554
AT4G33180	alpha/beta-Hydrolases superfamily protein;(source:Araport11)		HORVU0Hr1G002950	201	163	194	248	189	132	145	152	184	188	192	203	172	189	153	156	128	219	192	207	164	178	174	174
AT4G01590	DNA-directed RNA polymerase III subunit;(source:Araport11)		HORVU0Hr1G002960	607	548	720	593	604	410	609	684	614	627	511	629	596	551	597	426	383	569	647	686	525	644	582	693
NA	NA	NA	HORVU0Hr1G002990	83	56	61	84	49	42	63	76	59	93	61	75	76	65	45	63	41	64	88	59	68	79	77	80
AT1G53820	RING/U-box superfamily protein;(source:Araport11)	ARABIDOPSIS T??XICOS EN LEVADURA 60 (ATL60)	HORVU0Hr1G003000	1474.83	2064.75	1328.85	1069.74	900.924	852.93	1652.71	1571.95	1598.81	1034.89	1108.77	1550.85	914.908	1069.4	1022.67	526.91	714.874	753.759	1894.38	1643.76	1515.77	1094.82	997.937	1250.81
AT5G05950	maternal effect embryo arrest 60;(source:Araport11)	MATERNAL EFFECT EMBRYO ARREST 60 (MEE60)	HORVU0Hr1G003010	504	387	481	454	368	344	507	451	532	399	472	368	511	499	401	248	275	353	496	610	539	424	378	447
AT1G69120	Floral homeotic gene encoding a MADS domain protein homologous to SRF transcription factors. Specifies floral meristem and sepal identity. Required for the transcriptional activation of AGAMOUS. Interacts with LEAFY.Binds to promoter and regulates the expression of flowering time genes SVP, SOC1 and AGL24.	APETALA1 (AP1)	HORVU0Hr1G003020	0	0	0	0	1	0	0	0	0	0	0	0	0	0	0	0	0	0	1	2.16653	0	0	0	0
AT5G67450	Encodes zinc-finger protein. mRNA levels are elevated in response to low temperature, cold temperatures and high salt. The protein is localized to the nucleus and acts as a transcriptional repressor.	ZINC-FINGER PROTEIN 1 (ZF1)	HORVU0Hr1G003030	42	37	57	66	94	67	47	62	67	213	222	127	35	42	56	26	15	39	72	74	91	172	165	237
AT1G19360	Encodes an arabinosyltransferase that modifies extensin proteins in root hair cells.	REDUCED RESIDUAL ARABINOSE 3 (RRA3)	HORVU0Hr1G003040	1213.62	1245.54	1321.53	1168.75	1090.82	834.807	1075.79	1050.55	1143.99	1086.83	926.435	899.133	1131.71	1113.84	910.1	586.411	808.832	880.153	1166.81	1360.98	890.517	1117.32	1015.58	1138.44
NA	NA	NA	HORVU0Hr1G003080	105	108	142	87	80	63	87	55	66	70	54	86	131	67	83	64	78	95	82	71	60	45	68	93
NA	NA	NA	HORVU0Hr1G003110	468.359	471.112	568.45	765.446	817.104	380.444	831.842	1485.89	1266.78	851.566	847.022	833.814	806.085	737.357	376.896	530.424	286.303	630.211	1111.62	1029.04	1157.62	589.803	867.349	912.25
AT3G18170	Glycosyltransferase family 61 protein;(source:Araport11)		HORVU0Hr1G003180	0	0	0	0	0	0	0	3.00093	0	0	0	0	1	0	1	0	1	0	0	0	1.00028	0	0	0
AT2G32280	Encodes a member of a plant-specific gene family that is required for embryo provasculature development. The gene product regulates vascular network complexity and connectivity in cotyledons.	VASCULATURE COMPLEXITY AND CONNECTIVITY (VCC)	HORVU0Hr1G003190	1582.84	2534.33	2183.35	1255.17	958.327	1082.29	258.183	369.061	430.748	269.482	301.524	290.286	1617.04	1124.37	1499.76	1161.56	1200.96	1541.44	432.295	416.423	384.416	290.926	368.86	339.742
NA	NA	NA	HORVU0Hr1G003200	0	0	0	0	0	0	0	0	2.99352	0	0	0	0	0	0	0	2.17064	2.40559	0	6.79444	0	0	0	2.28047
AT1G11380	PLAC8 family protein;(source:Araport11)		HORVU0Hr1G003210	224.78	211.376	161.501	125.303	137.377	137.954	148.649	127.594	150.456	108.173	140.855	211.309	171.171	178.237	192.771	138.997	138.296	141.661	216.553	207.28	194.672	133.597	147.912	125.805
NA	NA	NA	HORVU0Hr1G003220	4315	6573	6558	4760	1386	3453	869	818	856	622	661	663	3196	1427	4281	3112	4244.01	3975	894	1022	769	630	692	856
AT5G41920	Encodes a GRAS family transcription factor that is involved in bundle sheath cell fate specification.	SCARECROW-LIKE 23 (SCL23)	HORVU0Hr1G003230	309	334	347	586	679	399	413	393	475	656	746	722	424	355	337	250	222	297	560	474	441	754	686	862
AT4G35335	Nucleotide-sugar transporter family protein;(source:Araport11)		HORVU0Hr1G003260	765	597	721	533	525	405	530	729	556	536	516	536	697	647	625	394	441	486	645	685	550	527	594	667
AT4G21280	Encodes the PsbQ subunit of the oxygen evolving complex of photosystem II.	PHOTOSYSTEM II SUBUNIT QA (PSBQA)	HORVU0Hr1G003270	42	47	40	23	20	36	13	16.9999	30	14	41	40	32	20	28	28	40	31	38.9999	38	46	43	32	33
AT4G03270	Cyclin D6, involved in cortex/endodermis asymmetric stem cell division.	CYCLIN D6;1 (CYCD6;1)	HORVU0Hr1G003280	338.999	359.001	469	252	239	200	161	167	191	183	204.388	167.999	357	291	364	184	214	282.58	230	215	231	202	165	254.619
NA	NA	NA	HORVU0Hr1G003300	1	1.5	1	0	0	0.5	0	0	0	0	0.5	0	0.5	1.5	0.5	0	0.5	0	0	0.5	0	0.5	0	0
AT3G46870	Pentatricopeptide repeat (PPR) superfamily protein;(source:Araport11)		HORVU0Hr1G003320	146.303	135.195	139.153	106.788	114.427	72.4636	103.285	145.142	102.548	96.4827	92.3323	79.7791	112.58	111.556	150.051	76.5191	90.7768	106.16	99.9224	98.0388	81.0398	87.686	85.0581	105.017
AT3G46870	Pentatricopeptide repeat (PPR) superfamily protein;(source:Araport11)		HORVU0Hr1G003330	0	0	0	0	0	0	0	0	0	0	0	0	0	0	0	0	1.84714	0	0	0	0	0	0	0
AT1G69310	Encodes WRKY57, a member of the WRKY Transcription Factor. Activation of WRKY57 confers drought tolerance.	WRKY DNA-BINDING PROTEIN 57 (WRKY57)	HORVU0Hr1G003340	207	84.0001	159	127	286	140	182	285	287	176	157	211	154	188	132	99	68	77.9999	256	249	185	181	129	142
NA	NA	NA	HORVU0Hr1G003380	1668.94	1502	1719.94	1584	1551	1085	1245	1677	1489	1271	1324	1500	1601	1420	1290	996	1000	1328	1609	1589	1380	1357	1450	1581
NA	NA	NA	HORVU0Hr1G003480	13	5	10	43	13	37	106	89	102	54	158	271	8	7	10	1	9	2	224	164	115	198	147	116
NA	NA	NA	HORVU0Hr1G003520	3	4	2	1	7	4	0	1	1	12	15	8	5	0	1	0	2	0	1	0	0	9	11	8
AT4G22850	SNARE associated Golgi protein family;(source:Araport11)		HORVU0Hr1G003540	664.108	518.375	615.532	494.893	662.614	420.738	508.642	714.594	605.857	541.554	445.019	687.272	414.221	513.964	489.99	421.362	386.32	589.658	601.594	635.818	538.353	556.251	547.901	651.947
NA	NA	NA	HORVU0Hr1G003660	130140	165615	126898	155932	319150	115425	168767	228832	262523	136605	163591	198151	662902	187732	179479	250281	132395	81508.3	279520	180059	246486	140718	231802	168998
AT2G04865	Encodes a nuclear localized aminotransferase-like protein containing a plant mobile domain. The mRNA is cell-to-cell mobile.	MAIN-LIKE 2 (MAIL2)	HORVU0Hr1G003720	1.97703	2.8181	2.33333	0.666667	0.166667	0.5	0.166667	0.158043	0.536963	0.142857	0.166667	0.166667	0.5	0.833333	1.48308	0.166667	1	0.41606	0.5	1.06223	0.37038	0.166667	0	0
NA	NA	NA	HORVU0Hr1G003790	0	5	6	7	0	0	0	0	6.83069	6.81799	0	8	0	0	0	6	0	0	0	0	0	0	0	6
AT3G52450	Encodes a cytoplasmically localized U-box domain E3 ubiquitin ligase protein that is involved in the response to water stress and acts as a negative regulator of PAMP-triggered immunity.	PLANT U-BOX 22 (PUB22)	HORVU0Hr1G003810	64.1062	27	72	72.1098	68	50	48	78	63	86	61	192	17	57	37.0636	30.0001	37	42	110	110	64	146	136	84.0762
AT5G14070	Encodes a member of the CC-type glutaredoxin (ROXY) family that has been shown to interact with the transcription factor TGA2 and suppress ORA59 promoter activity. ROXY2, together with ROXY1 (AT3G02000), controls anther development. roxy1 roxy2 double mutants are sterile and do not produce pollen.	(ROXY2)	HORVU0Hr1G003840	132	81	99	102	81	71	105	108	153	113	110	102	101	160	126	53	58	74	140	153	104	117	134	184
AT5G43260	chaperone protein dnaJ-like protein;(source:Araport11)		HORVU0Hr1G003850	563	473	547	472	543	357	369	459	432	564	582	629	437	310	458	298	260	320	542	510	369	447	507	546
NA	NA	NA	HORVU0Hr1G003870	35	24	23	21	22	21	28	16	19	21	25	17.4488	34	26	25	10	12	28	27	32	21	21	18	21
NA	NA	NA	HORVU0Hr1G003880	14.023	9	11.0849	8	6	2	8.06229	3	5.12302	6	6	7	14	4	8.06009	6	10	6	4	5	5	8	6	1
AT4G04610	Encodes a protein disulfide isomerase-like (PDIL) protein, a member of a multigene family within the thioredoxin (TRX) superfamily. This protein also belongs to the adenosine 5'-phosphosulfate reductase-like (APRL) group. The mRNA is cell-to-cell mobile.	APS REDUCTASE 1 (APR1)	HORVU0Hr1G003890	4397	4039	6014.01	4759	4375.01	3723	12446	12116	11958	8152	6323	8329	9147	8447	6457	5048	2957	6181	12794	12420	11979	6900	9470	10143
AT4G21620	glycine-rich protein;(source:Araport11)		HORVU0Hr1G003900	13058	21734	14558	6296	4890	7144	1448	1877	2394	1136	1457	1371	10856	6792	14136	8295	9682	9186	2250	2196	2060	1222	1709	1403
AT5G51340	SCC4 is a tetratricopeptide repeat containing protein and a likely component of a plant cohesion loading complex along with its partner SSC2 It is expressed primarily in dividing cells. Loss of function mutants are embryo lethal, arresting by globular stage.	(SCC4)	HORVU0Hr1G003910	2388.21	2239	2489.01	2067	2028.16	1695	2066	2309.04	2201	1941	2003	2249.06	2377	1903.12	2038.07	1330.06	1420	1736	2439	2341	2069	1932	1945	2191.08
NA	NA	NA	HORVU0Hr1G003920	0	0	0	0	0	0	0	2	0	0	0	0	0	0	0	0	0	1	0	0	0	0	3	0
NA	NA	NA	HORVU0Hr1G003930	565	574	712	168	276	232	300	244	221	353	377	396	220.335	142	391	104	127	139	332	393	314	432	346	466
NA	NA	NA	HORVU0Hr1G003950	0	0	0	0	0	0	0	0	0	0	0	0	0	0	0	0	0	0	0	1	0	0	1.28139	0
AT3G24040	Core-2/I-branching beta-1,6-N-acetylglucosaminyltransferase family protein;(source:Araport11)		HORVU0Hr1G003980	220.912	387.587	339.396	170.906	65.3141	177.694	29.4619	30.1572	21.4461	28.3106	38.5673	25.9784	122.294	107.281	269.402	143.919	151.802	292.19	22.1408	26.8393	33.89	36.5503	24.9096	15.0506
NA	NA	NA	HORVU0Hr1G004040	21	47	15	20	23	15	11	15	18	4	11	19	25	12	26	18	22.656	37	13	14.6046	12	13	11	19
NA	NA	NA	HORVU0Hr1G004060	269	325	378	333	323	304	556	558	452	594	621	662	217	283	260	240	184	287	580	734	436	732	557	560
AT5G58003	Encodes a polypeptide that contains FCPH and BRCT domains. RNAi suppression mutant lines were generated, which displayed a range of phenotypic abnormalities, including: incomplete to no cotyledon expansion, slow growth, epinastic leaves or small inflorescences.	C-TERMINAL DOMAIN PHOSPHATASE-LIKE 4 (CPL4)	HORVU0Hr1G004120	29.8613	58.14	24.7745	0	8.87032	0	0	5.59353	3.00401	0	10.1527	13.7616	6.17064	0	7.08515	6.23366	5.72961	21.1255	4.0711	9.65705	0	0	13.8539	19.0399
AT3G52580	Ribosomal protein S11 family protein;(source:Araport11)		HORVU0Hr1G004130	10376.8	10549	11371.4	9527.37	8704.62	6941.17	7741.63	9613.69	7983.15	7741.18	7664.35	7564.97	9576.48	8945.45	9504.56	6254.48	6851.92	8171.75	9272.2	10026	7662.46	7808.1	8979.67	10160
NA	NA	NA	HORVU0Hr1G004140	493	540	791	1240	1225	857	1021	870	1157	1060	1215	1518	771	1244	623	636	742	1012	1357	1170	1155	1460	1072	1284
NA	NA	NA	HORVU0Hr1G004150	9190	8354	9180	7003	6434	5121	7179	7870	6985	5966	5754	5672	8785	8296	8433	4773	5034	5985	8542	8912	6797	6259	6536	7757
NA	NA	NA	HORVU0Hr1G004160	668	734.999	683	552	396	409	369	494	399	332	360	404	613	508	539	299	381	430	482	465	357	317	408	438
AT1G67440	Homolog of bacterial rsgA, functions in chloroplast ribosome biogenesis.	EMBRYO DEFECTIVE 1688 (emb1688)	HORVU0Hr1G004200	12.1669	28.6995	39.962	0	0	9.82009	0	0	16.9656	0	5.24586	0	51.3379	5.69483	7.36177	25.415	11.0087	21.5525	16.3098	0	0	19.2392	5.88593	4.20964
AT3G17970	Integral chloroplast outer membrane protein. Belongs to one of the 36 carboxylate clamp (CC)-tetratricopeptide repeat (TPR) proteins (Prasad 2010, Pubmed ID: 20856808) with potential to interact with Hsp90/Hsp70 as co-chaperones.	TRANSLOCON AT THE OUTER MEMBRANE OF CHLOROPLASTS 64-III (TOC64-III)	HORVU0Hr1G004270	654.631	677.955	653.863	568.915	570.675	380.807	480.377	560.507	480.369	510.399	530.522	596.743	666.274	523.958	518.81	416.304	369.202	439.909	554.129	658.929	469.835	574.119	530.726	615.091
AT4G26970	Encodes an aconitase that can catalyze the conversion of citrate to isocitrate through a cis-aconitate intermediate, indicating that it may participate in the TCA cycle and other primary metabolic pathways. The protein is believed to accumulate in the mitochondria and the cytosol. It affects CSD2 (At2g28190 - a superoxide dismutase) transcript levels and may play a role in the response to oxidati…	ACONITASE 2 (ACO2)	HORVU0Hr1G004300	27	30	26	16	15	25.0371	13	17	9	15	5	11	21.0317	21	10	7	20.034	15	22	11	10.0125	11	18	14
AT5G02520	Arabidopsis KNL2 localizes at chromocenters during all stages of the mitotic cell cycle, except from metaphase to mid-anaphase, and its level is strictly regulated by the proteasome degradation pathway. Knockout of KNL2 via a T-DNA insertion resulted in a reduced amount of centromeric cenH3, mitotic and meiotic abnormalities, and reduced growth and fertility.	KINETOCHORE NULL 2 (KNL2)	HORVU0Hr1G004320	156.733	126.126	153.756	149.346	117.372	102.262	156.626	165.114	139.134	146.091	102.19	146.951	140.661	144.011	100.787	100.322	96.4916	111.316	175.461	141.458	124.913	112.167	141.409	143.46
NA	NA	NA	HORVU0Hr1G004330	717	783	759	567	495	445	428	520	527	417	411	506	504	479	627	423	500	576	495	512	417	450	482	529
AT3G17970	Integral chloroplast outer membrane protein. Belongs to one of the 36 carboxylate clamp (CC)-tetratricopeptide repeat (TPR) proteins (Prasad 2010, Pubmed ID: 20856808) with potential to interact with Hsp90/Hsp70 as co-chaperones.	TRANSLOCON AT THE OUTER MEMBRANE OF CHLOROPLASTS 64-III (TOC64-III)	HORVU0Hr1G004350	1634.75	1407.71	1661.19	1514.82	1664.33	1017.19	1256.62	1562.22	1435.08	1491.34	1512.48	1775.59	1712.72	1546.04	1430.33	1179.45	1074.94	1428.58	1542.87	1591.07	1354.16	1428.66	1394.77	1531.36
NA	NA	NA	HORVU0Hr1G004400	1116	1003	1132	947	941	782	1083	1296	1197	948	963	1101	1036	1048	996	619	657	752	1460	1231	1181	962	1057	1075
AT1G47480	alpha/beta-Hydrolases superfamily protein;(source:Araport11)		HORVU0Hr1G004410	0	0	0	0	0	0	0	1	0	0	0	0	0	0	0	0	0	0	0	0	0	1	0	0
AT3G15430	Regulator of chromosome condensation (RCC1) family protein;(source:Araport11)		HORVU0Hr1G004420	200.423	126.374	221.65	137.072	93.1512	70.739	135.587	134.219	122.013	114.914	160.65	121.333	124.034	123.75	133.546	103.616	106.681	152.021	196.358	198.098	104.334	58.2166	107.275	171.009
AT2G39780	Encodes the main endoribonuclease activity in plant cells and localizes to the endoplasmic reticulum (ER), ER-derived structures, and vacuoles. It is essential for normal ribosomal RNA recycling. The mRNA is cell-to-cell mobile.	RIBONUCLEASE 2 (RNS2)	HORVU0Hr1G004470	357	254	310	257	241	217	226	262	244	223	236	343	278	277.999	253.001	177	213	230	319	299	230	272	275	249
AT5G40040	60S acidic ribosomal protein family;(source:Araport11)		HORVU0Hr1G004480	4401	3992	4243	3206	3084	2464	3223	3079	2992	2795	2707	2743	3753	3702	3879	2177	2390	2582	4066	4099	3444	3142	2988	3084
AT4G04190	transmembrane protein;(source:Araport11)		HORVU0Hr1G004510	59	70	68	28	27	23	35	36	21	35	21	20	50	30	43	21	26	32	23	11	40	15	14	10
AT1G41920	General transcription factor 2-related zinc finger protein;(source:Araport11)		HORVU0Hr1G004610	12	8	9	5	8	4	4	4	4	5	1	7	6	1	11	4	3	7	1	11	1	8	7	6
AT3G52770	ZPR3 is a small-leucine zipper containing protein that is involved in the establishment of leaf polarity.	LITTLE ZIPPER 3 (ZPR3)	HORVU0Hr1G004630	13	0	5	12	5	4	5	8	11	1	1	1	13	27	6	3	9	9	10	6	9	2	4	1
AT3G03450	Encodes a DELLA protein, a member of the GRAS superfamily of putative transcription factors. DELLA proteins restrain the cell proliferation and expansion that drives plant growth. Negative regulator of the response to GA in controlling seed germination. GA triggers the degradation of RGL2 protein in a process blocked by both proteasome inhibitors and serine/threonine phosphatase inhibitors. The p…	RGA-LIKE 2 (RGL2)	HORVU0Hr1G004640	347	230	317	399	439	324	597	631	585	1016	1205	1157	233	322	206	157	175	183	782	770	893	1240	1062	1227
AT5G15630	Encodes a member of the COBRA family, similar to phytochelatin synthetase. Involved in secondary cell wall biosynthesis. Mutants make smaller plants with reduced levels of cellulose and cell wall sugars.	IRREGULAR XYLEM 6 (IRX6)	HORVU0Hr1G004650	44.9304	69.0947	44.8429	42.8301	46.681	28.4881	26.2553	26.2119	36.4343	25.5794	29.6245	34.0142	37.8065	47.2147	27.2773	50.9745	37.4926	62.7429	17.5101	23.3886	15.1666	41.1951	39.7697	35.0321
NA	NA	NA	HORVU0Hr1G004670	117	77	135	128	111	88	87	111	80	111	115	203	89	108	98	135	58	100	133	128	136	184	116	144
NA	NA	NA	HORVU0Hr1G004680	156	164	156	82	97	82	75	87	77	54	41	64	140	86	95	93.5652	99	90	66	63	45	51	57	79
AT4G39370	Encodes a ubiquitin-specific protease.	UBIQUITIN-SPECIFIC PROTEASE 27 (UBP27)	HORVU0Hr1G004690	214	224	241	185	138	142	176	174	174	167	126	175	178	170	185	154	129	149	186	188	157	148	144	150
AT5G52650	RNA binding Plectin/S10 domain-containing protein;(source:Araport11)		HORVU0Hr1G004700	9792	10211	11091	8900	8448	6663	6460	8212	6840	7009	6379	6374	8475.01	7602	8437	5817	6001	7098	6916	7572	5939	6866	7415	8660
AT4G39370	Encodes a ubiquitin-specific protease.	UBIQUITIN-SPECIFIC PROTEASE 27 (UBP27)	HORVU0Hr1G004730	54.346	45.0563	33.1629	29.9558	40.6375	32.4296	32.7787	39.7202	20.6093	30.0341	31.7196	21.9579	42.4086	38.1748	26.1239	21.34	20.1286	36.5201	32.8953	23.0405	28.1557	20.0565	37.5731	20.8153
NA	NA	NA	HORVU0Hr1G004740	9.12479	26.5772	33.4839	19.7581	20.2168	12.7195	15.7816	12.6196	13.3907	14.9659	12.2805	18.8887	23.9139	22.4146	19.8762	21.226	15.3394	12.4274	9.60058	19.3756	6.86315	19.6178	8.17015	19.4849
NA	NA	NA	HORVU0Hr1G004750	2	8	8	8	6	1	10	12	8	5	4	11	4	3	6	5	10	4	10	7	9	5	15	10
AT1G21370	transmembrane protein;(source:Araport11)		HORVU0Hr1G004790	1183	917	1123	909	948	732	1063	1176	1137	897	924	913	989	1096	944	545	632	826	1189	1333	1102	902	957	1108
AT2G33793	Encodes a protein component of the pre-synaptic chromosome axis. Mutants show quantitative defects in meiotic recombination. Interacts with ASY1/ASY3.	ASYNAPTIC4 (ASY4)	HORVU0Hr1G004800	124.052	122.137	166.048	124.297	140	111	150	189	210.472	175	170	208	107	138	122	76.9955	76.3429	114.581	204.512	191.457	156.779	174.12	143	174
AT1G12900	glyceraldehyde 3-phosphate dehydrogenase A subunit 2;(source:Araport11)	GLYCERALDEHYDE 3-PHOSPHATE DEHYDROGENASE A SUBUNIT 2 (GAPA-2)	HORVU0Hr1G004830	1	0	0	2	1	0	1	0	1	16	28	34	0	0	0	0	1	0	23	23	34	51	25	20
AT4G17690	Peroxidase superfamily protein;(source:Araport11)		HORVU0Hr1G004850	354	338	441	439	517	347	600	772	779	561	568	559	488	409	339	326	231	315	738	709	644	521	600	610
AT2G04660	a highly conserved ubiquitin-protein ligase involved in cell cycle regulation	ANAPHASE-PROMOTING COMPLEX/CYCLOSOME 2 (APC2)	HORVU0Hr1G004870	4.98143	4.33807	0	0	0	0	0	2.73629	0	2.4932	1.69812	0	2.34914	3.35911	0	1.59258	0	1.67359	3.11153	0	0	3.37243	0	3.30889
NA	NA	NA	HORVU0Hr1G004890	120	66.9999	101	64	63	77	138	131	126	101	129	131	93	113	75	42	56	93	198	201	165	177	135	193
NA	NA	NA	HORVU0Hr1G004900	16	14	14	11	10	13	23	23	17	22	17	31	13	9	21	4	12	14	22	30	23	23	13	33
AT2G04660	a highly conserved ubiquitin-protein ligase involved in cell cycle regulation	ANAPHASE-PROMOTING COMPLEX/CYCLOSOME 2 (APC2)	HORVU0Hr1G004910	186	205	281	259	247	182	193	277	261	197	265	226	261	277	246	130	151	226	233	233	247	201	205	247
AT3G26020	Encodes protein phosphatase 2A (PP2A) B'eta subunit. Targeted to nucleus and cytosol.	(PP2AB'ETA)	HORVU0Hr1G004960	0	0	0	0	0	0	0	0	0	0	0	0	0	0	0	0	0	3.11389	0	0	0	0	0	0
AT4G24820	26S proteasome regulatory subunit Rpn7;(source:Araport11)		HORVU0Hr1G004970	721.511	631.887	746.607	659.944	647.175	553.348	725.888	960.999	824.569	824.159	755.989	1001.98	662.53	774.451	528.391	483.368	546.052	576.683	882.035	950.367	802.139	959.144	956.943	956.013
AT2G04660	a highly conserved ubiquitin-protein ligase involved in cell cycle regulation	ANAPHASE-PROMOTING COMPLEX/CYCLOSOME 2 (APC2)	HORVU0Hr1G004980	329.44	327.449	328.479	343.112	283.307	233.268	264.707	319.149	293.256	247.884	251.976	244.529	317.575	284.373	260.123	262.057	233.98	314.193	262.994	282.439	260.054	255.812	252.944	315.906
AT3G02520	Encodes GF14 &#957;, a 14-3-3 protein isoform (14-3-3&#957;).	GENERAL REGULATORY FACTOR 7 (GRF7)	HORVU0Hr1G004990	127.066	68.6684	66.5271	50.8934	84.7962	64.2836	129.36	133.668	103.34	150.765	113.273	151.543	57.8657	86.8407	59.3006	37.0593	55.6995	64.1841	125.053	210.285	173.89	122.021	101.441	166.159
AT5G48290	Heavy metal transport/detoxification superfamily protein;(source:Araport11)		HORVU0Hr1G005010	7	5	0	4	2	1	1	15	18	26	13.928	18	2	1	0	6	2.52743	2	9	14	8	29	14	81
AT4G13000	AGC (cAMP-dependent, cGMP-dependent and protein kinase C) kinase family protein;(source:Araport11)		HORVU0Hr1G005020	422	357	443	491	672	482.001	563.001	822	691	1380	1485	1603	319	360.001	315	267	301	362.001	914	979	874	1567	1493	1712
NA	NA	NA	HORVU0Hr1G005050	177	135	123	201	167	141	307	403	443	268	350	420	194	168	136	91	100	127	500	498	445	355	343	369
NA	NA	NA	HORVU0Hr1G005060	83.994	55.8035	77	72	78.1612	64.1832	101	111	64	151.374	193.151	135.865	49.9999	35.3351	60.9647	25	32.9201	34.4685	86	80	54.0001	164.596	154.735	201.281
AT1G47056	Encodes an F-box protein. Based on genetic analysis appears to be functionally redundant with VFB2,3, and 4. When expression of all 4 genes is reduced plants show defects in growth and reduced expression of auxin response genes.	VIER F-BOX PROTEINE 1 (VFB1)	HORVU0Hr1G005070	1652	1696	1405	875	775	722	1005	1175	958	594	645	799.999	1132	884	1099	638	704	658	1247	987	897.999	599	625	704.999
AT3G24310	snapdragon myb protein 305 homolog (myb)	MYB DOMAIN PROTEIN 305 (MYB305)	HORVU0Hr1G005100	678.206	1229.72	1385.79	1694.48	1385.89	1275.6	217.832	357.332	624.198	250.296	451.955	348.119	1181.7	1041.01	945.273	1017.95	999.23	2299.81	428.566	410.449	598.31	321.471	369.984	462.275
AT3G09570	Lung seven transmembrane receptor family protein;(source:Araport11)		HORVU0Hr1G005120	0	0	0	0	0	0	0	0	0	0	0	0	0	0	0	1	0	0	0	0	0	0	1	0
NA	NA	NA	HORVU0Hr1G005130	35	3	5	8	8	6	13	10	15	3	0	10	14	8	10	5	2	0	12	4	8	6	9	4
AT3G48700	carboxyesterase 13;(source:Araport11)	CARBOXYESTERASE 13 (CXE13)	HORVU0Hr1G005140	1842	3716	6097	7361	2529	4572	28	18	55	97	155	60	3503	1629	4011	4344	4539	9172	54	60	38	131	111	116
AT2G38970	Zinc finger (C3HC4-type RING finger) family protein;(source:Araport11)		HORVU0Hr1G005150	393	214	591.001	423	467	399	465	544	518	621	623	680	347	483	325.999	194	231	315	684	713	538	612	557	646
AT1G08630	Encodes a threonine aldolase, involved in threonine degradation to glycine. Primarily expressed in seeds and seedlings.	THREONINE ALDOLASE 1 (THA1)	HORVU0Hr1G005160	283	235	321	231	232	171	202	204	239	126	146	366.18	165	305	174	123	118	141	253.235	271	273	235	119	189
AT4G35560	Target promoter of the male germline-specific transcription factor DUO1. The mRNA is cell-to-cell mobile.	DUO1-ACTIVATED WD40 1 (DAW1)	HORVU0Hr1G005200	7	9.02034	3.12797	6.01281	1.00157	8	2	4	1	5	2	5	5	1	6	0	8	0	0	1	0	0	0	3
AT5G60680	transcription initiation factor TFIID subunit (Protein of unknown function, DUF584);(source:Araport11)		HORVU0Hr1G005210	731	471	326	344	459	289	757	944	697	735	511	626	376	364	286	316	232	305	807	630	548	480	705	687
AT1G75450	This gene used to be called AtCKX6. It encodes a protein whose sequence is similar to cytokinin oxidase/dehydrogenase, which catalyzes the degradation of cytokinins.	CYTOKININ OXIDASE 5 (CKX5)	HORVU0Hr1G005240	0.732893	0	6.32939	0	3.60574	3.81628	0	0.64755	2.59636	1.44701	2.91663	6.16512	0	0.0475331	0	0.289459	0	0	5.2838	8.66702	0	3.81841	7.71978	0
NA	NA	NA	HORVU0Hr1G005250	7	8	8	4	1	15	0	1	0	0	0	0	6	2	3	6	15	13	1	0	0	0	0	0
AT1G19300	The PARVUS/GLZ1 gene encodes a putative family 8 glycosyl transferase that contributes to xylan biosynthesis. Its gene expression shows good co-variance with the IRX3 gene involved in secondary cell wall synthesis. PARVUS/GLZ1 is predicted to have galacturonosyltransferase activity and may be involved in the formation of the complex oligosaccharide sequence present at the reducing end of xylan. P…	PARVUS (PARVUS)	HORVU0Hr1G005260	468.384	667.626	806.266	580.28	543.443	483.781	270.262	333.875	341.538	468.217	494.472	438.771	600.078	443.787	490.226	549.508	388.372	595.065	372.112	513.554	408.428	550.956	442.281	566.008
AT5G60050	BTB/POZ domain-containing protein;(source:Araport11)		HORVU0Hr1G005290	12.1611	12.8153	3.31646	0	0	0	0	3.42114	15.3334	6.98316	7.08937	3.53966	6.93432	3.75299	4.2738	6.61815	12.3192	0	0	12.945	0	0	8.1002	7.79651
AT5G24530	Encodes a putative 2OG-Fe(II) oxygenase that is defense-associated but required for susceptibility to downy mildew. The mRNA is cell-to-cell mobile.	DOWNY MILDEW RESISTANT 6 (DMR6)	HORVU0Hr1G005300	974	900.999	835	650.999	647	535	5060	4217.99	3551	1511	1322	2040	866.999	1022	812.999	457	286	461.001	4202	3621.01	3879	1505	1497	1699
AT4G23060	Member of IQ67 (CaM binding) domain containing family.	IQ-DOMAIN 22 (IQD22)	HORVU0Hr1G005320	1428	1382	1867	1554	2232	1627	1875	1927	1795	3385	3861	3313	1096	1490	1463	843.999	994	1219	2177	2270	1763	3701	4038	4483
AT5G62220	Encodes a Golgi apparatus-localized galactosyltransferase involved in galactosyl-substitution of xyloglucan at position 2.	GLYCOSYLTRANSFERASE 18 (GT18)	HORVU0Hr1G005330	1016.57	1002	1242	725	611	710.736	708	793	655.914	580	721	920	835.373	768	724	690	432.655	618.674	946	1260	751.201	861.93	707	740
AT1G69440	Encodes ARGONAUTE7, a member of the ARGONAUTE family, characterised by the presence of PAZ and PIWI domains. Involved in the regulation of developmental timing. Required for the accumulation of TAS3 ta-siRNAs but not for accumulation of miR171, miR173, miR390 or mi391. Localized in mature rosette leaves and floral buds.	ARGONAUTE7 (AGO7)	HORVU0Hr1G005350	57	45	69	30	58	24	73	71	69	42	49	54	57	85	63	29	35	43	67	103	70	52	61	60
AT1G33540	serine carboxypeptidase-like 18;(source:Araport11)	SERINE CARBOXYPEPTIDASE-LIKE 18 (scpl18)	HORVU0Hr1G005360	5.01286	0	0	13	7.0165	8.04521	0	11	9	2	5.02229	19.0762	4	2	0	3.03857	4	0	4.01295	2.01195	5.3229	14	4	6.03298
NA	NA	NA	HORVU0Hr1G005380	49.1868	0	34.5608	0.082369	2.41e-08	0	19.8597	23.6778	14.2601	2.67383	28.302	11.0235	50.1419	15.9407	22.0174	0	15.9774	5.22e-07	5.02977	22.1625	5.24363	10.2768	5.92347	9.66872
AT4G29900	one of the type IIB calcium pump isoforms. encodes an autoinhibited Ca(2+)-ATPase that contains an N-terminal calmodulin binding autoinhibitory domain.	AUTOINHIBITED CA(2+)-ATPASE 10 (ACA10)	HORVU0Hr1G005400	13.7607	21.0159	25.224	19.2956	2.6463	15.575	0	5.20862	4.03296	1.2915	0.643955	3.96277	9.11786	4.24807	15.9489	29.3523	21.2761	31.276	5.19036	10.1951	5.53536	1.29108	3.5542	6.60258
AT1G76320	FAR1-related sequence 4;(source:Araport11)	FAR1-RELATED SEQUENCE 4 (FRS4)	HORVU0Hr1G005410	0	0	0	0	0	0	1	0	0	0	0	1	0	0	0	0	0	0	2	0	0	2	0	0
AT5G10700	Peptidyl-tRNA hydrolase II (PTH2) family protein;(source:Araport11)		HORVU0Hr1G005420	522.279	479.27	785.006	816.83	723.669	581.557	560.978	575.619	427.287	1024.86	1175.9	1435.63	362.336	282.896	301.515	568.985	341.969	483.04	529.63	904.109	587.939	1083.4	941.827	979.674
NA	NA	NA	HORVU0Hr1G005430	391	492	455	436	362	315	333	397	292	436	494	551	392	277	344	296	260	357	405	484	404	353	455	537
AT1G65680	member of BETA-EXPANSINS. Naming convention from the Expansin Working Group (Kende et al, 2004. Plant Mol Bio)	EXPANSIN B2 (EXPB2)	HORVU0Hr1G005490	266	60	145	236	244	229	483	529	483	377	414	599	230	295	146	95	119	183	621	598	459	492	583	526
AT1G31817	Ribosomal L18p/L5e family protein;(source:Araport11)	NUCLEAR FUSION DEFECTIVE 3 (NFD3)	HORVU0Hr1G005500	1912	1565	1888	1623	1546	1141	1807	2038	1833	1520	1521	1502	1860	1827	1674	917	885.999	1151	1897	2201	1728	1519	1666	1753
NA	NA	NA	HORVU0Hr1G005510	99.8188	92.3296	100	294.088	422.174	329	243.646	349.989	251.274	1209.36	1123.79	939.483	118	118.635	66	80	71.1656	120.834	316.327	382.68	319.932	1125.71	1092.25	1352.95
NA	NA	NA	HORVU0Hr1G005520	1673.84	1546	2208.65	2443	2114	1573	1383	1769.87	1908	1560	1835	1868.86	2202	1873	1618.63	1816.87	1394	2104.35	1797.6	1856	1959.75	1951.87	1324	1519.85
AT1G11720	Encodes a starch synthase that in addition to its role in starch biosynthesis also has a negative regulatory function in the biosynthesis of transient starch. The protein apparently contains a starch-binding domain (SBD).	STARCH SYNTHASE 3 (SS3)	HORVU0Hr1G005540	0	1.72885	0	0	0	0	1.68764	0	1.64183	0	0	0	0	0	0	0	0	0	0	0	0	0	0	0
AT1G11720	Encodes a starch synthase that in addition to its role in starch biosynthesis also has a negative regulatory function in the biosynthesis of transient starch. The protein apparently contains a starch-binding domain (SBD).	STARCH SYNTHASE 3 (SS3)	HORVU0Hr1G005550	0	0	0	0	0	0	0	0	0	0	0.590422	0	0	0	0	0	0	0	0	0	0	0	0	12.9356
NA	NA	NA	HORVU0Hr1G005560	0	0	0	0	0	0	0	0	0	0	0	0	0	0	0	0	0	1	0	0	0	0	0	0
AT1G73110	P-loop containing nucleoside triphosphate hydrolases superfamily protein;(source:Araport11)		HORVU0Hr1G005570	26	17	18	12	13	11	13	15	12	14	11	12	21.0001	23	22	8	14	13	19	14	11	10	15	9
AT3G07040	Contains an N-terminal tripartite nucleotide binding site and a C-terminal tandem array of leucine-rich repeats. Confers resistance to Pseudomonas syringae strains that carry the avirulence genes avrB and avrRpm1.	RESISTANCE TO P. SYRINGAE PV MACULICOLA 1 (RPM1)	HORVU0Hr1G005590	3.15601	1.8253	4.31446	6.35817	1.73596	1.46318	0	3.18391	0	0	0	0	4.1984	1.75097	0	1.68734	1.50162	0	0	1.78383	0	3.85479	1.67321	1.54315
AT3G07040	Contains an N-terminal tripartite nucleotide binding site and a C-terminal tandem array of leucine-rich repeats. Confers resistance to Pseudomonas syringae strains that carry the avirulence genes avrB and avrRpm1.	RESISTANCE TO P. SYRINGAE PV MACULICOLA 1 (RPM1)	HORVU0Hr1G005610	0	0	0	0	0	0	0	0	0	0	0	0	0	2.65453	0	0	0	0	0	0	0	0	0	0
AT3G07040	Contains an N-terminal tripartite nucleotide binding site and a C-terminal tandem array of leucine-rich repeats. Confers resistance to Pseudomonas syringae strains that carry the avirulence genes avrB and avrRpm1.	RESISTANCE TO P. SYRINGAE PV MACULICOLA 1 (RPM1)	HORVU0Hr1G005620	0	0	2.44858	11.2722	6.1e-05	2.26117	0	2.28652	0	49.1185	55.2351	0	0	0	2.25916	4.20089	0	0	0	0	0	28.9352	0	25.5758
NA	NA	NA	HORVU0Hr1G005660	47	35	69	69	63	58	47	49	53	58	45	42	76	73	58	32	34	45	66	81	56	58	58	56
AT3G23780	This gene encodes the second largest, catalytic subunit of the nuclear DNA-dependent RNA polymerase IV (aka RNA polymerase D). The NRPD2 protein is found at nuclear foci that overlap or are adjacent to chromocentromeres but are not fully coincident with chromocentromeres. The loss of NRPD2 leads to the loss of cytosine methylation at pericentromeric 5S genes and AtSN1 retroelements but has no dis…	NUCLEAR RNA POLYMERASE D2A (NRPD2A)	HORVU0Hr1G005670	519	588	625	493	422	390	386	433	470	323	365	340	602	455	512	338	353	402	485	508	458	322	360	386
AT4G39610	MIZU-KUSSEI-like protein (Protein of unknown function, DUF617);(source:Araport11)		HORVU0Hr1G005690	0	2	0	0	0	0	0	0	0	1	0	0	0	0	0	0	0	0	0	0	0	0	0	0
AT4G19970	nucleotide-diphospho-sugar transferase family protein;(source:Araport11)		HORVU0Hr1G005700	1208	426	799	691	680	539	1574.01	1451	1361	774	945	713	862	1295	751	263	384	502	1808	2288	1411	1030	917	996
AT1G59124	Disease resistance protein (CC-NBS-LRR class) family;(source:Araport11)		HORVU0Hr1G005720	56.4711	98.7757	73.2107	34.6336	46.9817	41.8332	23.1061	49.3074	30.4334	16.8233	34.7229	39.8995	37.2905	42.2277	29.4394	41.22	33.9596	40.7865	51.7746	38.352	25.8324	30.5823	27.7264	30.8445
NA	NA	NA	HORVU0Hr1G005730	0	0	0	0	0	0	0	0	1	0	0	0	0	0	0	0	0	0	0	0	0	0	0	0
NA	NA	NA	HORVU0Hr1G005750	528	249	373	367	490	292	1204	1095	1211	775	911	803	499	535	407	198	220	244	1373	1399	1060	940	886	948
AT3G33520	Encodes ACTIN-RELATED PROTEIN6 (ARP6), a putative component of a chromatin-remodeling complex. Required for both histone acetylation and methylation of the FLC chromatin in Arabidopsis. Along with PIE1 forms a complex to deposit modified histone H2A.Z at several loci within the genome. This modification alters the expression of the target genes (i.e. FLC, MAF4, MAF6). Incorporation of this varian…	ACTIN-RELATED PROTEIN 6 (ARP6)	HORVU0Hr1G005770	9.61e-06	0	0	0	41.9404	20.961	0	0	0	0	0	0	0.0152668	0	0	0	0	0	12.9365	0	0	0	0	0
AT5G53470	Encodes an acyl-CoA binding protein that is localized to vesicles,and plasma membrane especially in epidermal cells of heart, torpedo and cotyledon stage embryos, cell wall of the seed coat. Northern blot analysis showed that the 1.4 kb ACBP1 mRNA was expressed in silique, root, stem, leaf and flower.	ACYL-COA BINDING PROTEIN 1 (ACBP1)	HORVU0Hr1G005790	13.7203	13.3036	8.72965	2.33048	16.3732	0	5.57055	70.6133	0	5.49533	9.63453	3.82298	5.97295	2.29262	13.8891	33.6564	20.7996	11.1266	5.07463	2.11768	14.5823	15.9937	10.497	3.09676
AT5G16780	Encodes a protein belonging to SART-1 family. The gene is expressed in the basal region of the developing embryo during heart stage. Phenotypic analyses of dot2 mutants suggest that this protein plays a role in root, shoot, and flower development. dot2 mutants are dwarved plants that display an aberrant spurred leaf venation pattern and fail to flower. In the roots DOT2 appears to be require for …	DEFECTIVELY ORGANIZED TRIBUTARIES 2 (DOT2)	HORVU0Hr1G005820	13.8089	7.36724	12.6867	4.90486	7.63467	1.20009	1.37878	3.23211	5.5153	0	0	4.67165	10.1071	8.88372	9.23616	1.14708	6.75879	6.35381	2.34087	3.47117	2.1383	6.38179	5.03769	3.27374
AT4G19210	member of RLI subfamily The mRNA is cell-to-cell mobile.	ATP-BINDING CASSETTE E2 (ABCE2)	HORVU0Hr1G005840	5.78272	4.47986	0	6.36506	0	35.7608	3.11786	7.13227	0	7.20438	8.84449	0	0	5.5535	3.59998	0	0	3.10408	4.35e-05	3.60549	6.0239	6.62936	0	0
AT3G52500	Eukaryotic aspartyl protease family protein;(source:Araport11)		HORVU0Hr1G005860	711	509	910	593	576	458	749	679	799	478	526	517	683	775	576	363.001	381.999	447	751	742	750	500	446	400.999
AT4G04570	Encodes a cysteine-rich receptor-like protein kinase. The mRNA is cell-to-cell mobile.	CYSTEINE-RICH RLK (RECEPTOR-LIKE PROTEIN KINASE) 40 (CRK40)	HORVU0Hr1G005870	158	146	208	266	202	160	162	273	235	140	163	189	129	137	95	117	105	172	117	115	134	119	127	116
AT2G38600	HAD superfamily, subfamily IIIB acid phosphatase;(source:Araport11)		HORVU0Hr1G005890	51	29	21	48	56.9999	32	91.9999	86.9999	77	91	116	92	46	57	18	38	28	38	87	123	94.9999	90.0001	83.0002	133
AT5G24900	Member of CYP714A. Encodes one of the two tandemly duplicated gene pair ELA1 (CYP714A1) and ELA2 (CYP714A2), homologs of the rice cytochrome P450 monooxygenase gene EUI1. Double mutation of ELA1 and ELA2 results in increased biomass and enlarged organs.	CYTOCHROME P450, FAMILY 714, SUBFAMILY A, POLYPEPTIDE 2 (CYP714A2)	HORVU0Hr1G005900	102.361	54.533	99.0001	148	130.289	98.3721	241.258	286.535	270.186	274.215	359	299.88	132.5	118	62.0001	83.3082	84	88.2514	334.198	336.552	292	238.797	282	327
AT5G27270	Tetratricopeptide repeat (TPR)-like superfamily protein;(source:Araport11)	EMBRYO DEFECTIVE 976 (EMB976)	HORVU0Hr1G005920	89.9999	79.0544	89	51	51	37.0954	35	60	45.3404	28.247	36	46.0865	109.047	75	81.0152	25	39	47.0001	51	59	41.0587	40.1636	38	41
NA	NA	NA	HORVU0Hr1G005960	1033	884	913	1032	1056	819	1253	1428	1386	1154	1507	1570	1049	984	738	631	625	929	1548	1418	1331	1287	1336	1414
NA	NA	NA	HORVU0Hr1G005970	0	4	1	7	0	0	9	1	1	3	3	4	2	4	5	4	0	2	1	7	5	1	3	5
AT1G33120	Ribosomal protein L6 family;(source:Araport11)		HORVU0Hr1G006020	920.239	1027.13	1060.77	882.15	811.152	585.772	690.744	701.51	658.143	696.822	699.825	627.995	868.696	876.342	1001.41	514.858	551.834	593.652	701.711	811.793	646.856	697.215	720.267	786.219
AT5G38260	Protein kinase superfamily protein;(source:Araport11)		HORVU0Hr1G006070	0	0	2	2	5.73082	3.9001	1	4	1	5	1	4	1	4	2.75684	1	1	0	1	1	2	4	3	1
AT5G38280	putative receptor serine/threonine kinase PR5K (PR5K) mRNA, PR5-like receptor kinase	PR5-LIKE RECEPTOR KINASE (PR5K)	HORVU0Hr1G006080	3.34155	5.0004	8.22223	19.1376	38.8656	14.7529	10.8972	16.8531	13.2909	37.3972	19.9306	38.8351	6.51383	2.60912	0	6.56919	0	4.65747	11.6889	5.75017	27.0054	33.7901	34.2331	19.5661
AT5G36210	alpha/beta-Hydrolases superfamily protein;(source:Araport11)		HORVU0Hr1G006090	8.18651	10.6698	9.55046	6.07875	10.6175	3.59242	7.34708	8.3299	7.28885	11.9888	13.3554	16.7715	3.61333	4.85902	6.04133	6.09237	2.42409	2.4831	21.2727	8.45799	2.39522	2.42041	8.41952	7.26573
AT5G37870	Protein with RING/U-box and TRAF-like domain;(source:Araport11)		HORVU0Hr1G006120	164	117	185	163	161	93.9999	166	171	135	112	94	120	169	165	145	84	82	121	171	189	130	138	145	167
AT5G37870	Protein with RING/U-box and TRAF-like domain;(source:Araport11)		HORVU0Hr1G006130	26	24	35	17	21	28	15	35	13	10	12	19	17	19	12	8	7	7	12	17	11	0	8	9
AT5G38260	Protein kinase superfamily protein;(source:Araport11)		HORVU0Hr1G006140	4.26045	0	5.37933	11.6678	0	0	5	0	0	33.8276	24.273	56.0598	0	1	1.9158	8.53794	7.263	7.8785	0.901333	0	3.82438	27.6208	30.4754	22.0681
AT1G18390	Serine/Threonine kinase family catalytic domain protein;(source:Araport11)	LEAF RUST 10 DISEASE-RESISTANCE LOCUS RECEPTOR- LIKE PROTEIN KINASE-LIKE 1.2 (LRK10L1.2)	HORVU0Hr1G006150	10.7395	18.4164	19.6207	51.7885	30.3994	27.2631	3	2	0	72.7512	43.0774	107.264	4	0	13.0842	37.2509	21.0989	28.6644	5.19733	11	5.35124	63.5531	56.0665	52.4252
AT5G38260	Protein kinase superfamily protein;(source:Araport11)		HORVU0Hr1G006160	0	2.58364	0	2.54373	6.6006	15.7369	0	0	0	9.42119	23.6497	16.6762	1	1	0	3.21121	3.63813	11.4571	0.901333	0	3.82438	16.826	6.45805	9.50672
AT2G30770	putative cytochrome P450	CYTOCHROME P450, FAMILY 71, SUBFAMILY A, POLYPEPTIDE 13 (CYP71A13)	HORVU0Hr1G006170	1	0	0	0	0	0	0	0	0	0	0	0	0	0	0	1	0	0	0	0	0	0	0	0
AT3G55605	Mitochondrial glycoprotein family protein;(source:Araport11)		HORVU0Hr1G006190	896.205	902.061	790.559	580.254	474.154	297.453	358.151	552.246	383.16	398.882	286.867	246.996	544.738	594.637	817.9	484.872	430.027	485.609	426.003	431.392	370.757	357.366	475.56	453.933
AT2G39050	Encodes a nucleocytoplasmic lectin that is capable of binding carbohydrates. It is involved in ABA mediated stomatal movement and increased expression is correlated with increased resistance to Pseudomonas syringae.	EUONYMUS LECTIN S3 (EULS3)	HORVU0Hr1G006240	3.02025	21.1918	7.0312	16.7193	4.43859	1.55365	2.80601	1.49286	7.21425	6.61079	0	2.84567	9.76063	1.5696	17.51	9.2694	2.88147	10.9849	2.80748	1.37636	1.48306	0	1.27359	0
AT5G13100	Gap junction beta-4 protein;(source:Araport11)		HORVU0Hr1G006250	1100.44	767.363	1079	1014.52	1054.53	722	1584	1802.03	1556	1578	1500.4	1337	1061.83	1068.08	936.456	577.873	621.885	679.454	1906	1905	1526.68	1486	1704	1930
AT5G24090	Chitinase A (class III) expressed exclusively under environmental stress conditions. Shown be a plant lysozyme involved in plant immunity.	CHITINASE A (CHIA)	HORVU0Hr1G006270	0	0.5	1.5	0	0	0	0	0.5	0	0	0	0	0.5	0.5	0	0	0	0	0.5	0	0	0	0	0
AT2G41480	Encodes a cationic cell-wall-bound peroxidase homolog that is involved in the lignification of cell walls. Regulated by COG1, involved in seed longevity.	PEROXIDASE 25 (PRX25)	HORVU0Hr1G006290	119.721	19.2116	35.5187	68.2292	71.0574	30.7643	339.11	489.397	481.159	431.228	325.654	408.43	113.152	87.3939	32.8246	68.907	32.2431	30.7953	304.111	538.459	377.294	234.085	255.339	251.392
AT5G07250	RHOMBOID-like protein 3;(source:Araport11)	RHOMBOID-LIKE PROTEIN 3 (RBL3)	HORVU0Hr1G006330	0.00524852	0.00460311	0	0	0	0	0	0	0	0	0	0	0	0	0	0	0	0	0	0	0	0	0	0
AT3G53230	CDC48 is induced upon oilseed rape mosaic tobamovirus infection and appears to be involved in controlling virus movement.	CELL DIVISION CYCLE 48B (ATCDC48B)	HORVU0Hr1G006340	2	0	0	0	5	0	0	0	0	3	1	14	0	0	0	9	3	6	0	0	0	2	1	1
AT3G18760	Translation elongation factor EF1B/ribosomal protein S6 family protein;(source:Araport11)		HORVU0Hr1G006350	13.3565	27.5371	11.6676	8.77764	10.1206	8.88009	6.40035	8.83687	6.43521	4.93182	6.2354	10.2819	11.3325	4.97968	17.1394	7.26811	12.0048	11.5654	9.95939	6.53805	6.40138	7.98346	2.56092	6.52573
AT3G18760	Translation elongation factor EF1B/ribosomal protein S6 family protein;(source:Araport11)		HORVU0Hr1G006360	355.515	350.754	371.198	329.206	358.405	320.522	366.385	265.242	222.21	307.684	326.173	308.436	377.778	404.162	385.303	248.409	259.153	330.21	433.675	396.339	395.715	344.092	333.153	380.473
AT3G15140	ERI (At3g15140) encodes a protein of 337 amino acids of the ribonuclease H-like superfamily. The protein contains both DEDDh and SAP domains.The first exon contains a TCT-microsatellite structure (starting 226 bp after ATG) that, based on sequence complementarity, is a miR5021-cleavage target site. ERI is predicted to function as an siRNA exonuclease. Overexpression leads to increased post transc…	ENHANCER OF RNAI (ERI-1)	HORVU0Hr1G006380	59	98	74	38	36	33	22	33	19	5	10	22	46	37	57	54	48	48.105	38	51	33	12	20	14
NA	NA	NA	HORVU0Hr1G006410	0	3.61796	0	4.07882	0	3.26746	1.40434	0	0	0	2	0	3.36758	5.18582	2.82951	1.98828	1.93986	3.27017	3.9306	3.44273	3.30365	2.41935	4.09	7.02332
AT5G22880	Encodes a histone 2B (H2B) protein. This protein can be ubiquitinated in planta, and this modification depends on the HUB1 and HUB2 E3 ubiquitin ligases.	HISTONE B2 (HTB2)	HORVU0Hr1G006420	135.337	71.8157	106.34	56.0023	60.6326	44.4376	140.903	157.227	133.429	88.3767	76.4048	82.9986	90.9896	93.8665	118.674	25.7993	60.828	32.9173	147.375	187.976	152.314	92.0929	127.197	126.548
NA	NA	NA	HORVU0Hr1G006430	42.0648	17.0513	15.6558	30.4021	44.2957	15.2056	34.7867	38.6564	43.8238	32.3456	46.0028	23.6823	37.5684	32.5419	27.1137	7.17259	14.3848	12.0783	48.397	35.5292	46.8673	54.7425	40.0225	38.2401
AT4G25170	Uncharacterized conserved protein (UCP012943);(source:Araport11)		HORVU0Hr1G006440	0	8.2491	0	0	0	0	4.33079	0	0	0	0	0	0	0	0	0	0	0	0	0	0	0	0	0
AT2G44990	More Axillary Branching; carotenoid cleavage dioxygenases.	CAROTENOID CLEAVAGE DIOXYGENASE 7 (CCD7)	HORVU0Hr1G006450	37.8057	31	22.5463	164.094	299.965	204.638	59.1025	109.526	72.4672	966.605	1027.96	681.116	15.5897	23.5203	11	28.0001	18.2823	92.452	105.549	134.881	92.0081	991.36	908.273	1395.92
AT3G57560	encodes a N-acetylglutamate kinase, involved in arginine biosynthesis	N-ACETYL-L-GLUTAMATE KINASE (NAGK)	HORVU0Hr1G006460	0	0	0	0	0	0	0	0	0	0	0	0	0	0	0	0	0	0	0	0	0	0	1.32456	0
NA	NA	NA	HORVU0Hr1G006470	1	1	4	0	0	0	0	1	0	0	0	0	4	2	1	0	0	0	0	2	0	0	2	0
AT2G48060	piezo-type mechanosensitive ion channel component;(source:Araport11)		HORVU0Hr1G006520	193	159	213	177	159	138	171	200	167	163	176	174	196	159	167	107	149	161	202	169	145	171	127	194
NA	NA	NA	HORVU0Hr1G006600	0	0	0	0	0	1.68835	0	1.15158	1.15547	0	2.56411	1.39008	2.3931	3.08512	0	2.38465	2.46912	0	0	1.25088	0	1.22667	2.61575	6.57568
AT2G48060	piezo-type mechanosensitive ion channel component;(source:Araport11)		HORVU0Hr1G006620	182.001	155	250	190	146	118	163	162	150	150	136	217	233	157	161	103	124	168	167	144	130	124	140	196
AT3G56640	Encodes a member of the exocyst complex gene family. The exocyst is a protein complex involved in tethering vesicles to the plasma membrane during regulated or polarized secretion.	EXOCYST COMPLEX COMPONENT SEC15A (SEC15A)	HORVU0Hr1G006630	4595	4679	4884	4088	3255	3107	2707	3129	2770	2376	2499	2766	3210	3152	3749	2630	2981	4556	3014	3445	2777	2751	2714	2649
AT1G73720	Encodes SMU1, a protein involved in RNA splicing.	SUPPRESSORS OF MEC-8 AND UNC-52 1 (SMU1)	HORVU0Hr1G006640	1936	1596	2047	1760	1738	1312	1697	2274	1849	1744	1758	1893	1942	1755	1628	1246	1209	1556	2096	2283	1751	1780	2008	2301
AT1G23400	Promotes the splicing of chloroplast group II introns.	(CAF2)	HORVU0Hr1G006680	323	348	359	259	221	187	142	176	175	171	191	181	314	268	308	204	253	319	217	217	188	178	239	258
NA	NA	NA	HORVU0Hr1G006720	27.1674	25.8932	16.7421	16.8147	15.3534	10.9862	31.0278	5.10124	8.11067	21.6646	10.9169	12.3618	6.54157	5.96326	12.1283	12.5767	0	4.21517	19.2596	27.3954	23.0503	28.3957	22.2014	3.84079
AT5G43350	Encodes an inorganic phosphate transporter Pht1;1. Mutants display enhanced arsenic accumulation. Members of the Pht1 family of phosphate transporters include: Pht1;1/At5g43350, Pht1;2/At5g43370, Pht1;3/At5g43360, Pht1;4/At2g38940, Pht1;5/At2g32830, Pht1;6/At5g43340, Pht1;7/At3g54700, Pht1;8/At1g20860, Pht1;9/At1g76430 (Plant Journal 2002, 31:341).	PHOSPHATE TRANSPORTER 1;1 (PHT1;1)	HORVU0Hr1G006740	1529	1281.97	1479	1359	1311.98	1038.98	1337	1367.89	1354.99	1278.99	1323	1463.76	1510.97	1224.73	1041.73	934.999	840.905	996	1434	1277.98	1159	1155.66	1150	1222
AT2G36110	Polynucleotidyl transferase, ribonuclease H-like superfamily protein;(source:Araport11)		HORVU0Hr1G006750	185	119	206	179	205	157	304	303	282	312	321	297	181	234	180	112	100	149	335	433	290	322	364	351
AT5G19040	Encodes cytokinin synthase.	ISOPENTENYLTRANSFERASE 5 (IPT5)	HORVU0Hr1G006770	14	10	7	21	13	10	26	24	31	20	24	20	9	11	9	10	5	3	24	25	29	33	29	21
AT3G15140	ERI (At3g15140) encodes a protein of 337 amino acids of the ribonuclease H-like superfamily. The protein contains both DEDDh and SAP domains.The first exon contains a TCT-microsatellite structure (starting 226 bp after ATG) that, based on sequence complementarity, is a miR5021-cleavage target site. ERI is predicted to function as an siRNA exonuclease. Overexpression leads to increased post transc…	ENHANCER OF RNAI (ERI-1)	HORVU0Hr1G006790	934.69	892.033	902.834	838.521	860.587	646.439	944.755	811.071	889.261	838.529	842.894	894.385	947.778	781.993	828.08	619.084	725.094	696.428	975.493	991.151	784.826	866.076	855.094	921.634
AT5G45910	GDSL-motif esterase/acyltransferase/lipase. Enzyme group with broad substrate specificity that may catalyze acyltransfer or hydrolase reactions with lipid and non-lipid substrates.		HORVU0Hr1G006800	2009	1471	2301	3229	3850	2606	5478	5495	5791	5264	5832	6456	2485	3486	1928	1707	1535	2348	6694	7152	6215	6713	5635	6243
AT3G13540	Encodes a member of the MYB family of transcriptional regulators. MYB5 act as a negative regulator of trichome branching and play a role in the correct formation of the seed coat and possibly the formation the underlying endosperm layers. Loss of function mutations have defects in seed coat mucilage and columella cells as well as trichome defects (smaller and reduced number of branches).	MYB DOMAIN PROTEIN 5 (MYB5)	HORVU0Hr1G006810	16	8	20	20	12	9	23	21	17	10	15	18	14	16	18	15	10	17	27	10	23	8	14	21
NA	NA	NA	HORVU0Hr1G006830	681	760	1052	629	411	417	163	171	215	67	77	249	660	537	547	508	427	612	233	200	230	99	104	95
AT3G15030	Arabidopsis thaliana TCP family transcription factor. Regulated by miR319. Involved in heterchronic regulation of leaf differentiation.	TCP FAMILY TRANSCRIPTION FACTOR 4 (TCP4)	HORVU0Hr1G006890	8	8	1	3	0	0	0	0	0	0	0	0	2	1	2	2.36272	2	0	0	0	0	2	0	2
AT1G79840	Glabra 2, a homeodomain protein affects epidermal cell identity including trichomes, root hairs, and seed coat. It also down-regulates seed oil content. Expressed in atrichoblasts and required to suppress root hair development. Also expressed abundantly during early seed development. Directly regulated by WER.	GLABRA 2 (GL2)	HORVU0Hr1G006920	0	0	0	0	0	0	0	0	0	0	0	0	0	0	0	0	0	0	0	0	1	0	0	0
AT5G09590	heat shock protein 70 (Hsc70-5); nuclear	MITOCHONDRIAL HSO70 2 (MTHSC70-2)	HORVU0Hr1G006930	2.54e-05	6.56939	0	1.56e-07	9.29875	0	0	0	0	11.1581	0	0	0	0	0	3.20891	3.34495	3.3852	3.23934	0.000457	0	0	3.2568	13.076
AT5G27970	ARM repeat superfamily protein;(source:Araport11)		HORVU0Hr1G006940	14.1134	5.64159	12.8249	25.8416	9.04949	22.0729	15.4358	11.4017	10.2191	39.2537	19.3063	30.4082	32.5339	10.7923	3.83317	11.5264	2.32465	39.2428	33.2005	34.762	50.6853	35.8849	29.5897	45.6875
AT5G18190	Casein kinase involved in phosphorylation and ubiquination of RYR/PYLs, resulting in negative regulation of ABA response.	PHOTOREGULATORY PROTEIN KINASE 2 (PPK2)	HORVU0Hr1G006950	38.0273	22.0972	26.6523	12.9437	8.81558	6.13069	9.06866	9.55384	18.3051	18.7511	22.5108	37.6427	26.9725	16.4385	22.6244	27.5114	8.65768	23.6133	30.3388	26.3813	44.924	24.5423	34.2868	49.5364
AT5G27970	ARM repeat superfamily protein;(source:Araport11)		HORVU0Hr1G006960	0	0	0	0.20696	0.188727	0	0	5.02871	0	5.95765	33.3899	33.4592	2.57417	0	0	1.25e-06	3.27579	8.66814	30.9488	21.9015	25.5494	54.6003	7.41482	62.3951
AT5G27970	ARM repeat superfamily protein;(source:Araport11)		HORVU0Hr1G006980	1	0	0	0	1.07414	0	1.01136	0	0	1.02099	1.01056	0	1	0	1.06776	1	1	0	0	0	0	0	0	0
AT5G27970	ARM repeat superfamily protein;(source:Araport11)		HORVU0Hr1G007000	6.4842	0	0	1.64736	0	1.64004	0	0	1.63303	0	0	1.69156	0	0	0	3.25242	0	0	0	0	1.68567	1.75571	3.27861	1.64774
AT5G27970	ARM repeat superfamily protein;(source:Araport11)		HORVU0Hr1G007020	10.5584	14.9699	14.7615	8.28685	2.22996	20.0179	3.73975	12.7111	5.65854	9.14798	6.95099	14.2242	17.5255	7.82837	16.0922	2.79404	3.44793	1.14696	14.0023	10.5223	8.61798	10.5198	12.6552	14.8324
AT4G28190	Encodes a novel Cys-rich protein with a B-box like domain that acts as a negative regulator of meristem cell accumulation in inflorescence and floral meristems as loss-of-function ult1 mutations cause inflorescence meristem enlargement, the production of extra flowers and floral organs, and a decrease in floral meristem determinacy. Acts opposite to CLF which represses AG, but preventing depositi…	ULTRAPETALA1 (ULT1)	HORVU0Hr1G007030	3.19632	2.02146	2.12569	1.07935	1.13579	2.04706	1.2152	1.15124	0	0	0	0	2.12886	1.12244	1.03929	0	2.06008	1.14769	1.01336	0	4.57403	0	0	0
AT5G44210	encodes a member of the ERF (ethylene response factor) subfamily B-1 of ERF/AP2 transcription factor family (ATERF-9). The protein contains one AP2 domain. There are 15 members in this subfamily including ATERF-3, ATERF-4, ATERF-7, and leafy petiole.	ERF DOMAIN PROTEIN 9 (ERF9)	HORVU0Hr1G007050	182.786	318.383	418.221	387.268	343.05	420.452	347.938	240.41	402.757	291.941	492.968	398.954	372.654	493.72	320.392	512.361	310.678	487.404	389.841	701.149	486.526	652.822	329.767	210.985
AT3G20530	Protein kinase superfamily protein, expressed in the peroxisome.		HORVU0Hr1G007070	0	0	0	0	0	0	0	0	0	0	0	3	0	0	0	0	0	0	1	0	0	0	0	0
NA	NA	NA	HORVU0Hr1G007090	0	0	0	0	1.01545	0	0	0	0	0	0	0	0	0	0	0	0	0	0	0	0	0	0	0
NA	NA	NA	HORVU0Hr1G007100	117	99	91.5	59.5	60	49	67	64.5	43.5	41.5	47.5	47	95	65	72	52	44	45.5	55.5	56.5	54.5	32.5	47.5	34.5
AT3G09570	Lung seven transmembrane receptor family protein;(source:Araport11)		HORVU0Hr1G007110	3079.25	2635.57	3990.14	3418.95	3781.45	2960.05	3385.31	3705.49	3310.88	4294.23	4841.4	3872.11	3038.48	2835.1	2942.3	2112	1974.33	2982.79	4534.81	4353	3755.08	4518.83	4436.52	4915.18
AT2G37360	Belongs to a clade of five Arabidopsis thaliana ABCG half-transporters that are required for synthesis of an effective suberin barrier in roots and seed coats (ABCG2, ABCG6, and ABCG20) and for synthesis of an intact pollen wall (ABCG1 and ABCG16).	ATP-BINDING CASSETTE G2 (ABCG2)	HORVU0Hr1G007130	8.52464	3.31802	23.6582	45.2497	41.7938	14.0274	24.6868	12.5401	26.6774	30.3526	34.6836	42.028	15.457	43.4004	9.47616	9.06161	10.5006	21.6755	50.712	24.2073	51.9655	34.196	27.2485	28.6535
AT5G60980	Nuclear transport factor 2 (NTF2) family protein with RNA binding (RRM-RBD-RNP motifs) domain-containing protein;(source:Araport11)	(NTF2)	HORVU0Hr1G007150	0	0	0	0	0	0	0	0	0	0	0	0	6.41695	0	0	0	0	0	0	0	0	0	0	6.03991
NA	NA	NA	HORVU0Hr1G007190	0	0	0	0	0	0	0	0	0	0	0	0	0	0	0	0.600284	0	0	0	0	0	0	0	0.125
NA	NA	NA	HORVU0Hr1G007210	1	1	0	0	0.2	1	0	0	0	0	0	0	0	0	0	0	1	0	0	0	0	0	0	0
NA	NA	NA	HORVU0Hr1G007220	34	3	9	113	136	92	134	305	60	1274	952	1368	19	29	23	30	109	105	295	148	191	987	1679	1766
NA	NA	NA	HORVU0Hr1G007240	6.678	2	1	18.7296	26.4241	9	95.7657	161.555	49.1948	142.863	133.875	701.732	5.77459	5	4.17466	10.0251	5.49644	22.1395	186.383	64.43	63.6992	231.22	102.22	131.27
NA	NA	NA	HORVU0Hr1G007260	3.322	3	4	10.2704	11.5759	14	97.2343	132.445	48.8052	118.137	87.1247	502.268	1.22541	5	2.82534	16.9749	14.5036	31.8605	173.617	34.57	42.3008	233.78	113.78	135.73
AT1G23270	hypothetical protein;(source:Araport11)		HORVU0Hr1G007280	118.731	163.558	131.024	62.1333	74.7902	69.4762	50.9247	79.9505	74.7528	72.1781	92.171	102.548	105.025	69.4197	73.0354	52	60.1929	74.3424	92.2927	106.653	107.269	95.4125	87.0175	91.2692
AT5G42310	Encodes a member of the Arabidopsis PPR family, expressed in the chloroplast, that acts as a regulator of chloroplast protein synthesis, interacts with the petB-petD intergenic region, and is required for the generation of petB and petD monocistronic RNAs.	CHLOROPLAST RNA PROCESSING 1 (CRP1)	HORVU0Hr1G007320	37.6655	53.5159	25.4137	46.1046	68.13	18.3084	40.3478	14.6769	18.7078	26.4787	8.4152	21.7941	49.0277	53.9693	47.3861	44.285	2.15468	60.5736	42.1159	27.6156	18.7203	57.7019	34.925	26.4748
AT4G24220	encodes a progesterone-5beta-reductase-like protein. It has enone reductase activity against a wide range of substrates, including 3-oxo-&#916;-4,5-steroids in vitro. The in vivo substrates and product of this enzyme have not yet been elucidated but it is likely to participate in steroid metabolism. The protein contains a mammalian death domain involved in programmed cell death. The gene is expre…	VEIN PATTERNING 1 (VEP1)	HORVU0Hr1G007340	4094	4696	4580	1143	655	997	1317	520	733	76	63	68	2680	2047	3538	1210	1523	1133	930	1008	1629	73	103	100
AT1G44446	Encodes chlorophyllide <i>a</i> oxygenase which converts chlorophyllide <i>a</i> to chlorophyllide <i>b</i> by catalyzing two successive hydroxylations at the 7-methyl group of chlorophyllide <i>a</i> . Mutants are deficient in pigments that associate with thylakoid membrane proteins, lacking chlorophyll <i>b</i> and light-harvesting proteins of photosystem II. The protein was shown through cross…	CHLORINA 1 (CH1)	HORVU0Hr1G007360	62	26	34	5	9.00001	13	12	12	3	1	8	6	15	8	16	14	6	10	8	6	13	4	8	3
AT3G11340	Encodes a glucosyltransferase that conjugates isoleucic acid and modulates plant defense and senescence.	UDP-DEPENDENT GLYCOSYLTRANSFERASE 76B1 (UGT76B1)	HORVU0Hr1G007370	18	4	18	32	21	21	58	67	106	36	21	68	33	50	3	8	14	12	91	79	76	34	33	32
AT5G46190	RNA-binding KH domain-containing protein;(source:Araport11)		HORVU0Hr1G007380	2550	2772	2927	1867.33	1613	1315	1299.4	1478	1329	1090	949	1217	2517.25	1825.34	2371	1455	1524	1526	1323.36	1444.38	1156	1033	1071	1273.39
NA	NA	NA	HORVU0Hr1G007420	4604.99	4260	4812.99	3586	3550.99	2648	3092	3470	3255.99	2860	2961.74	3287	4585	3868	4093.99	2432	2479.99	2853	3363.99	3526.99	3088	2765	2789	3095
AT3G19690	CAP (Cysteine-rich secretory proteins, Antigen 5, and Pathogenesis-related 1 protein) superfamily protein;(source:Araport11)		HORVU0Hr1G007430	0	0	0	9	22	87.9284	28	29.944	11	187.776	233.891	113	1	0	1	15	0	1	64	76	50	193.886	304.857	302.726
AT3G11620	alpha/beta-Hydrolases superfamily protein;(source:Araport11)		HORVU0Hr1G007460	0	0	1.42381	0	0	0	0	1.36227	1.44928	0	0	0	0	0	1.43758	0	0	1.32144	0	0	0	0	0	0
NA	NA	NA	HORVU0Hr1G007470	282.937	234.969	54.9212	4	12.3722	2	0	1	0	0.503163	1	7.67327	7.64192	83.1152	174.721	65.5788	101.016	9.86949	4.00029	14.653	11.8439	11	2.64097	1.5
NA	NA	NA	HORVU0Hr1G007480	3.71788	0	0	0	0	0	0	0	0	0	0	0	0	0	0	0	0	1	0	0	0	1	0	1.00028
NA	NA	NA	HORVU0Hr1G007540	0	0	1	0	0	0	0	0	0	0	0	0	0	0	0	0	0	0	0	0	0	0	0	0
AT4G08850	MIK1 encodes a receptor kinase that forms a complex with MDIS1/MIK2 and binds LURE1, the female pollen guidance chemi-attractant. MIK1 phosphorylates MDIS1 and is autophosphorylated.	MDIS1-INTERACTING RECEPTOR LIKE KINASE2 (MIK2)	HORVU0Hr1G007620	19	1	22	65	56	21	2	3	5	27	26	95	9	9	4	23	37	22	10	37	13	31	33	24
AT5G18230	transcription regulator NOT2/NOT3/NOT5 family protein;(source:Araport11)	(NOT3)	HORVU0Hr1G007630	4.13264	2.19968	0	0	0	0	0	0	0	0	0	0	0	2.10037	0	2.29582	0	0	0	0	0	0	0	0
NA	NA	NA	HORVU0Hr1G007640	4	6	4	5	5	6	2	0	0	16	7	16	3	1	0	4	2	1	0	4	3	9	10	7
AT1G47510	Encodes a phosphatidylinositol polyphosphate 5-phosphatase. It can dephosphorylate PI(4,5)P2, PI(3,5)P2, and PI(3,4,5)P3, but, it is not active against PI(5)P or the water soluble inositol(1,4,5)P3 or inositol(1,3,4,5)P4. The transcript levels for this gene rise in response to auxin, ABA, and JA.	INOSITOL POLYPHOSPHATE 5-PHOSPHATASE 11 (5PTASE11)	HORVU0Hr1G007680	18.5892	8.53796	57.9823	28.6769	19.7089	6	7.80052	8.39544	12.1442	6.00113	7.77794	9.97488	15.8316	33.8334	26.5871	10	7.51261	25.0993	20.4109	27.4503	17.5852	6.08784	14.9355	10.883
AT4G17000	neurofilament heavy protein;(source:Araport11)		HORVU0Hr1G007690	551.41	258.462	426.017	522.323	540.292	381.999	1097.2	1220.6	1142.86	926.999	950.222	851.024	542.167	632.167	343.413	175	249.487	304.901	1334.59	1540.55	1047.42	1004.91	957.065	1222.12
AT5G37030	P-loop containing nucleoside triphosphate hydrolases superfamily protein;(source:Araport11)		HORVU0Hr1G007700	9.58326	14.5122	14.8806	1.45e-06	0	13.0405	7.56378	0.19755	7.93034	0	6.70611	13.8142	0.0858076	9.98096	13.7679	10.728	0	19.2891	17.2258	0	20.5581	2.53459	5.56182	19.493
AT4G33280	AP2/B3-like transcriptional factor family protein;(source:Araport11)		HORVU0Hr1G007720	11	10	10	6	9.5	6.5	15	14	12.5	7.5	5.5	8.5	11	14	11.5	7.5	9	12.5	10.5	9	5	8	8	5.5
AT4G33280	AP2/B3-like transcriptional factor family protein;(source:Araport11)		HORVU0Hr1G007730	1	1.5	2.5	4	1	2	3.5	2.5	2.5	4	3.5	8.5	1	1	0	1.5	2	2	4	5	3	3	4	7
AT4G33280	AP2/B3-like transcriptional factor family protein;(source:Araport11)		HORVU0Hr1G007740	90	83	115.5	82.5	97.5	38	80	130.772	105	74	48.5	60	111.5	110	63.5	54.3099	46.5	60	59	78.5	75	54.5	60.5	43.5
AT3G46530	Confers resistance to the biotrophic oomycete, Peronospora parasitica. Encodes an NBS-LRR type R protein with a putative amino-terminal leucine zipper. Fungal protein ATR13 induces RPP13 gene expression and disease resistance. The mRNA is cell-to-cell mobile.	RECOGNITION OF PERONOSPORA PARASITICA 13 (RPP13)	HORVU0Hr1G007760	5.61412	0	9.19341	0	0	14.816	0	8.23975	0	0	12.8004	0	0	0	0	0	8.5028	2.71e-05	0	0	0	0	0	0
AT2G20570	Encodes GLK1, Golden2-like 1, one of a pair of partially redundant nuclear transcription factors that regulate chloroplast development in a cell-autonomous manner. GLK2, Golden2-like 2, is encoded by At5g44190. GLK1 and GLK2 regulate the expression of the photosynthetic apparatus.	GBF'S PRO-RICH REGION-INTERACTING FACTOR 1 (GPRI1)	HORVU0Hr1G007770	0	0	0	0	0	0	0	0.333333	0	1.33333	1	1.66667	0	0	0	0	0	0	0	0	0.406597	0	1.33333	1.74208
NA	NA	NA	HORVU0Hr1G007790	103.5	162.5	141	75	44.5	64.5	12.5	9.5	11.5	9	20.5	43.5	73.5	42	86.5	71	89	83.5	27	15.5	13.5	10	6.5	9
AT1G20140	SKP1-like 4;(source:Araport11)	SKP1-LIKE 4 (SK4)	HORVU0Hr1G007820	0	0	1	0	0	0	0	0	0	0	0	0	0	0	0	0	0	0	0	0	0	0	0	0
AT3G26560	ATP-dependent RNA helicase;(source:Araport11)		HORVU0Hr1G007860	5477	5392	5789	4120	3753	3232	3496	4386	3783	3555	3490	3612	4505	4094	4497	2920	2988	3697	4030	4082	3436	3269	3659	4057
AT5G45190	Encodes a cyclin T partner CYCT1;5. Plays important roles in infection with Cauliflower mosaic virus (CaMV).		HORVU0Hr1G007890	50.1665	41.3744	33.0502	29.3119	58.8689	33.5213	100.065	84.3647	99.9499	80.3282	45.3022	125.3	94.4283	69.5423	63.225	30.9787	25.0064	40.612	60.4771	79.603	31.5939	99.2721	81.5091	142.95
NA	NA	NA	HORVU0Hr1G007930	722	711	667	571	539	433.001	389	542	468	427	447	546	544	492	503.001	385.001	391	453.001	538	520.999	377	429	422	472
AT5G13750	zinc induced facilitator-like 1;(source:Araport11)	ZINC INDUCED FACILITATOR-LIKE 1 (ZIFL1)	HORVU0Hr1G007960	38.1095	24.4993	21.0292	32.6486	16.5239	3.88313	16.871	50.8995	55.4803	50.0311	51.1667	58.4298	15.0809	13.3735	8.49422	7.52936	8.47923	12.0355	23.1943	49.1847	26.5452	36.2965	61.6756	77.7701
AT1G31360	Encodes a (d)NTP-dependent 3'->5' DNA helicase. This protein can also disrupt D loop structures and may mediate branch migration of Holliday junctions when tested in vitro. The unwinding activity of the enzyme depends on the presence of divalent cations (Mg2+, Mn2+, or Ca2+, but not Zn2+).(d)NTPs are also required with ATP and dATP supporting the greatest amount of DNA unwinding in vitro.	RECQ HELICASE L2 (RECQL2)	HORVU0Hr1G008030	402	413	445	452	373	281	285	415	400	357	363	357	539	446	431	351	341	434.999	481.001	540	474	467	499	599
AT3G06590	Encodes RITF1, a bHLH transcription factor that regulates the transcription of several genes involved in the detoxification of reactive oxygen species generated by salt stress.	ATBS1 INTERACTING FACTOR 2 (AIF2)	HORVU0Hr1G008050	305	240	308	295	281	221	286	335	304	247	292	341	311	385	322	138	145	193	385	368	363	330	290	296
NA	NA	NA	HORVU0Hr1G008060	1748.58	1914.32	1700.71	1370.9	1144.5	873.71	1181.22	1438.12	1321.15	1242.26	1132.46	1281.6	1500.36	1234.34	1326.69	891.606	947.391	1026.04	1456.16	1487.22	1202.16	1073.86	1168.79	1391.21
AT5G04430	Gene model AT5G04430.1 produces active protein. (BTS1S). Binds to ToMV genomic RNA and prevents viral multiplication.	BINDING TO TOMV RNA 1L (LONG FORM) (BTR1L)	HORVU0Hr1G008070	359.534	376.524	363.038	333.114	310.756	291.561	298.422	326.558	387.281	346.855	320.614	331.05	314.353	296.77	336.884	191.292	241.863	258.47	447.238	325.056	330.672	360.994	342.913	365.94
AT5G04430	Gene model AT5G04430.1 produces active protein. (BTS1S). Binds to ToMV genomic RNA and prevents viral multiplication.	BINDING TO TOMV RNA 1L (LONG FORM) (BTR1L)	HORVU0Hr1G008080	58.0367	62.1602	86.4013	78.981	82.253	44.7293	87.3595	75.3174	58.5708	49.8855	57.9257	55.3531	76.4271	61.8889	58.4303	62.1022	52.7466	66.4902	55.7658	94.7256	61.1712	57.1427	82.2966	78.8465
AT3G07810	RNA-binding (RRM/RBD/RNP motifs) family protein;(source:Araport11)		HORVU0Hr1G008280	6022	5230.01	5953	5266.01	5257	3960	5082	6018	5276	5232	4869	5015	5223	5228.01	5013	3451	3531	4554	5914	6519	5034.01	5299	5725.99	6031.01
AT1G10290	involved in trafficking from the trans-Golgi Network to the central vacuole. The mRNA is cell-to-cell mobile.	DYNAMIN-LIKE PROTEIN 6 (ADL6)	HORVU0Hr1G008350	0	0	0	0	0	0	0	0	0	0	0	0	0.5123	0	0	0	0	0.5	0.5	0	0	0	0	0
AT5G06430	Thioredoxin superfamily protein;(source:Araport11)		HORVU0Hr1G008360	1161	1172	1138	870	678	645	771	768	661	696	714	751	903	755	872	561	592	680	779	708	630	654	705	802
AT4G00340	Encodes a receptor-like protein kinase that is expressed in roots.	RECEPTOR-LIKE PROTEIN KINASE 4 (RLK4)	HORVU0Hr1G008370	9	10	18	14.2756	9	5	11	6	10	17	5	14.1546	20	15	7	6	9	7	7	15	12	11.5466	6	12.1541
AT2G01470	Sec12p-like protein (GTP exchange protein) that functionally complements yeast sec12 null mutant. Protein is localized to the ER.	SEC12P-LIKE 2 PROTEIN (STL2P)	HORVU0Hr1G008470	2048	1433	2055	2007	1999	1434	2274	2701	2329	2236	2194	2336	2122	2194	1857	1241	1136	1786	2645	2850	2210	2316	2387	2686
AT5G64840	member of GCN subfamily	ATP-BINDING CASSETTE F5 (ABCF5)	HORVU0Hr1G008550	2220	2102	1813	1484	1315	1272	1323	1712	1540	1255.01	1437	1728	1735	1485	1619	1339	1188	1473	1705.99	1600	1498	1298	1319	1532
AT4G26090	Encodes a plasma membrane protein with leucine-rich repeat, leucine zipper, and P loop domains that confers resistance to Pseudomonas syringae infection by interacting with the avirulence gene avrRpt2. RPS2 protein interacts directly with plasma membrane associated protein RIN4 and this interaction is disrupted by avrRpt2. The mRNA is cell-to-cell mobile.	RESISTANT TO P. SYRINGAE 2 (RPS2)	HORVU0Hr1G008580	7	10	8	16	8	14	16	11	4	11	10	11	5	5	5	1	4	5	2	12	1	8	22	4
NA	NA	NA	HORVU0Hr1G008590	530.999	377	397	402	383	267	622	699	604	440	447	597	469.001	376	314	231	193	225	641	665	511	375	388	333
AT1G65580	Endonuclease/exonuclease/phosphatase family protein;(source:Araport11)	FRAGILE FIBER3 (FRA3)	HORVU0Hr1G008620	2676.99	2026	2600	2284	2329	1647	3077	3601	3158	2894	2927	3098	2506	2541	2203	1272	1351	1758	3547	3729	2986	2867	2817	3144
AT5G19500	Encodes a putative amino acid transporter that localizes to the chloroplast inner envelope membrane.		HORVU0Hr1G008640	50	46	70	18	22	23	13	15	28	4	7	13	24	24	37	16	19	24	12	15	17	2	9	1
AT3G54950	Encodes pPLAIIIbeta, a member of the Group 3 patatin-related phospholipases. pPLAIIIbeta hydrolyzes phospholipids and galactolipids and additionally has acyl-CoA thioesterase activity. Alterations of pPLAIII&#946; result in changes in lipid levels and composition.	PATATIN-RELATED PHOSPHOLIPASE IIIBETA (pPLAIIIbeta)	HORVU0Hr1G008650	558	553.999	598	414	449	386	493	576	639.001	431	473	664	416	388	408	285	345	397	688	623	513.999	491	507	494
NA	NA	NA	HORVU0Hr1G008670	544	519	628	452	402	394	555	537	569	480	499	701	420	426	429	308	321	417	701	682	585	593	597	535
AT1G15750	Encodes a protein with several WD40 repeats at the C-terminus and predicted protein-protein interaction domains at the N-terminus. Together with the TOPLESS-RELATED PROTEINS (TPRs), it is thought to be involved in transcriptional repression of root-promoting genes in the top half of the embryo during the transition stage of embryogenesis. It can also interact with IAA12 through the EAR domain of …	TOPLESS (TPL)	HORVU0Hr1G008690	11478	9795	11220	9791.01	9670	7544.99	9636	12413	10857	10819	10497	12022	9371	9387.01	8620	6503	6752	8435	12252	12985	10433	10681	11942	14053
AT3G09770	Encodes a ubiquitin E3 ligase LOG2 (LOSS OF GDU2). Required for GLUTAMINE DUMPER1(GDU1)-induced amino secretion.	LOSS OF GDU 2 (LOG2)	HORVU0Hr1G008700	12530.4	13232.6	10995	9720.69	8992.61	7898.76	10033.1	13895.3	13377.7	10729.3	12774.3	12843.7	12287	9157	8134.86	7510.78	6729.07	8512.53	15613	14483.4	12965	11644.7	12075.1	13076.3
AT1G48850	chorismate synthase, putative / 5-enolpyruvylshikimate-3-phosphate phospholyase;(source:Araport11)	EMBRYO DEFECTIVE 1144 (EMB1144)	HORVU0Hr1G008740	8060	7493	7695	6006	5945	5263	6297	8475.01	6638	7994	6859	7926	5434	5696	5972	3620	4079	4308	8005	8279	7006	8151	8914	8411
AT2G28470	putative beta-galactosidase (BGAL8 gene)	BETA-GALACTOSIDASE 8 (BGAL8)	HORVU0Hr1G008780	6040	4893	5454	5611.01	6828	5040	5725	6082.99	6565	9960.01	12154	11760	4257.99	5068.99	3942	3273	3947	4977.02	7711.99	7138	6939.01	12487	12172	17547.1
AT3G51140	DnaJ (DUF3353);(source:Araport11)		HORVU0Hr1G008790	1059	959	1134	985	950	727	917	1146	901	968	921	1004	1001	921	912	581	607	932	1026	992	909	1026	966	1314.01
AT4G02600	A member of a large family of seven-transmembrane domain proteins specific to plants, homologs of the barley mildew resistance locus o (MLO) protein. The Arabidopsis genome contains 15 genes encoding MLO proteins, with localization in plasma membrane. Phylogenetic analysis revealed four clades of closely-related AtMLO genes. ATMLO1 belongs to the clade II, with ATMLO13 and ATMLO15. The gene is ex…	(MLO1)	HORVU0Hr1G008830	146.701	47.8594	142.837	291.379	226.141	183.784	414.597	1011.9	405.791	1341.1	801.719	1516.39	133.819	115	52.5944	63.9423	71.1941	191.11	630.698	678.174	512.886	1346.52	1299.61	1298.2
NA	NA	NA	HORVU0Hr1G008840	1.00033	0	0	0	0	0	0	0	0	0	0	0	0	0	0	0	0	0	0	0	0	0	0	0
AT1G12420	ACT domain repeat 8;(source:Araport11)	ACT DOMAIN REPEAT 8 (ACR8)	HORVU0Hr1G008850	1377	1740	2128	2250	1742	1547	872.999	1107	1133	1124	1204	1541	1845	1435	1563	1501	1429	2150	1256	1350	1225	1168	1137	1354
AT2G31260	Involved in autophagy, the process of vacuolar bulk degradation of cytoplasmic components. Mutant shows accelerated bolting and senescence.	AUTOPHAGY 9 (APG9)	HORVU0Hr1G008860	2632	2621	2496	2075	1750	1546	1851	2287	1922	1681	1648	2152	2087	1942	1995	1412	1405	1827	2271	2127	1933	1659	1734	1981
AT1G77120	Catalyzes the reduction of acetaldehyde using NADH as reductant. Requires zinc for activity. Dimer. Anaerobic response polypeptide (ANP). Fermentation. The protein undergoes thiolation following treatment with the oxidant tert-butylhydroperoxide. The mRNA is cell-to-cell mobile.	ALCOHOL DEHYDROGENASE 1 (ADH1)	HORVU0Hr1G008870	21.6779	22.1143	13.2569	9.00663	4.83858	15.9039	8.81707	5.22958	4.11514	6.1931	6.84526	6.11476	8.00362	8.7583	19.2577	10.1994	8.23772	15.6559	3.87678	3.68566	10.9746	5.7505	5.63179	8.40868
NA	NA	NA	HORVU0Hr1G008880	582	471	518	442	416.105	357	500	594	500	427	441	545	437	501	439	294	297	427	590.999	584	457.999	503.999	512	530
NA	NA	NA	HORVU0Hr1G008920	103.023	58.5106	112.701	54.7982	63.8848	46.2604	61.3041	124.104	76.5561	63.5175	109.447	78.1039	90.7175	73.7161	68.2778	54.9016	58.4911	45.8637	112.714	140.535	129.112	101.042	82.357	82.4388
AT5G16820	Encodes a putative transcription factor whose expression is not induced by heat but whose stable overexpression leads to expression of HSP. Required early in the stress response for transient expression of heat shock genes.	HEAT SHOCK FACTOR 3 (HSF3)	HORVU0Hr1G008940	442.197	382.03	468.164	309.072	267.054	228	266.327	382.054	313.033	337.353	343.021	398.096	285.082	258.012	327.019	172.22	157.055	248.064	394.02	404.509	313.012	287.02	319.021	337.036
AT3G49680	Encodes a chloroplast branched-chain amino acid aminotransferase. Complements the yeast leu/iso-leu/val auxotrophy mutant.	BRANCHED-CHAIN AMINOTRANSFERASE 3 (BCAT3)	HORVU0Hr1G008950	1468	2019	2012	1426	468	898	824.999	310	403	60	97	751	1209	830	1660	1490	1189	1593	1713	589	547.001	108	111	359
AT3G22840	Encodes an early light-inducible protein.	EARLY LIGHT-INDUCABLE PROTEIN (ELIP1)	HORVU0Hr1G008960	18.0776	17.0786	3.69418	1.39111	5.94952	1.25851	0	0	0	0	0	0	0	1.37356	6.83287	0	10.1159	1.36391	0	0	0	0	0	0
AT3G02090	Insulinase (Peptidase family M16) protein;(source:Araport11)	(MPPBETA)	HORVU0Hr1G008970	451.943	375.506	425.959	382.601	373.266	236.204	503.561	550.545	524.787	484.236	446.51	480.86	352.736	414.407	432.433	261.409	253.199	334.737	606.283	622.062	463.499	417.837	441.541	617.017
AT3G02090	Insulinase (Peptidase family M16) protein;(source:Araport11)	(MPPBETA)	HORVU0Hr1G008980	170.312	154.798	271.418	94.4081	65.6128	169.415	58.7401	113.109	70.1234	137.286	98.294	99.7108	107.09	148.913	192.996	69.396	102.416	85.0486	90.7376	95.6387	68.1028	72.2673	61.393	95.4443
AT1G02420	Pentatricopeptide repeat (PPR) superfamily protein;(source:Araport11)		HORVU0Hr1G008990	284.424	304.001	372.325	244	280	191	192	301	225	264	227	209	361	305	295	229	168	229	254	230	199	182	257	283.553
AT4G26670	Mitochondrial import inner membrane translocase subunit Tim17/Tim22/Tim23 family protein;(source:Araport11)	HYPOTHETICAL PROTEIN 20 (HP20)	HORVU0Hr1G009030	561.225	750.991	619.511	576.103	493.75	468.833	480.25	413.321	459.528	509.451	635.478	615.175	652.982	468.234	480.745	408.029	403.949	429.48	525.065	522.03	417.054	533.44	500.629	660.49
AT1G31670	Copper amine oxidase family protein;(source:Araport11)		HORVU0Hr1G009050	0	13.025	7.42556	0	2.77547	3.13535	11.7425	15.8813	9.32708	17.031	24.1012	31.1328	4.96541	0.000797	4.74284	5.28829	0	0.940933	0	17.8276	4.00557	0	0	15.3532
AT5G09430	alpha/beta-Hydrolases superfamily protein;(source:Araport11)		HORVU0Hr1G009060	880	840.001	1139	1213	993	831	935	935	1021	682.001	733.999	812	1032	922	966	524	631	762.999	1045	1017	894	705.999	543	742.001
AT2G23520	Pyridoxal phosphate (PLP)-dependent transferases superfamily protein;(source:Araport11)		HORVU0Hr1G009070	56.0992	84.2206	72.8223	35.2244	39	37.1038	29.0845	41.1343	45	25.115	36	22	49.314	48	42.0819	24	21.049	22	38	36	34.2983	19	12	25
AT5G21930	P-Type ATPase, mediates copper transport to chloroplast thylakoid lumen. Required for accumulation of copper-containing plastocyanin in the thylakoid lumen and for effective photosynthetic electron transport	P-TYPE ATPASE OF ARABIDOPSIS 2 (PAA2)	HORVU0Hr1G009080	2084.98	2595.57	2510.5	1816.95	1169.3	1312.41	1107.6	1084.13	1181.81	703.827	751.58	1124.17	1733.12	1333.39	1935.06	1413.49	1543.14	1888.24	1208.92	1196.97	1055.68	830.931	763.659	835.627
AT5G21950	alpha/beta-Hydrolases superfamily protein;(source:Araport11)		HORVU0Hr1G009100	61	38	57	51	46	43	25	35	34	19	29	21	55.9999	47	50	51	43	71	32	52.0001	20	18	25	29
AT5G21950	alpha/beta-Hydrolases superfamily protein;(source:Araport11)		HORVU0Hr1G009120	164	155	276	323	417	327	784	966	914	929	916	1050	214	229	207	159	170.198	188	1047	985	911	936	817	963.001
NA	NA	NA	HORVU0Hr1G009140	292.39	291.122	371.942	188.909	221.238	186.856	118.453	112.849	139.117	81.5856	104.381	106.598	307.628	242.91	238.112	180.119	187.886	222.553	153.826	129.698	102.216	79.7389	101.876	106.195
AT4G33180	alpha/beta-Hydrolases superfamily protein;(source:Araport11)		HORVU0Hr1G009150	13.6097	15.8779	24.0577	19.0913	11.7269	18.1441	15.6475	27.1176	33.2558	24.4143	13.9234	6.63881	19.7052	26.9937	16.0366	8.14291	12.5534	20.4468	19.1745	17.6046	19.8739	17.772	14.1241	23.8055
NA	NA	NA	HORVU0Hr1G009170	422	345	362	326	361	243	325	426	422	396	317	346	341	351	332	197	161	239	419	451	355	344	349	371
AT1G19250	FMO1 is required for full expression of TIR-NB-LRR conditioned resistance to avirulent pathogens and for basal resistance to invasive virulent pathogens. Functions in an EDS1-regulated but SA-independent mechanism that promotes resistance and cell death at pathogen infection sites. FMO1 functions as a pipecolate N-hydroxylase and catalyzes the biochemical conversion of pipecolic acid to N-hydroxy…	FLAVIN-DEPENDENT MONOOXYGENASE 1 (FMO1)	HORVU0Hr1G009230	1	2	5.89024	26.1452	12.2691	17.2643	23.7687	19.27	22.7681	131.212	70.5431	130.059	2.17468	0	0	7	4	4.33085	7.86432	12.8593	18.5593	95.0372	91.0342	73.4342
NA	NA	NA	HORVU0Hr1G009270	2	0	1	1	0	0	6	4	0	7	10	19	0	0	0	1	1	3	4	7	1	11	15	8
AT3G47110	Leucine-rich repeat protein kinase family protein;(source:Araport11)		HORVU0Hr1G009310	15	8	12	48.0672	65	34	33	41	27.3085	104.227	97	127	13	17	8.28004	16	16	6	26	37	49.9999	101	72	137
AT1G62520	sulfated surface-like glycoprotein;(source:Araport11)		HORVU0Hr1G009370	46	33	58	58	75	53	82	119	98	168	172	170	38	69	46	20	17	29	139	97	124	140	189	224
AT1G12120	hypothetical protein (DUF863);(source:Araport11)		HORVU0Hr1G009380	2240.99	2152	2275	1771	1663	1350	1520	2043	1794	1573	1653	1798	1930	1697	1737	1137	1183	1406	1922	2007	1650	1670	1747	1850
NA	NA	NA	HORVU0Hr1G009390	227.756	52.3496	164.776	904.128	863.93	617.146	304.092	981.52	423.251	4804.76	3026.02	4754.64	121.39	124.613	85.8381	183.889	300.272	562.54	454.483	468.501	903.338	4288.54	5044.15	4520.65
NA	NA	NA	HORVU0Hr1G009400	190.725	111.682	299.865	1227.14	1145.78	643.485	290.351	446.454	281.042	4358.46	2868.64	5153.64	111.632	193.417	110.586	175.007	260.453	436.692	365.005	416.301	897.733	3146.58	3920.44	2507.3
AT5G39110	RmlC-like cupins superfamily protein;(source:Araport11)		HORVU0Hr1G009410	32.9073	16.9991	9.23233	143.125	177.619	77.115	23.7886	80.1896	27.9469	523.486	380.266	468.716	5.65013	19.8182	6.76057	18.6214	50.5115	78.3734	27.5198	45.6074	123.105	521.624	420.332	432.597
AT3G05950	RmlC-like cupins superfamily protein;(source:Araport11)		HORVU0Hr1G009420	1.51227	2.40517	0	23.3622	17.553	15.3335	2.01075	14.9127	6.39368	118.666	95.3446	129.157	0	4.69203	3.90893	4.11631	2.0501	10.7988	6.42928	0	13.8249	89.6191	106.961	84.2816
AT5G39150	RmlC-like cupins superfamily protein;(source:Araport11)		HORVU0Hr1G009440	4.63923	5.7869	5.45506	45.3228	47.5384	26.2616	3.79704	24.3462	7.9852	266.956	177.614	298.115	0	2.10246	7.19097	5.51734	6.20844	15.1893	11.0041	10.979	33.8315	149.04	198.371	131.351
AT5G39110	RmlC-like cupins superfamily protein;(source:Araport11)		HORVU0Hr1G009450	0	0	0	0	7.79646	0	0	0	0	0	0	4.53433	0	0	0	0	0	0	0	0	0	2.32008	2.12538	2.24124
AT5G39110	RmlC-like cupins superfamily protein;(source:Araport11)		HORVU0Hr1G009460	35.7833	10.2873	16.6405	245.711	247.488	160.681	39.4114	75.1311	25.846	1133.63	753.255	1340.2	18.317	18.0292	8.09835	35.376	63.8053	83.4334	58.5254	65.1464	232.706	901.574	878.364	756.807
AT5G39150	RmlC-like cupins superfamily protein;(source:Araport11)		HORVU0Hr1G009470	90	26	79	608	559	302.164	115	230	100.075	2040.88	1467.28	2469.17	64	45	23	88	154	253	156	160.131	453	1997.16	1903.09	1892.06
AT3G15730	Encodes phospholipase D alpha 1 (PLD alpha 1). Positive regulator of abscisic acid (ABA) mediated stomatal movements. PLD alpha 1 plays an important role in seed deterioration and aging in Arabidopsis. The mRNA is cell-to-cell mobile.	PHOSPHOLIPASE D ALPHA 1 (PLDALPHA1)	HORVU0Hr1G009480	98	117	151	126	138	131	70	149	116	234	284	323.904	126	94	114	82.9999	70.9999	157	144	156	138	242	230	229.91
NA	NA	NA	HORVU0Hr1G009530	235	215	251	224	295	206	238	233	278	272	251	203	224	195	224	134	187	195	271	309	194	226	280	261
NA	NA	NA	HORVU0Hr1G009540	5	1	2	4	4	5	1	1	6	3	2	2	5	1	1	0	1	1	4	4	3	5	2	1
AT5G47310	PPPDE putative thiol peptidase family protein;(source:Araport11)		HORVU0Hr1G009550	689.999	664	641	675	701	562	991.001	1355	1182	1027	1078	1120	741	610	493	506	375	500	1163	1230	1080	967.999	1053	1117
AT5G62670	H[+]-ATPase 11;(source:Araport11)	H(+)-ATPASE 11 (HA11)	HORVU0Hr1G009560	1381	1547	1182	1697	3203	2376	856.001	950.999	897.999	8842	8713	3214	938.999	701	899	643	928	969	937	830	671	5564	3817	8628
NA	NA	NA	HORVU0Hr1G009600	70	49	47	28	24	22	38	44	34	21	21	28	46	29	31	21	13	21	31	28	15	17	27	28
NA	NA	NA	HORVU0Hr1G009680	403	286.668	430	273	368	185	877.686	481.488	713	269.647	360.357	479.385	680.002	293	187.932	238	115	103	421.004	280	352.664	211	233.659	204.657
AT2G34770	encodes a fatty acid hydroxylase, required for the AtBI-1-mediated suppression of programmed cell death.	FATTY ACID HYDROXYLASE 1 (FAH1)	HORVU0Hr1G009740	1471	911.999	1429	1457	1600	1142	2325	2631	2176	2822.01	3039	3053	1201	1470	1282	489	669	763	2942	3220	2526	3241	3339	3665
ATCG00120	Encodes the ATPase alpha subunit, which is a subunit of ATP synthase and part of the CF1 portion which catalyzes the conversion of ADP to ATP using the proton motive force. This complex is located in the thylakoid membrane of the chloroplast.	ATP SYNTHASE SUBUNIT ALPHA (ATPA)	HORVU0Hr1G009770	0.225594	0	0	0	0	0	0	0	0	0	0	0	0	0	0.232087	0	2.48807	0	0	0	0	0	0	0
NA	NA	NA	HORVU0Hr1G009780	4.4514	13.3305	4.4398	4.44081	13.3339	0	4.4541	0	0	0	0	0	4.44003	0	0	0	0	8.90918	0	4.45417	4.45865	0	0	0
AT5G64270	splicing factor;(source:Araport11)		HORVU0Hr1G009840	0	0	0	0	0	0	0	2.8e-08	2.35173	0	0	0	0	0	0	0	0	0	0.000332	0	0	1.1021	0	0
AT1G13680	PLC-like phosphodiesterases superfamily protein;(source:Araport11)		HORVU0Hr1G009850	0	9.78689	1.73e-05	0	28.823	72.431	88.5244	0.00312205	182.681	99.4801	264.506	326.507	40.5594	0.258037	3.79e-07	79.5386	0	23.6408	31.6842	53.8332	114.344	186.598	140.715	269.451
AT1G13680	PLC-like phosphodiesterases superfamily protein;(source:Araport11)		HORVU0Hr1G009860	107.5	76	130	133	201.5	127.5	109	90.5	91	318.5	332.5	172	112	125.5	67	106.5	71.5	124	98	97.5	93	223	164	286.5
AT3G55510	Encodes a regulator of floral determinacy in that interacts with both nucleolar and nucleoplasmic proteins.	REBELOTE (RBL)	HORVU0Hr1G009870	2472	2316	2753	2288	2102	1774	1757	2284	1883	1966	1806	1863	2365	2328	2299	1508	1752	1964	2095	2347	1788	1943	2214	2658
AT1G30120	Encodes a putative plastid pyruvate dehydrogenase E1 beta subunit that is distinct from the mitochondrial pyruvate dehydrogenase E1 beta subunit.	PYRUVATE DEHYDROGENASE E1 BETA (PDH-E1 BETA)	HORVU0Hr1G009910	779	724	909.999	615	557.001	442	538	555	520	583	590	540	715	548	594	386	485	488	548	571	491	547	655	714
AT4G00755	F-box family protein;(source:Araport11)		HORVU0Hr1G009960	2.5	5.72636	1	0	1	1.30964	0.864123	0	0	0	0	0	0.5	0.587188	0	0.5	0.5	0.5	0.952059	3.47016	0.849287	2.07494	3	0.5
NA	NA	NA	HORVU0Hr1G010000	2644.99	2575	3054	2684	2508	1851	2238	2861	2861	1660	1635	1735	2998.01	2789	2787.01	1334.01	2051	2510.99	2618	2444	2317	1361	1696	1768
NA	NA	NA	HORVU0Hr1G010010	0	0	0	0	0	0	0	0	0	1	0	1	0	0	0	0	0	0	0	0	0	0	2	0
AT5G62990	Nucleus-encoded RNA-binding protein which exists only in embryophytes, catalyzes nuclear pre-mRNA and chloroplast group II intron splicing.	EMBRYO DEFECTIVE 1692 (emb1692)	HORVU0Hr1G010020	494	514	488	375	302	260	315	307	371.001	261	256	283	374.001	331	379	248	283	297	308	359	288	229	239	281
AT1G64760	ZERZAUST is an atypical &#946;-1,3 glucanase. The protein is localized to punctate regions of the apoplast, near cellular junctions. Mutants in Ler background display aberrant floral morphology and twisted siliques and stems. Biochemcial analysis of mutant cell wall composition indicates cell wall defects. However, in Col background, there is no phenotype due to compensatory effect of ZETH gene e…	ZERZAUST (ZET)	HORVU0Hr1G010040	418	148	228	241	249	200	557	580	706	349	449	481	307	440	221	120	138	145	741	714.001	562	421	551	483
NA	NA	NA	HORVU0Hr1G010050	38.4251	39.69	50.1812	28.8168	36.0677	37.0315	27.3983	52.4211	27.5441	42.1025	29.8004	30.3041	60.5369	34.4065	44.8735	37.8035	26.8636	39.843	42.1693	36.7673	32.1445	27.8202	27.8503	36.896
AT2G39040	Peroxidase superfamily protein;(source:Araport11)		HORVU0Hr1G010070	70	50	68	59	91	79	148	176	148	229	263	299	80	66	60	44	14	40	288	202	290	285	225	357
AT4G15920	Encodes a vacuolar fructose transporter expressed in parenchyma and xylem that controls leaf fructose content. When its expression is reduced, fructose accumulates in leaves.	(SWEET17)	HORVU0Hr1G010080	621	243	514	1021	1031	730	1903	2072	2281	1765	1323	2528	434	748	303.999	268	315	395	1854	1999	1731	1360	1454	1447
AT1G30490	Dominant PHV mutations cause transformation of abaxial leaf fates into adaxial leaf fates. Has overlapping functions with PHABULOSA, REVOLUTA and CORONA/ATHB15 in patterning the apical portion of the embryo. Encodes a member of HD-Zip family which contains homeodomain-leucine zipper domains and domain similar to a mammalian sterol binding domain.	PHAVOLUTA (PHV)	HORVU0Hr1G010160	213.543	116	163	150	139	123	241	238	239	144	174.553	159	205	174	167	105	97	130	249	269.548	217	176	181	186
AT1G49400	Nucleic acid-binding, OB-fold-like protein;(source:Araport11)	EMBRYO DEFECTIVE 1129 (emb1129)	HORVU0Hr1G010170	209.064	159.657	185.665	209.69	163.363	117.817	129.574	127.772	147.094	133.739	173.791	172.066	164.759	182.496	149.009	131.766	138.846	153.056	199.145	156.85	163.734	127.081	186.23	189.295
NA	NA	NA	HORVU0Hr1G010200	36	40.3716	44.495	21	12.7812	13.361	0	4.45059	3	3	1	1	19.4553	11.621	27	14	21	35.7236	9	3	6	2	3	2
AT4G21120	Encodes a member of the cationic amino acid transporter (CAT) subfamily of amino acid polyamine choline transporters. Mediates efficient uptake of Lys, Arg and Glu in a yeast system. The mRNA is cell-to-cell mobile.	AMINO ACID TRANSPORTER 1 (AAT1)	HORVU0Hr1G010210	1.91215	0	0	5.28794	2.17738	2.50061	32.4145	19.2324	13.6888	23.2511	30.9995	5.70643	2.72205	1	1	0	0.943546	1.6681	8.28469	17.3217	19.5894	6.00843	10.6649	18.2193
NA	NA	NA	HORVU0Hr1G010240	4	2.5	1.5	0.5	0.5	1	0	2	1	0.5	1.5	0	1	0	1.5	0.5	0	1.5	3	0.5	0.5	0	1	1
AT2G34710	Dominant PHB mutations cause transformation of abaxial leaf fates into adaxial leaf fates. Encodes a member of HD-Zip family which contains homeodomain-leucine zipper domains and domain similar to a mammalian sterol binding domain. Has overlapping functions with PHAVOLUTA, REVOLUTA and CORONA.	PHABULOSA (PHB)	HORVU0Hr1G010250	85.8163	92.5807	70.6641	52.5542	63.8712	17.8372	45.8849	86.856	60.1805	15.3706	32.0455	22.7004	38.3993	16.8207	52.6244	24.6056	43.0589	47.3927	22.8201	55.9153	17.9655	40.0793	19.7355	27.883
AT3G48710	DEK domain-containing chromatin associated protein;(source:Araport11)		HORVU0Hr1G010260	2144	2498	2253	1369	987	1060	979.999	1171	1072	770	818	965	1584	1223	1629	865	1162	1039	1146	1151	953.001	800	810	876
AT2G02560	Arabidopsis thaliana homolog of human CAND1 (cullin-associated and neddylation-dissociated). Putative similarity to TBP-interacting protein TIP120. Ubiquitously expressed in plant tissues throughout development. T-DNA insertion mutant plants were completely sterile and resistant to sirtinol and auxin, but not to gibberellins or brassinolide. Displayed developmental phenotypes similar to those of …	CULLIN-ASSOCIATED AND NEDDYLATION DISSOCIATED (CAND1)	HORVU0Hr1G010280	27.0205	29.0162	33.1292	20.812	23.0904	15.7315	15.8545	14.657	16.8734	14.5858	6.70274	23.0082	18.3589	12.2779	21.8788	10.0349	7.82194	24.7261	6.51339	12.213	19.5106	5.69587	17.6327	12.5658
NA	NA	NA	HORVU0Hr1G010310	0	0	0	0	0	0	0	0	0	0	0	0	1.5	0.875379	0.5	0	0	0	0	2.61096	0	0	0	0
NA	NA	NA	HORVU0Hr1G010330	37	58	65	41	47	25	31	58	51	34	39	34	56	28	45	19	42	25	39	38	21	34	22	25
NA	NA	NA	HORVU0Hr1G010340	243	209	225	305	294	198	182	259	227	372	335	354	297	204	207	223	182	188	304	197	201	235	280	352
NA	NA	NA	HORVU0Hr1G010360	155	104	96	83	87	65	79	140	120	111	111	97	145	99	88	52	53	69.0001	152	145	136	99	103	134
AT4G18450	encodes a member of the ERF (ethylene response factor) subfamily B-3 of ERF/AP2 transcription factor family. The protein contains one AP2 domain. There are 18 members in this subfamily including ATERF-1, ATERF-2, AND ATERF-5.		HORVU0Hr1G010370	0	1	0	0	0	0	0	0	0	0	0	0	0	0	0	0	0	0	0	0	0	1	0	0
NA	NA	NA	HORVU0Hr1G010390	10	9	8	2	5	1	17	12	11	6	7	0	1	8	2	3	1	3	7	10	2	6	3	7
NA	NA	NA	HORVU0Hr1G010410	0.333333	0	0	0	0	0	0	0	0	0	0	0	0.384209	0	0	0	0	0	0	0	0	0	0	0
AT1G33110	MATE efflux family protein;(source:Araport11)		HORVU0Hr1G010460	2	0	4.13795	0	0	0	0	0	0	0	0	0	0	7.25918	1.88406	1.56772	0.489122	8.14753	0	0	0	0	2	0
NA	NA	NA	HORVU0Hr1G010470	0	0	0	0	0	0	0	0	0	0	0	0.000263	0	0	0	0	0	0	0	0	0.000215	0.000229	0.00103437	0
NA	NA	NA	HORVU0Hr1G010480	0	0	0	0	0	0	0	0	0	0	0	0.348406	0	0	0	0	0	0	0	0	0.781285	0.999543	1.56539	0
NA	NA	NA	HORVU0Hr1G010490	498	565.34	588.963	367	338.867	300.726	300	382	296	314.116	299.948	304	401.95	400	444	254.951	303.209	281.948	373	369.12	319	319	321.96	329
NA	NA	NA	HORVU0Hr1G010510	180.069	169.106	181.013	125.845	89.4094	80.3401	103.215	95.2456	86.5851	84.2993	72.2795	88.4601	185.332	123.518	186.446	129.967	123.088	133.679	110.481	101.96	83.1577	88.4278	105.559	149.239
NA	NA	NA	HORVU0Hr1G010530	2124.34	2251.85	2415.03	1585.48	1394.19	1273.71	1374.02	1570.91	1413.7	1173.88	1189.51	1257.06	1850.65	1485.14	1719.48	1033.82	1229.31	1207.13	1358.48	1526.54	1195.09	1132.85	1179.04	1425.98
AT5G10060	ENTH/VHS family protein;(source:Araport11)		HORVU0Hr1G010590	1940	2419	1971	1153	954	932	889	1193	973.999	920	805	941.999	1340	1041	1392	759	889	940	989	979	855	774	813	981
NA	NA	NA	HORVU0Hr1G010600	74	44	37	19	7	18	17	11	14	4	15	12	31	10	18	8	30	14	17	16	19	13	14	13
AT1G13170	OSBP(oxysterol binding protein)-related protein 1D;(source:Araport11)	OSBP(OXYSTEROL BINDING PROTEIN)-RELATED PROTEIN 1D (ORP1D)	HORVU0Hr1G010630	553	724	697	436	430	392	391	469	412	355	327	384	516	501	519	305	351	349	449	422	331	350	399	411
AT2G27080	Late embryogenesis abundant (LEA) hydroxyproline-rich glycoprotein family;(source:Araport11)	NDR/HIN1-LIKE 13 (NHL13)	HORVU0Hr1G010640	171	211	249	124	271	136	75	65	58	446	609	329	124	63	108	71	51	94	94	96	75	503	334	583
AT5G21140	Encodes a nuclear localized, structural subunit of the SMC 5/6 complex and a non- SMC element. Loss of function results in abnormal cell division and embryo lethality. Analysis of partially rescued lines indicates a role in double strand break DNA repair. Similar phenotype to NSE3 which it also interacts with. Maintains cell viability together with NSE3 during early embryogenesis.	EMBRYO DEFECTIVE 1379 (emb1379)	HORVU0Hr1G010660	285	220	280	248	287	189	205	234	223	191	190	183	287	262	254	149	154	208	220	227	213	222	201	268
ATMG01360	cytochrome c oxidase subunit 1	CYTOCHROME OXIDASE (COX1)	HORVU0Hr1G010680	0	0	0	0	0	0	0	0	0	0	0	0	1.01653	0	0	0	1.03883	0	0	0	0	0	0	0
ATMG00180	cytochrome c biogenesis orf452	CYTOCHROME C BIOGENESIS 452 (CCB452)	HORVU0Hr1G010690	0	0	0	0	0	0	0	0	1	0	0	0	0	0	0	0	0	0	0	0	0	0	0	0
NA	NA	NA	HORVU0Hr1G010710	0	0	0	0	0	0	0	0	0	0	0	0	0	0	0	0	0	0	0	0	0	0	0	1
NA	NA	NA	HORVU0Hr1G010750	1086.48	982	1073.63	976	869	692	733	954	891	872	818	951.639	925	849	824	556.612	623	807	968	973	827	873.695	889	1004
NA	NA	NA	HORVU0Hr1G010760	1072	1003	1120	689.001	644	558	464	646	503	342	372	479	876.999	824	859	678	609	795	574	727.001	533	442	450	452
NA	NA	NA	HORVU0Hr1G010770	85	86	73	38	36	36	11	26	16	6	20	24	51	16	40	43	47	26	23.0001	21	25	7	10	11
AT1G26750	hypothetical protein;(source:Araport11)		HORVU0Hr1G010790	2540.23	2600.69	2659.8	2167.48	1828.11	1589.61	1500.87	1776.5	1624.41	1659.88	1570.69	1671.41	2158.47	1926.44	2308.74	1519.09	1657.2	1919.65	1974.94	2028.15	1527.39	1666.45	1923.5	2231.6
AT5G19750	Peroxisomal membrane 22 kDa (Mpv17/PMP22) family protein;(source:Araport11)		HORVU0Hr1G010800	656.769	578.31	754.196	530.519	410.885	301.388	335.126	431.509	334.596	333.118	296.309	251.585	675.527	498.555	583.266	302.911	335.799	423.357	368.063	365.852	314.611	285.549	371.502	437.399
AT3G56880	VQ motif-containing protein;(source:Araport11)		HORVU0Hr1G010810	348	293	367	349	308	227	325	445	435	440	496	401	407	313	281	253	225	273	451	479	384	426	464	485
AT2G45630	Hydroxyphenylpyruvate reductase (HPPR) family member with low activity.	HYDROXYPHENYLPYRUVATE REDUCTASE 4 (HPPR4)	HORVU0Hr1G010840	497.979	481.866	523.733	381.584	339.358	264.804	336.51	390.725	364.387	361.888	338.502	413.78	431.373	295.224	345.079	241.832	231.221	300.859	351.01	392.749	325.772	325.927	306.392	323.611
AT4G09810	Nucleotide-sugar transporter family protein;(source:Araport11)	UDP-RHA/UDP-GAL TRANSPORTER 5 (URGT5)	HORVU0Hr1G010870	4815	4158	4822	4575	5130	3714	3986	5014	4373	5365	5242	4543	3926	4460	3915	2759	2963	4019	4808	5085	4239	5403	5632	6546
AT3G26330	putative cytochrome P450	CYTOCHROME P450, FAMILY 71, SUBFAMILY B, POLYPEPTIDE 37 (CYP71B37)	HORVU0Hr1G010880	11	5	7	0	2	0	0	0	1	0	1	0	1	0	1	3	2	0	0	1	0	0	0	0
AT1G62020	Coatomer, alpha subunit;(source:Araport11)		HORVU0Hr1G010890	156.737	170.843	171.763	157.174	160.514	116.039	116.47	108.414	123.927	163.689	102.986	112.32	178.519	155.537	153.685	112.94	130.283	121.673	141.429	187.459	163.171	103.394	149.799	155.399
AT5G49940	Encodes a protein containing the NFU domain and functions as a molecular scaffold for iron-sulfur cluster assembly and delivery. Homologous to the cyanobacterial CNFU protein and is targeted to the chloroplast.	NIFU-LIKE PROTEIN 2 (NFU2)	HORVU0Hr1G010910	92.354	115.137	74.0477	34.556	29.2865	22.3674	53.5287	53.1814	49.705	14.3919	19.6373	32.9235	87.2013	44.1499	56.6407	27.6018	25.5233	33.1829	57.2792	39.3518	35.9666	20.6037	25.0563	31.1616
AT1G10950	Encodes an Arabidopsis Transmembrane nine (TMN) protein. Transmembrane nine (TM9) proteins are localized in the secretory pathway of eukaryotic cells and are involved in cell adhesion and phagocytosis.	TRANSMEMBRANE NINE 1 (TMN1)	HORVU0Hr1G010920	8.99916	0	3.50107	6.86559	6.8379	10.6214	0	3.50449	0	11.8006	0	5.86728	10.281	6.9108	22.8104	3.44743	0	3.36939	5.75255	3.31002	6.94648	6.43786	10.4967	10.2765
AT2G20570	Encodes GLK1, Golden2-like 1, one of a pair of partially redundant nuclear transcription factors that regulate chloroplast development in a cell-autonomous manner. GLK2, Golden2-like 2, is encoded by At5g44190. GLK1 and GLK2 regulate the expression of the photosynthetic apparatus.	GBF'S PRO-RICH REGION-INTERACTING FACTOR 1 (GPRI1)	HORVU0Hr1G010940	0	0	0	0	0	0	0	0.333333	0	1.33333	1	1.66667	0	0	0	0	0	0	0	0	0.406597	0	1.33333	1.74208
AT2G26780	ARM repeat superfamily protein;(source:Araport11)		HORVU0Hr1G010970	0	0	0	0	1	0	0	0	0	0	0	0	0	3.30145	0	0	0	0	0	0	1	0	0	0
NA	NA	NA	HORVU0Hr1G011010	119	119	121	77	76.9999	57	65	57	83.6603	52	51	70	109	66	77	68	75	66	53	67	53	43	46	70
AT2G26780	ARM repeat superfamily protein;(source:Araport11)		HORVU0Hr1G011050	0	0	1.11038	0	0	0	0	2.09304	0	0	0	0	1.03616	0	0	1.08932	0	0	0	0	1.09052	0	0	0
NA	NA	NA	HORVU0Hr1G011110	533.113	969.697	373.761	568.836	1570.09	496.776	688.461	760.833	1176.24	270.896	463.511	486.081	5228.39	1021.92	951.766	1413.96	558.898	238.407	1155.76	434.14	988.325	225.02	577.695	252.141
NA	NA	NA	HORVU0Hr1G011140	234.135	326.686	249.658	253.93	572.479	225.582	264.851	399.556	431.63	218.168	258.712	352.89	1294.84	314.247	251.503	471.578	261.722	130.782	478.129	301.335	336.569	201.384	435.661	264.234
NA	NA	NA	HORVU0Hr1G011150	79.1429	115.765	52.3592	58.393	189.415	90.4975	16.9516	50.0343	90.4068	31.5309	88.7996	55.1369	369.376	124.313	84.7894	557.41	239.537	109.633	52.1464	21.7502	98.0599	9.99256	120.701	42.7548
AT2G37170	a member of the plasma membrane intrinsic protein subfamily PIP2. localizes to the plasma membrane and exhibits water transport activity in Xenopus oocyte. expressed specifically in the vascular bundles and protein level increases slightly during leaf dev	PLASMA MEMBRANE INTRINSIC PROTEIN 2 (PIP2B)	HORVU0Hr1G011280	1.08355	0	0	1.12672	0	0	1.09799	2.15496	1.08627	0	0	0	0	0	0	0	1.05265	1.12351	0	0	2.17496	0	1.1001	0
NA	NA	NA	HORVU0Hr1G011310	943.305	890.025	932.622	800.735	780.276	524.733	734.445	928.588	770.995	747.102	758.823	775.517	791.296	693.12	747.121	558.893	558.753	715.182	841.055	833.694	758.37	739.932	812.143	970.342
AT1G77450	NAC domain containing protein 32;(source:Araport11)	NAC DOMAIN CONTAINING PROTEIN 32 (NAC032)	HORVU0Hr1G011330	0	0	0	0	0	0	0	0	0	0	0	0	0	0	0	0	0	0.5	0	0	0	0	0	0
NA	NA	NA	HORVU0Hr1G011420	2	3	2	3	2	2	2	2	4	1	1	5	4	1	4	0	0	0	5	2	8	1	1	6
AT5G22580	Stress responsive A/B Barrel Domain-containing protein;(source:Araport11)		HORVU0Hr1G011450	389.841	194.574	337.223	933.967	809.796	582.099	1925.74	1670.32	1807.66	1167.97	1130.81	1855.99	510.348	896.373	251.374	450.081	428.915	432.267	2333.17	2252.87	2014.52	1455.06	1189.1	1472.08
AT4G10150	RING/U-box superfamily protein;(source:Araport11)	ARABIDOPSIS T??XICOS EN LEVADURA 7 (ATL07)	HORVU0Hr1G011460	821.374	737	696.395	574.201	563	503	680	867.527	807.487	663	714	715	707.443	552	575.418	516	459	568.888	821.963	814.372	687	604	748.545	784.474
AT1G34300	lectin protein kinase family protein;(source:Araport11)		HORVU0Hr1G011480	95.0052	71.4553	17.6664	74.5489	159.949	44.2441	255.941	161.486	230.67	92.1091	200.597	318.291	35.3731	106.049	76.0794	62.5416	6.10245	65.206	295.892	335.146	332.649	284.923	263.121	237.68
NA	NA	NA	HORVU0Hr1G011500	2	0	0	1	0	0	1	0	5.96e-05	0	0	1	0	0	0	2	0	0	0	0.000191	0	0	2	2
ATMG00090	ribosomal protein S3	RESISTANCE TO PSEUDOMONAS SYRINGAE 3 (RPS3)	HORVU0Hr1G011510	55	75.6485	47	53	88.0214	43	52.1931	64.8972	63.807	49	72	62	134.223	66	83.15	104.173	54	46	86.4234	86	72	82	82	83
AT2G07734	Alpha-L RNA-binding motif/Ribosomal protein S4 family protein;(source:Araport11)		HORVU0Hr1G011520	10.9929	11.2899	6.60992	5.5108	15.8298	2.98237	12	19	10.2036	7.49646	7	13.7891	34.7867	5.58906	14.9131	16.8073	2.60246	4.47961	2.29683	10.5923	11.8665	15.6021	16.3385	7.97621
AT4G13780	methionine-tRNA ligase, putative / methionyl-tRNA synthetase, putative / MetRS;(source:Araport11)		HORVU0Hr1G011560	7825.08	7610.58	8364.37	6397.85	5587.92	4595.23	5452.39	6740.61	5770.77	5402.8	5182.84	5306.03	7317.16	6220.53	7105.47	4662.14	4682.15	5510.81	6378.27	6830.88	5549.42	5282.02	5615.91	6569.2
AT4G33950	Encodes calcium-independent ABA-activated protein kinase, a member of SNF1-related protein kinases (SnRK2) whose activity is activated by ionic (salt) and non-ionic (mannitol) osmotic stress. Mutations disrupted ABA induction of stomatal closure as well as ABA inhibition of light-induced stomatal opening. However, regulation of stomatal opening/closing by light or CO(2) is not affected in these m…	OPEN STOMATA 1 (OST1)	HORVU0Hr1G011570	1745.87	1216	1538.39	1728.93	1787.8	1421.11	2236.42	2491.9	2584.01	1961.68	2105.37	2703.36	1809.79	1606.22	1078.93	1221.23	895.521	1341.07	2492.91	2292.29	2241.3	1743.78	1720.8	1966.91
AT2G26510	Encodes a plasma-membrane localized nucleobase transporter capable of transporting adenine, guanine, uracil and hypoxanthine. Likely to be a proton-nucleobase symporter.	PIGMENT DEFECTIVE EMBRYO 135 (PDE135)	HORVU0Hr1G011600	1.18501	1.16794	0	2.31538	0	1.17481	1.32345	0	0	4.69641	0	1.17508	1.15384	1.17573	0	0	0	1.22819	0	1.19854	1.22736	3.50117	2.87601	2.30704
AT1G02730	Encodes a gene similar to cellulose synthase. Knock-out mutant has reduced growth, reduced xylan level and reduced xylan synthase activity in stems.It's expression is cell cycle dependent and it appears to function in cell plate formation.	CELLULOSE SYNTHASE-LIKE D5 (CSLD5)	HORVU0Hr1G011610	115.065	62.8247	89.7621	106.353	157.443	84.9417	152.564	178.752	193.167	149.634	230.597	104.25	85.4279	114.828	102.19	87.5169	47.0652	114.494	216.656	329.254	162.202	204.186	319.733	230.128
NA	NA	NA	HORVU0Hr1G011620	13	8	14	24	31.1523	29	40.4868	37	35.4914	50	32	28.5651	22.4996	30	18.3095	12	9	18.2382	61	47	32	52.282	42	43
NA	NA	NA	HORVU0Hr1G011630	0	0	0	0	0	0	0	0	0	0	0	1	0	0	0	0	0	0	0	0	0	0	0	0
AT1G80570	RNI-like superfamily protein;(source:Araport11)		HORVU0Hr1G011650	0	0	0	0	0	0	0	0	0	0	0	0	0	1.52047	0	0	0	0	0	0	0	0	0	0
NA	NA	NA	HORVU0Hr1G011660	1.53e-06	8.38e-07	1.39e-06	1.74e-07	1.09e-06	5.1e-06	5.74e-07	1.13e-06	0	2.57e-06	8.44e-06	6.63e-06	9.65e-07	1.11e-06	0	3.19e-06	5.36e-08	1.31e-06	1.18e-06	1.56e-07	2.62e-07	4.8e-07	4.03e-06	2.92e-06
NA	NA	NA	HORVU0Hr1G011670	0	0	0	0	0	0	0	0	0	0	1.05459	0	0	0	0	0	0	0	0	0	0	0	0	0
NA	NA	NA	HORVU0Hr1G011720	225.629	124.162	222.348	732.345	700.639	496.744	140.604	150.147	148.827	673.536	521.654	1053.6	180.928	148.749	100.344	362.095	320.849	370.994	158.56	176.171	265.311	549.392	578.028	576.143
NA	NA	NA	HORVU0Hr1G011730	371	165	417.112	1056.13	1052.1	840.056	98	77	67	1282.04	1089.08	1534.09	191	175.978	123	514	496.323	577.094	94	140.036	302	876.138	1059.09	1041.48
AT2G15560	Putative endonuclease		HORVU0Hr1G011750	0	0	0	0	0	0	0	0	0	0	0	0	0	0	0	0	0	0	0	0	1.19306	0	0	0
AT3G19550	glutamate racemase;(source:Araport11)		HORVU0Hr1G011840	1307	1288	1217	905	853	738.333	825	948	974	761	911.375	1008	1027	893	1000	650	649	780	995	961	843.708	791	777	864
AT5G43140	Peroxisomal membrane 22 kDa (Mpv17/PMP22) family protein;(source:Araport11)		HORVU0Hr1G011860	1396	1004	1228	900.001	993	691	1223	1433	1308	973	943	1097	1291	1040	1022	609	619	688	1315	1364	1093	1060	1017	1179
NA	NA	NA	HORVU0Hr1G011890	0	0	2	1	0	0	0	0	0	0	0	0	0	0	0	0	0	0	0	0	0	0	0	0
AT3G43980	Ribosomal protein S14p/S29e family protein;(source:Araport11)		HORVU0Hr1G011940	4278.97	3434	4556.57	4075.94	4163.84	2828	4923.96	5829.99	4733.87	4839.8	4121	4207.93	4412.66	4481.83	4053.92	2412.84	2405.95	3293.92	5444.95	5599.82	4532.43	4331.88	4928.92	5587.95
NA	NA	NA	HORVU0Hr1G012050	254	219	281	315	316	223	384	425.999	375	573	737	788	231	205	192	171	158	257	586	472	508	651.001	682	740
AT5G25250	Encodes a protein that is involved in a membrane microdomain-dependent, but clathrin-independent, endocytic pathway required for optimal seedling development. The mRNA is cell-to-cell mobile.	FLOTILLIN 1 (FLOT1)	HORVU0Hr1G012100	0	0	0	0	0	0	2	0	0	0	0	0	0	0	0	0	0	0	0	0	0	0	0	0
AT2G05940	Encodes a receptor-like cytoplasmic kinase that phosphorylates the host target RIN4, leading to the activation of a plant innate immune receptor RPM1.	RPM1-INDUCED PROTEIN KINASE (RIPK)	HORVU0Hr1G012130	0	0	0	1.49e-06	0.34946	0	0	0	0	0	0	0	0	0	0	2.54356	0	0	0	0	0	13.2282	0	0
AT5G65830	receptor like protein 57;(source:Araport11)	RECEPTOR LIKE PROTEIN 57 (RLP57)	HORVU0Hr1G012140	886	931	1413	856	866	678	579	671	789	388	472	562	1084	901	1016	738	607	936	675	728	643	462	493	533
NA	NA	NA	HORVU0Hr1G012160	0	0	9.5	0	2	3.5	0	0	0	3	3	0	4.5	3	7.2	0	0	0	0	4	4.5	0	0	0
AT5G35970	P-loop containing nucleoside triphosphate hydrolases superfamily protein;(source:Araport11)		HORVU0Hr1G012190	381	379	426	262	233	167	208	250	220	172	188	243	334.001	284	308	194	196	200	205	207	148	169	212	224
AT2G04570	GDSL-motif esterase/acyltransferase/lipase. Enzyme group with broad substrate specificity that may catalyze acyltransfer or hydrolase reactions with lipid and non-lipid substrates. The mRNA is cell-to-cell mobile.		HORVU0Hr1G012230	32.0033	41.0086	40.0042	19	25.0051	24	37.0043	31	31	37	28	28.0442	41	20	54	13	18	14	24	31	23	32	36	23
NA	NA	NA	HORVU0Hr1G012260	6	7.00075	2	7	11.0046	5.00134	3.00202	4	3.00023	2	3	2	4.00038	3.0003	7	3	4	1	5.00027	1	1	4.00024	5	2.00013
AT5G12290	Encodes a mitochondrial outer membrane protein, involved in galactoglycerolipid biosynthesis. The dgd1 mutant phenotype is suppressed in the dgs1 mutant background.	DGD1 SUPPRESSOR 1 (DGS1)	HORVU0Hr1G012300	213.119	213.156	195.309	186.077	125.097	83.0106	120	136.013	119.01	59.0136	98.0324	104.311	184.236	130.013	135.053	91.2605	95.9999	144.083	135.012	120.057	97	70.0412	68.0876	125.202
NA	NA	NA	HORVU0Hr1G012350	4.47442	21.9252	12.7316	11	3.06539	8.56751	1	4.07014	9.16052	0	0	0	10.2152	4.08247	5.83401	3	5.15604	6.14916	3.1676	1.00737	2.20925	4	2.09991	1.11008
AT4G26810	SWIB/MDM2 domain superfamily protein;(source:Araport11)		HORVU0Hr1G012370	372.401	302.814	323.32	302.164	264.865	228.392	278.383	332.06	266.084	240.251	220.77	244.959	330.587	255.72	298.763	214.689	192.633	274.549	289.754	319.198	271.626	219.545	231.189	275.024
AT2G04570	GDSL-motif esterase/acyltransferase/lipase. Enzyme group with broad substrate specificity that may catalyze acyltransfer or hydrolase reactions with lipid and non-lipid substrates. The mRNA is cell-to-cell mobile.		HORVU0Hr1G012390	0	0	0	0	1.67872	0	0	0	2.62416	0	1.71039	0	4.54859	0	9.04789	0	0	0	0	5.14619	6.00774	11.1377	0	0
AT4G05530	Encodes a peroxisomal member of the short-chain dehydrogenase/reductase (SDR) family of enzymes. Loss of IBR1 function causes increased resistance to indole-3-butyric acid without affecting plant responses to IAA, NAA, and 2,4-D. This enzyme may be responsible for catalyzing a dehydrogenation step in the beta-oxidation-like conversion of IBA to IAA. The mRNA is cell-to-cell mobile.	INDOLE-3-BUTYRIC ACID RESPONSE 1 (IBR1)	HORVU0Hr1G012410	5930.79	5713.13	6368.21	6501.02	6444.75	5364.83	5428.38	5996.4	5392.1	10577.6	11520.9	9475.93	5505.01	5095.32	5136.28	3747.28	4159.72	5186.31	6919.88	6730.93	6493.32	10624.9	10530.2	13750.5
AT4G22240	Involved in photoprotection of photosystem II.	FIBRILLIN 1B (FBN1B)	HORVU0Hr1G012460	2324	3042	2959	1933	935	1511	365	431	513	377	407	627	1542	1077	2047	1445	1833	2191	517	510	604	435	346	418
AT2G32940	Encodes a nuclear localized 879-amino-acid protein that contains conserved PAZ and PIWI domains that is important for the accumulation of specific heterochromatin-related siRNAs, and for DNA methylation and transcriptional gene silencing.	ARGONAUTE 6 (AGO6)	HORVU0Hr1G012490	1486	1320	1351	784	655	515	726	861	823.001	552	488	493	1164	919	984.001	422	547	599	647	816	604	481	503	681
AT2G40116	Phosphoinositide-specific phospholipase C family protein;(source:Araport11)		HORVU0Hr1G012510	3849	3938	5050	3691	3725.99	2860	4387.99	5046	4581	4326	3735	4454	3223.01	3852.01	4397	2111	2425.99	3100.99	4751	4887	4343	3754	3643	4146.99
AT1G26330	DNA binding protein;(source:Araport11)		HORVU0Hr1G012520	210	263	200	179	120	118	120	147	120	115	116	151	171	145	168	102	138	144	156	142	103	126.001	127	150
NA	NA	NA	HORVU0Hr1G012620	1146.35	1338.54	1152.5	638.972	618.465	530.228	450.329	575.435	511.909	491.622	406.554	579.793	859.425	611.331	815.588	523.171	589.497	577.4	613.607	592.352	567.51	454.487	458.079	617.841
AT5G24670	A protein coding gene with unknown function. The 5?UTR of this gene overlaps with a RNA coding gene TER2. TER2 (GenBank accession no. HQ401285) encodes a putative template sequence corresponding to 1.5 copies of the Arabidopsis telomere repeat (PNAS 2011, 108:73-78). Natural epiallele in Nok-1, transmission of the epiallele over generations depends only on the selfreinforcing loop between CHROMOM…	EMBRYO DEFECTIVE 2820 (EMB2820)	HORVU0Hr1G012630	1036	995.001	1083	810	729.001	534	627	757	743.999	576.001	562	725.999	1013	764	792	580	553	670	762	778.001	595	497	645.999	663.001
AT3G21360	2-oxoglutarate (2OG) and Fe(II)-dependent oxygenase superfamily protein;(source:Araport11)		HORVU0Hr1G012680	0	1.41509	0	0	17.9427	3.27791	0	6	2	42.8399	41.5211	0	1	5	0	0.272011	0	3.53375	0	1.10402	5	17.4801	9.56481	10.6178
AT5G47800	Phototropic-responsive NPH3 family protein;(source:Araport11)		HORVU0Hr1G012710	158	67	84	149	171	108	275	341	345	253	285	282	170	143	66	99	95	101	374	443	315	365.001	314	346.999
AT4G11070	member of WRKY Transcription Factor; Group III	(WRKY41)	HORVU0Hr1G012740	0.0578528	1.89e-06	7.11029	5.56278	0	16.637	27.6278	0	35.5072	53.8173	27.8426	32.6157	9.19305	17.0857	0	4.79378	0	6.66772	38.4688	70.5375	0	11.4992	6.14625	0
AT4G23810	member of WRKY Transcription Factor; Group III	(WRKY53)	HORVU0Hr1G012750	23.259	0	0	0	5.11416	21.002	32.0193	43.1613	8.01751	1.57e-05	19.3326	96.1987	0	8.12e-07	6.15401	28.9796	13.7131	4.25035	13.1981	105.79	54.9959	132.917	17.4961	25.0937
AT2G34820	basic helix-loop-helix (bHLH) DNA-binding superfamily protein;(source:Araport11)		HORVU0Hr1G012790	1	0.5	0.5	0	0	0	0	0	0	0	1	0	0	0	0	0	0.5	0	0	0	0	0	0	1.5
AT2G45910	U-box domain-containing protein kinase family protein;(source:Araport11)		HORVU0Hr1G012820	0	0	0	0	0	0	0	0	0	0	9.12329	0	0	0	0	0	0	0	0	6.60385	0	9.82127	0	0
NA	NA	NA	HORVU0Hr1G012850	25	32	43	47	137	82	9	6	7	254	302	84	22	12	20	13	14	45	8	3	2	158	123	277
AT4G37980	NADPH-dependent cinnamaldehyde and hexenal reductase involved in the production of green leaf volitile compounds.	ELICITOR-ACTIVATED GENE 3-1 (ELI3-1)	HORVU0Hr1G012860	53	79	71.9999	37	40	24	40	41	34	49	69	51	51	31	39	34	32	44	29	45	31	42	56.0133	45
AT1G74750	Pentatricopeptide repeat (PPR) superfamily protein;(source:Araport11)		HORVU0Hr1G012870	27.6021	32.8116	70.6074	62.7628	64.5957	62.3874	345.753	383.287	371.17	142.461	107.231	192.995	100.424	46.8027	29.1025	24.1578	29.6287	28.7393	142.428	175.104	112.155	45.9829	92.534	43.2023
AT1G74750	Pentatricopeptide repeat (PPR) superfamily protein;(source:Araport11)		HORVU0Hr1G012890	86.4867	117.232	106.443	44.7224	10.2393	14.6112	12.4705	5.20063	3.8387	3.94333	2.46717	12.9172	43.8767	5.58023	57.7628	59.8891	30.5211	22.8071	13.4337	9.68014	2.67727	0	6.22932	5.6476
AT1G23980	RING/U-box superfamily protein;(source:Araport11)	ARABIDOPSIS T??XICOS EN LEVADURA 47 (ATL47)	HORVU0Hr1G012910	1105	870	968	1001	1023	788	1258	1193	1244	1083	1154	1286	1092	1075	759	641	699	886	1538	1677	1458	1428	1270	1578
AT2G26730	Leucine-rich repeat protein kinase family protein;(source:Araport11)		HORVU0Hr1G012920	198	97	154	225	306	262	237	271	269	656	775	791	130	186	79	98	107	153	410	376	340	938	772	964
NA	NA	NA	HORVU0Hr1G012930	883	1564	1858	1140	591	893	86	134	184	76	135	172	1114	955	1295	1242	1098	1497	276	297	247	191	97	101
AT4G37980	NADPH-dependent cinnamaldehyde and hexenal reductase involved in the production of green leaf volitile compounds.	ELICITOR-ACTIVATED GENE 3-1 (ELI3-1)	HORVU0Hr1G012940	3777	1352	2305.55	3472.96	3238	3028.97	10875	10528.8	9003.93	7750.98	8139.68	9012.01	3283.9	4585.74	2464.95	2049	1338.94	2043	18182.9	17352	19217	11833	11051.8	11211.7
NA	NA	NA	HORVU0Hr1G012950	62.0421	69.143	50.7023	45.4416	89.4577	46.3007	51.6994	94.0399	53.1572	56.4165	58.2545	41.4183	9.6567	38.2083	84.6733	47.9209	21.7288	38.0687	100.851	92.1961	104.377	50.5369	13.4659	74.7845
AT1G72480	Lung seven transmembrane receptor family protein;(source:Araport11)		HORVU0Hr1G012970	52.1087	34.9077	57.4529	20.9696	32.4513	5.79e-05	2.84e-07	28.02	5.65e-05	15.744	13.4625	10.8248	42.343	20.7047	40.0204	21.3987	27.1217	0	34.8541	23.3771	10.3226	0	22.4663	0
AT1G21430	Flavin-binding monooxygenase family protein;(source:Araport11)	(YUC11)	HORVU0Hr1G012990	387	469	478	391	298	269	389	405	426	313	342	361	476	475	451	230	244	291	483	547	455	368	369	408
AT5G57500	Galactosyltransferase family protein;(source:Araport11)		HORVU0Hr1G013010	9.77498	4.13828	17.0297	25.3533	3.82297	4.02514	11.9742	47.1456	35.0299	32.8594	38.4615	23.8991	20.8044	28.854	8.87414	13.5898	14.5119	28.2651	24.3738	15.49	17.4236	38.1276	48.6031	27.377
AT5G57500	Galactosyltransferase family protein;(source:Araport11)		HORVU0Hr1G013020	11.5095	10.0036	18.9829	22.7633	30.7983	26.9914	17.4854	32.0671	34.2879	28.9535	56.5613	33.2527	23.045	20.2508	17.0758	7.41999	12.0021	14.979	28.718	46.8524	27.2047	49.8091	50.4642	62.6672
AT3G22840	Encodes an early light-inducible protein.	EARLY LIGHT-INDUCABLE PROTEIN (ELIP1)	HORVU0Hr1G013030	20	1	10	9	6	1	6	7	2	5	5	3	1	11	4	7	4	10	7	3	3	5	10	4
AT4G28020	tRNA-thr(GGU) m(6)t(6)A37 methyltransferase;(source:Araport11)		HORVU0Hr1G013040	799	739.898	783	683.001	617.001	493.909	532.852	594	503	542	510	598	712	642	691.001	499.001	489.001	548	714.96	596	542	556	541	648
AT1G15950	Encodes a cinnamoyl CoA reductase. Involved in lignin biosynthesis. The mRNA is cell-to-cell mobile.	CINNAMOYL COA REDUCTASE 1 (CCR1)	HORVU0Hr1G013060	8.0442	6.13386	7.35989	0	0	4.91179	0	0	1.32515	0	1.19416	1.18209	5.03807	4.79475	0	4.77604	3.63959	6.23875	0	4.74226	1.66213	1.29626	2.37523	2.39349
AT1G15950	Encodes a cinnamoyl CoA reductase. Involved in lignin biosynthesis. The mRNA is cell-to-cell mobile.	CINNAMOYL COA REDUCTASE 1 (CCR1)	HORVU0Hr1G013070	44.67	37.5324	23.1672	26.4582	38.0364	27.5097	45.1952	85.7298	51.9451	25.6585	39.7075	18.7812	49.8984	26.5101	17.5975	40.3937	19.3586	19.8068	41.6136	55.2571	45.6185	19.8332	36.4511	46.8469
AT5G22260	Sporophytic factor controlling anther and pollen development. Mutants fail to make functional pollen;pollen degeneration occurs after microspore release and the tapetum also appears abnormally vacuolated. Similar to PHD-finger motif transcription factors.	MALE STERILITY 1 (MS1)	HORVU0Hr1G013080	0	0	1.53194	0	0	1.40251	1.95929	0	0	0	0	0	1.95295	0	3	0	0	0	0	0	0	3	0	0
AT5G61400	Pentatricopeptide repeat (PPR) superfamily protein;(source:Araport11)		HORVU0Hr1G013090	35.8472	6.05e-08	6.05e-05	26.5027	0	0	0	80.7911	13.3534	11.9373	19.7204	4.39236	0	50.3908	0	23.8654	33.4504	13.7739	0.00052	0.000262	0	43.4503	99.3363	1.9548
NA	NA	NA	HORVU0Hr1G013110	9	7	17	12	3	6	4	7	5	5	5	6	10	7	7	4	6	7	3	7	3	7	4	7
NA	NA	NA	HORVU0Hr1G013120	559	494	409	393	513	290	784	1285	1021	868	863	751	769	580	446	408	291	590	1125	1109	804	631	861	818
AT3G48700	carboxyesterase 13;(source:Araport11)	CARBOXYESTERASE 13 (CXE13)	HORVU0Hr1G013140	0	0	0	0	0	0	0	0	0	0	0	0	0	0	0	0	0	2.05391	0	0	0	0	0	0
AT2G03550	alpha/beta-Hydrolases superfamily protein;(source:Araport11)		HORVU0Hr1G013160	657.228	614.737	859.205	659.555	579.049	472.48	798.989	863.288	906.602	620.459	701.855	744.565	712.374	765.655	593.353	445.626	453.091	553.565	1122.52	982.651	867.254	720.691	617.115	685.504
AT1G47480	alpha/beta-Hydrolases superfamily protein;(source:Araport11)		HORVU0Hr1G013180	195.659	162.885	180.641	142.814	103.858	174.269	172.181	135.426	154.288	92.4976	91.1006	90.4726	128.102	118.74	149.111	138.441	154.069	147.623	208.478	88.4962	122.192	107.19	97.3836	80.3995
AT5G59870	Encodes HTA6, a histone H2A protein.	HISTONE H2A 6 (HTA6)	HORVU0Hr1G013190	0	0	0	0	0	2.59643	2.41083	0	0	2.56534	0	0	0	0	0	0	0	0	0	0	0	0	0.00544691	2.49989
AT3G48690	Encodes a protein with carboxylesterase whose activity was tested using both pNA and 2,4-D-methyl.	(CXE12)	HORVU0Hr1G013200	736.772	676.263	883.796	667.445	620.415	554.52	937.011	852.713	904.873	736.541	748.956	866.462	707.626	763.344	730.648	476.375	491.909	619.436	1134.04	1095.35	1010.75	745.309	813.885	747.496
AT4G24620	The PGI1 gene encodes the plastid phospho-glucose (Glc) isomerase. While pgi1-1 mutant has a deficiency in leaf starch synthesis, it accumulates starch in root cap cells. Flowering time of the pgi1-1 mutant is significantly delayed under short-day conditions.	PHOSPHOGLUCOSE ISOMERASE 1 (PGI1)	HORVU0Hr1G013220	3077.34	2797.59	3265.19	3732.66	3580.85	2715.83	4572.58	4918.5	3571.21	5975.87	5435.71	6089.42	3113.51	3417.7	2912.33	2322.33	2258.22	2927.21	5034.33	5377.79	4188.01	5897.76	6172.22	7062.13
NA	NA	NA	HORVU0Hr1G013240	552.247	585.543	540.226	383.141	377.441	342.434	354.502	414.118	369.933	327.079	315.222	320.841	549.833	428.712	483.298	283.186	314.682	317.279	420.005	379.322	320.421	283.381	331.438	314.128
AT5G65420	Encodes a D-type cyclin CYCD4;1 that physically interacts with CDC2A and is expressed during vascular tissue development, embryogenesis, and formation of lateral root primordia. Its expression is upregulated early during germination.Involved in stomatal cell lineage proliferation in the hypocotyl.	CYCLIN D4;1 (CYCD4;1)	HORVU0Hr1G013250	33.6739	47.9902	41.2749	39.6833	46.5826	40.1823	42.0552	41.1687	45.3514	49.008	52.0528	49.2025	46.4652	31.2644	32.8263	16.379	37.9223	21	60.5393	37.6698	53.4124	69.1518	41.5626	47.8014
NA	NA	NA	HORVU0Hr1G013260	4	4.66253	4	4	3	2	4	5	5	4	15	4	12	7	2.50722	1	5	1	14	8	6	8	4	9
AT1G27310	Encodes an ortholog of yeast NTF2, a nuclear envelop transport protein that functions as the nuclear import receptor for RanGDP, an essential player in nucleocytoplasmic transport.	NUCLEAR TRANSPORT FACTOR 2A (NTF2A)	HORVU0Hr1G013290	341.508	346.283	421.39	382.298	407.889	277.328	441.543	370.621	434.329	416.598	392.905	453.04	443.045	358.065	295.702	202.241	235.125	269.121	521.169	587.158	410.857	438.141	422.255	430.568
NA	NA	NA	HORVU0Hr1G013310	0	0	0	0	0	0	0	0	0	0	0	0.911797	0	0	0.46991	0	0	0	0	0	0	0	0	0
NA	NA	NA	HORVU0Hr1G013340	845.178	592.9	611.654	379.519	449.109	392.848	814.727	715.07	728.663	494.816	457.073	631.669	618.889	471.46	488.143	273.986	368.137	261.498	819.04	778.257	682.594	485.295	406.585	511.532
AT5G08470	an AAA-ATPase that is the probable Arabidopsis orthologue of one of the AAA-ATPases involved in peroxisome biogenesis in yeasts and mammals.	PEROXISOME 1 (PEX1)	HORVU0Hr1G013350	2.31417	0	0	1.05163	1.10696	0	1.28371	1.10449	1.03033	0	0	1	3.89976	1.12482	0	1.04669	0	1.11458	0	2.21189	2.12457	0	1.19913	1.2365
AT5G47910	NADPH/respiratory burst oxidase protein D (RbohD).Interacts with AtrbohF gene to fine tune the spatial control of ROI production and hypersensitive response to cell in and around infection site. The mRNA is cell-to-cell mobile.	RESPIRATORY BURST OXIDASE HOMOLOGUE D (RBOHD)	HORVU0Hr1G013380	0	0	0	0	0	0	1.96803	3.94653	0	3.73986	8.33527	0	0	0	3.77783	1.83078	1.99214	0	0	2.03572	0	0	4.33332	4.04494
AT5G28840	Encodes a protein with GDP-D-mannose 3',5'-epimerase activity. The enzyme is involved in ascorbate biosynthesis. It catalyzes the conversion of GDP-D-mannose to GDP-L-galactose.	GDP-D-MANNOSE 3',5'-EPIMERASE (GME)	HORVU0Hr1G013390	5.76452	1.0969	0	11.2282	3.45833	0	0	1.10991	0	1.97605	7.81535	3.67411	2.20416	6.10212	0	0	0	0	4.01985	4.41273	1.12972	11.6834	6.09341	1.90214
NA	NA	NA	HORVU0Hr1G013450	2.19644	4.82331	5.25129	2	1.24094	1.07583	3.97877	1	0	1.73523	0	1.10441	1.35578	2	0	2.05481	0	2.61466	2.59123	1.1196	0	1.51524	1.12665	3.92438
AT2G46900	transcription factor-like protein;(source:Araport11)		HORVU0Hr1G013460	4.0976	8.31066	9.24325	9.29225	14.3421	7.35494	8.27486	8.21207	11.3498	13.5233	3.11447	10.3575	10.3875	9.30995	15.7248	16.5621	10.4147	18.7964	8.3851	7.26872	5.19876	11.6629	6.20377	14.6369
AT5G09640	encodes a serine carboxypeptidase-like (SCPL) protein. Mutants accumulate sinapoylglucose instead of sinapoylcholine, and have increased levels of choline and decreased activity of the enzyme sinapoylglucose:choline sinapoyltransferase.	SERINE CARBOXYPEPTIDASE-LIKE 19 (SCPL19)	HORVU0Hr1G013470	0.905081	0	0.910118	0	0	3.01232	0	0	0	17.3863	3.66714	0	0.911461	0	1.8923	0	0.0796109	0	0	0	0.0311441	12.8007	17.2389	5.23934
AT1G06160	encodes a member of the ERF (ethylene response factor) subfamily B-3 of ERF/AP2 transcription factor family. The protein contains one AP2 domain. There are 18 members in this subfamily including ATERF-1, ATERF-2, AND ATERF-5.	OCTADECANOID-RESPONSIVE ARABIDOPSIS AP2/ERF 59 (ORA59)	HORVU0Hr1G013490	9	0	0	6.91895	8	9	18.3284	17.8285	16.2172	4.88495	13.5	19.192	0	3	0	0	1.22559	0	4.2066	20.4475	7.84189	13.7339	8.39652	1.77018
AT4G00730	Encodes a homeodomain protein of the HD-GLABRA2 group. Involved in the accumulation of anthocyanin and in root development. Loss of function mutants have increased cell wall polysaccharide content.	ANTHOCYANINLESS 2 (ANL2)	HORVU0Hr1G013510	0	0	0	0	0	0	0	2.84919	0	0	0	0	0	7.87384	4.97984	0	0	0	2.48901	0	0	0	0	26.7229
AT3G51280	Tetratricopeptide repeat (TPR)-like superfamily protein;(source:Araport11)		HORVU0Hr1G013610	0	0	0	0	0	0	2.27729	2.04351	4.00637	0	0	0	0	0	0	0	0	0	3.94993	0	0	0	0	0
AT4G35520	DNA mismatch repair protein similar to MutL. Required for normal levels of meiotic crossovers	MUTL PROTEIN HOMOLOG 3 (MLH3)	HORVU0Hr1G013660	132.888	117.06	151.243	86.7648	169.99	58.276	107.969	535.702	271.886	169.64	246.09	306.788	103.639	68.5884	28.4414	129.754	38.5675	100.569	249.24	242.454	325.654	131.297	193.887	278.238
AT1G78930	Mitochondrial transcription termination factor family protein;(source:Araport11)	(MTERF16)	HORVU0Hr1G013680	0	3.49933	0	0	0	0	0	0	0	0	0	0	0	2.224	0	1.17205	0	1.1171	0	0	0	0	0	0
AT4G00585	transmembrane protein;(source:Araport11)		HORVU0Hr1G013700	35.0139	22.0332	24.0301	11.0117	16.0318	7.00713	11.0109	21.0144	19	10.0104	18.0227	15.0174	23.0392	11.0079	23.0426	10.011	5.00328	17.0397	11.0099	11.0193	13.0085	13.0199	10.0128	13.0255
AT5G52480	RNI-like superfamily protein;(source:Araport11)		HORVU0Hr1G013740	151	240	249	173	128	150	97	117	94	172	168	165	209	119	165	93	139	156	140	117	95	158	168	146
AT3G53700	Pentatricopeptide repeat (PPR) superfamily protein;(source:Araport11)	MATERNAL EFFECT EMBRYO ARREST 40 (MEE40)	HORVU0Hr1G013750	0.281167	0	0	0	0	0	0	0	0	0	0	0	0	0	0	0	0	0	0	5.94564	0	0	0	2.87578
NA	NA	NA	HORVU0Hr1G013760	0	0	1.60268	0	0	0	3.49115	1.53874	0	0	0	0	0	0	0	0	0	0	0	0	0	0	0	0
AT1G08770	prenylated RAB acceptor 1.E;(source:Araport11)	PRENYLATED RAB ACCEPTOR 1.E (PRA1.E)	HORVU0Hr1G013770	1226.42	1105	1562.91	1324	1258	950.098	1714.63	1665.6	1679	1584	1668	1929	1148	1194.78	1153	867	737	1112.97	1996.4	2166	1851.72	1797	1647	1726
AT5G01750	LURP-one-like protein (DUF567);(source:Araport11)		HORVU0Hr1G013780	0	0	0	0	1.05956	0.237483	0	0	0	0	0	0	0.407132	0	0	0.5	0	0.5	0.907007	0.5	0.5	0	0	0
AT4G16370	Encodes a phloem-specific iron transporter that is essential for systemic iron signaling and redistribution of iron and cadmium. It loads iron into the phloem, facilitates iron recirculation from the xylem to the phloem, and regulates both shoot-to-root iron signaling and iron redistribution from mature to developing tissues.	OLIGOPEPTIDE TRANSPORTER (OPT3)	HORVU0Hr1G013800	157.963	101.462	65.6298	40.8629	43.4948	37.5756	205.618	265.779	133.886	86.699	186.411	94.3085	107.647	50.7215	73.9283	95.8509	30.7639	57.5002	243.705	156.442	142.456	72.7585	106.686	195.983
AT2G18470	Proline-rich extensin-like receptor kinase 4. Functions at an early stage of ABA signalling inhibiting primary root cell elongation by perturbing Ca2+ homeostasis.	PROLINE-RICH EXTENSIN-LIKE RECEPTOR KINASE 4 (PERK4)	HORVU0Hr1G013830	1	0	1	0	0	0	0	2	0	0	0	0	0	0	0	0	0	0	0	0	0	0	0	0
AT5G66760	One of two genes in Arabidopsis that encode a flavoprotein subunit of the mitochondrial succinate dehydrogenase complex. The mRNA is cell-to-cell mobile.	SUCCINATE DEHYDROGENASE 1-1 (SDH1-1)	HORVU0Hr1G013850	11937	10508	11972	9889.01	9245	7464	9958	13098	10946	10578	10592	10871	9602.92	10076	9744	6565	7041.01	9481.01	13106	13963	11674	10882	12144	14362
NA	NA	NA	HORVU0Hr1G013870	0	1.01514	2	2	3	8.81291	0	0	4	2	0	3	3	0	1	0	3	2	0	0	2	0	0	0
AT3G14420	Encodes a glycolate oxidase that modulates reactive oxygen species-mediated signal transduction during nonhost resistance. The mRNA is cell-to-cell mobile.	GLYCOLATE OXIDASE 1 (GOX1)	HORVU0Hr1G013890	1818	1686	2096	1800	1729	1380	1696	1970	1762	1992	1761	2013	1706	1563	1591	1049	1033	1542	2030	1992	1790	1870	1780	1912
AT3G14415	Encodes a glycolate oxidase that modulates reactive oxygen species-mediated signal transduction during nonhost resistance. The mRNA is cell-to-cell mobile.	GLYCOLATE OXIDASE 2 (GOX2)	HORVU0Hr1G013900	86	76.9999	58.0001	16	12	18	3	11	13	30	49	27.9999	25	6	36	18	17	10	24	9	25	34	33	52.9999
NA	NA	NA	HORVU0Hr1G013910	530	734	811	600	502	441	335	373	413	357	395	419	659	460	559	455	410	622	385	345	352	408	400	487
AT2G35530	Encodes a G group bZIP transcription factor family member that can bind cis elements with an ACGT core, such as G-box, Hex, C-box and As-1. The protein is localized in the nucleus and can homodimerize and can heterodimerize with other G group members.	BASIC REGION/LEUCINE ZIPPER TRANSCRIPTION FACTOR 16 (bZIP16)	HORVU0Hr1G013950	1677	3170	3236	2335	1012	1480	130	203	242	131	133	179	1701	1055	2270	1510	1965	2194	175	196	184	126	116	129
AT5G64270	splicing factor;(source:Araport11)		HORVU0Hr1G014020	220	342	249.04	165	70	97	15	19	20.6483	16.0056	9	15	110	71	111	93	146	75.0216	19.9997	16	34	6.8979	18.0062	18.0052
AT1G13680	PLC-like phosphodiesterases superfamily protein;(source:Araport11)		HORVU0Hr1G014030	835	450.213	632	631	721.177	487.569	949.475	1294	1024.32	920.52	898.494	969.493	785.441	807.742	580	396.462	382	524.36	1295.31	1286.16	1063.65	913.402	882.286	811.549
AT1G13680	PLC-like phosphodiesterases superfamily protein;(source:Araport11)		HORVU0Hr1G014040	107.5	76	130	133	201.5	127.5	109	90.5	91	318.5	332.5	172	112	125.5	67	106.5	71.5	124	98	97.5	93	223	164	286.5
NA	NA	NA	HORVU0Hr1G014060	13.5486	11.6695	13.6144	19.6413	11.7497	9	19.5459	9	12	20	22	22.0806	8.55997	13	26	10.0886	21	10.9867	15	4.54656	5.54135	18	19	31
AT5G13520	peptidase M1 family protein;(source:Araport11)		HORVU0Hr1G014070	4289.4	4527.26	4524.37	3453.23	3141.24	2689.15	3318.02	4288.31	3839.85	3500.07	3724.29	3434.95	3657.37	3377.07	3701.34	2295.6	2429.66	2906.52	3941.3	4324.29	3714.48	3334.35	3539.31	3892.08
AT5G19000	Encodes a member of the MATH-BTB domain proteins (BPMs) that directly interact with and target for proteasomal degradation the class I homeobox-leucine zipper (HD-ZIP) transcription factor ATHB6. Known members include AT5G19000 (BPM1), AT3G06190 (BPM2), AT2G39760 (BPM3), AT3G03740 (BPM4), AT5G21010 (BPM5) and AT3G43700 (BPM6).	BTB-POZ AND MATH DOMAIN 1 (BPM1)	HORVU0Hr1G014080	0	0	0	0	0	0	0	0	0	0	0	0.5	0	0	0	0	0	0	0.5	0	0	0	1	0
AT2G38440	Encodes a subunit of the WAVE complex. The WAVE complex is required for activation of ARP2/3 complex which functions in actin microfilament nucleation and branching. Mutations cause defects in both the actin and microtubule cytoskeletons that result in aberrant epidermal cell expansion. itb1 mutants showed irregularities in trichome branch positioning and expansion. The SHD domain of this protein…	SCAR HOMOLOG 2 (SCAR2)	HORVU0Hr1G014100	217	229	183	122	117	116	132	171	151	109	121	148	179	128	134	109	101	122	202	148	127	118	113	173
AT2G38440	Encodes a subunit of the WAVE complex. The WAVE complex is required for activation of ARP2/3 complex which functions in actin microfilament nucleation and branching. Mutations cause defects in both the actin and microtubule cytoskeletons that result in aberrant epidermal cell expansion. itb1 mutants showed irregularities in trichome branch positioning and expansion. The SHD domain of this protein…	SCAR HOMOLOG 2 (SCAR2)	HORVU0Hr1G014110	2315.28	2684.53	2092.41	1336	1307.43	1161.81	1453.72	2228.03	1876.15	1407.21	1435.83	1724.97	1863.99	1436.09	1558.67	998.381	1174.57	1299.88	1917.07	1898.44	1569.73	1326.67	1514.55	1712.74
AT2G38480	Uncharacterized protein family (UPF0497);(source:Araport11)	CASP-LIKE PROTEIN 4B1 (CASPL4B1)	HORVU0Hr1G014120	116.719	81.475	100.581	202.999	199.562	156.186	288.285	219.973	260.858	312.787	353.174	312.028	113.005	141.91	83.3289	70.6184	89.427	103.118	217.933	211.556	241.266	310.326	285.445	346.262
AT1G21240	encodes a wall-associated kinase The mRNA is cell-to-cell mobile.	WALL ASSOCIATED KINASE 3 (WAK3)	HORVU0Hr1G014140	0	0	0	0	0	0	0	0	0	0	0	0	0	0	0	0	0	0	0	0	0	1	0	0
AT5G19220	Encodes the large subunit of ADP-glucose pyrophosphorylase which catalyzes the first, rate limiting step in starch biosynthesis. The large subunit plays a regulatory role whereas the small subunit (ApS) is the catalytic isoform. Four isoforms (ApL1-4) have been identified. ApL1 is the major large subunit isoform present in leaves. Mutational analysis of APS1 suggests that APL1 and APL2 can compen…	ADP GLUCOSE PYROPHOSPHORYLASE LARGE SUBUNIT 1 (APL1)	HORVU0Hr1G014150	29	31	67	44	49	20	18	22	18	13	27	32	61	50	35	25	32	34	24	19.0001	34	40	33	25.9999
NA	NA	NA	HORVU0Hr1G014170	352	327	434	283	282	240	308	371	363	268	330	269	368	289	285	217	180	224	307	307	282	272	246	283.893
AT5G59610	Chaperone DnaJ-domain superfamily protein;(source:Araport11)	DNA J PROTEIN C73 (DJC73)	HORVU0Hr1G014190	2.06124	1	2	1	0	6	0	1	0	0	1	5	0	0	2	1	1	1	3	5	2	0	0	5.02602
NA	NA	NA	HORVU0Hr1G014200	97.8116	111.084	105.22	69.6209	91.6637	45.0916	98.7834	114.737	109.395	90.8737	66.5653	94.2909	145.838	123.871	83.1826	72.2976	79.0205	67.6726	133.219	104.849	104.553	97.9637	83.6678	99.2588
AT1G50940	Encodes the electron transfer flavoprotein ETF alpha, a putative subunit of the mitochondrial electron transfer flavoprotein complex (ETF beta is At5g43430.1) in Arabidopsis. Mutations of the ETF beta gene results in accelerated senescence and early death compared to wild-type during extended darkness.	ELECTRON TRANSFER FLAVOPROTEIN ALPHA (ETFALPHA)	HORVU0Hr1G014210	0	0	0	0	0	0	0	0	0	0	0	0	0	0	0	0	1.38176	1.3597	0	2.23285	0	0	0	0
AT3G57660	Encodes a subunit of RNA polymerase I (aka RNA polymerase A). The mRNA is cell-to-cell mobile.	NUCLEAR RNA POLYMERASE A1 (NRPA1)	HORVU0Hr1G014220	3.85579	3.85738	3.79946	0	3.90451	0	1.35165	1.25298	1.30015	1.30327	3.89495	0	5.14376	0	5.19404	0	2.66992	6.52337	0	2.54383	1.3316	4.22217	1.25379	9.32649
NA	NA	NA	HORVU0Hr1G014230	68.461	45.1365	59.1307	56	48.2161	34	39.1794	48.255	42.1683	26.2413	38.3242	41.3771	58.4493	61.8332	46.5931	41.2904	36	60.4806	54.3091	55.2671	49.2108	52.1081	44	57.1044
AT1G50940	Encodes the electron transfer flavoprotein ETF alpha, a putative subunit of the mitochondrial electron transfer flavoprotein complex (ETF beta is At5g43430.1) in Arabidopsis. Mutations of the ETF beta gene results in accelerated senescence and early death compared to wild-type during extended darkness.	ELECTRON TRANSFER FLAVOPROTEIN ALPHA (ETFALPHA)	HORVU0Hr1G014240	16.2015	22.0004	34.6685	16.6819	8.787	15.9752	19.5321	8.45286	0	4.04537	7.94622	9.49878	18.4101	16.6973	34.9675	15.1635	20.3707	19.4718	19.275	13.7035	14.6992	0	4.14434	0
NA	NA	NA	HORVU0Hr1G014250	1.00354	2	0	1	1	0	0	0	0	3	0	0	0	0	0	0	1	2	0	0	0	0	3	0
AT1G17690	U3 small nucleolar RNA-associated protein;(source:Araport11)	NUCLEOLAR FACTOR 1 (NOF1)	HORVU0Hr1G014270	985.999	1246	1184	925	822	646.999	597.001	844.001	695	581	580.001	606	860.001	788	938	635.999	664.999	759	654	636	535	600	720.999	793.999
NA	NA	NA	HORVU0Hr1G014280	0	0	0	0	0	0	2	0	0	1	3	0	0	0	0	0	0	0	4	1	2	9	3	0
AT1G54490	Involved in the ethylene response. XRN4 does not appear to regulate ethylene signaling via an RNA-INDUCED SILENCING COMPLEX-based RNA silencing mechanism but acts by independent means. Endogenous suppressor of posttranscriptional gene silencing. The mRNA is cell-to-cell mobile.	EXORIBONUCLEASE 4 (XRN4)	HORVU0Hr1G014290	2.06009	0	0	0	0	0	0	0	0	0	0	0	0	0	0	0	0	0	0	0	0	0	0	0
AT4G37850	basic helix-loop-helix (bHLH) DNA-binding superfamily protein;(source:Araport11)		HORVU0Hr1G014300	10	9	7	17	39	20	47	60	32	61	151	49	15	12	17	4	11	6	61	82	64	52	49	71
AT2G38290	encodes a high-affinity ammonium transporter, which is expressed in shoot and root. Expression in root and shoot is under nitrogen and carbon dioxide regulation, respectively.	AMMONIUM TRANSPORTER 2 (AMT2)	HORVU0Hr1G014360	59.4461	45.4737	60.1651	42.9903	51.7673	24.7374	26.9393	62.0611	31.4044	52.4876	53.6924	88.1637	45.6479	22.5488	50.7526	11.8466	33.7323	22.5368	48.5733	44.4442	43.4407	77.8183	55.0667	92.7019
AT1G55120	Encodes a protein with fructan exohydrolase (FEH) activity acting on levan-type fructans (6-FEH, levanase). The enzyme does not have invertase activity.	BETA-FRUCTOFURANOSIDASE 5 (FRUCT5)	HORVU0Hr1G014400	0	0	0	0	0	0	0	0	4.11015	0	0	8.30064	0	0	0	3.7982	0	0	7.47716	0	0	0	0	0
AT1G32230	Encodes a protein belonging to the (ADP-ribosyl)transferase domain-containing subfamily of WWE protein-protein interaction domain protein family. Superoxide radicals are necessary and sufficient to propagate cell death or lesion formation in rcd1 mutants. Without stress treatment, RCD1 is localized in the nucleus. Under high salt or oxidative stress, RCD1 is found not only in the nucleus but also…	RADICAL-INDUCED CELL DEATH1 (RCD1)	HORVU0Hr1G014460	0	0	0	0	0	0	0	0	0	0	0	1.36523	0	1.58124	0	0	0	0	0	0	0	0	1.56431	1
AT3G53420	a member of the plasma membrane intrinsic protein subfamily PIP2. localizes to the plasma membrane and exhibits water transport activity in Xenopus oocyte. expressed specifically in the vascular bundles and protein level increases slightly during leaf dev. When expressed in yeast cells can conduct hydrogen peroxide into those cells.	PLASMA MEMBRANE INTRINSIC PROTEIN 2A (PIP2A)	HORVU0Hr1G014490	178.016	63	112.022	174.008	205.005	147.024	447	352	409	382.043	380	377.004	135.016	202.005	107	51	79	74.0178	513.028	547	375.005	459.001	435.032	472.02
AT2G21990	MIZU-KUSSEI-like protein (Protein of unknown function, DUF617);(source:Araport11)		HORVU0Hr1G014500	0	0	2	0	0	0	1	0	1	0	0	0	0	0	0	0	0	0	2	0	0	0	0	0
NA	NA	NA	HORVU0Hr1G014510	56.4805	33.1635	53.9617	45.5909	49.2015	47.9709	46.7074	74.7464	72.0547	75.2845	51.3407	64.2588	57.8254	65.3555	51.5281	30.3314	23.2533	51.5017	67.4502	79.0359	62.2772	60.5641	63.1345	73.3112
NA	NA	NA	HORVU0Hr1G014630	344	373	453	1196	1360	919.002	822	1226.99	1149	2063	1943	2996	379	420	278	433.001	291	473	912	887	1083	1827	1734	2099
AT2G19130	S-locus lectin protein kinase family protein;(source:Araport11)		HORVU0Hr1G014650	10.4424	26.4309	7.95219	57.0632	108.305	54.9396	89.5226	66.804	74.599	183.337	145.013	183.462	0	9.89164	0	4.04363	10.6522	4.21129	22.126	12.4375	11.4446	37.2148	21.8425	47.3555
NA	NA	NA	HORVU0Hr1G014660	3	4	7	2	0	0	0	1	1	0	1	0	4	0	2	2	2	0	2	5	0	0	0	0
AT1G66100	Predicted to encode a PR (pathogenesis-related) protein. Belongs to the plant thionin (PR-13) family with the following members: At1g66100, At5g36910, At1g72260, At2g15010, At1g12663, At1g12660.		HORVU0Hr1G014750	0	0	0	0	0	0	0	0	0	0	0.00327503	0	0	0	0	0	0	0	0	0	0	0.839403	2.93656	0
AT1G20060	ATP binding microtubule motor family protein;(source:Araport11)		HORVU0Hr1G014760	65	69	65	57	53	46	55	80	57	52	57	64	49	62	56	28	37	49	89	75	67	70	52	99
AT1G20060	ATP binding microtubule motor family protein;(source:Araport11)		HORVU0Hr1G014770	75	68	70	37	42	37	53	52	48	40	57	54	41	56	36	18	41	33	63	68	66	49	49	54
AT2G33430	Encodes a multiple organellar RNA editing factor, a chloroplast protein which is required for the maturation of the plastid ribosomal RNAs and is essential for chloroplast differentiation.Member of MORF family consisting of of nine full-length proteins encoded in the nuclear genome. MORF proteins are required for all RNA editing events in plastids and for many, possibly also all, sites in mitocho…	DIFFERENTIATION AND GREENING-LIKE 1 (DAL1)	HORVU0Hr1G014780	1.42364	1.16667	0.517596	0	0.346033	0.516847	0.864559	0	0	0.333333	0	0.666667	0.874827	0.171478	0.511338	0	0.178649	0.333333	0	0.172513	0	0	0.348689	0.345104
AT3G16830	TOPLESS-related 2;(source:Araport11)	TOPLESS-RELATED 2 (TPR2)	HORVU0Hr1G014790	678.144	566.789	631.567	619.06	431.642	362.882	465.122	511.497	559.005	487.299	536.59	618.252	607.961	462.405	458.949	447.745	418.563	482.979	505.409	569.64	476.114	532.419	445.83	602.636
NA	NA	NA	HORVU0Hr1G014810	0	0	0.752137	0	0	0	0	0	0.5	0	0	0.4125	0	0	0	1.96429	0	0.888889	0	0	0	0	0	2.25
AT4G20140	Encodes GASSHO1 (GSO1), a putative leucine-rich repeat transmembrane-type receptor kinase. GSO1 and a homolog GSO2 (At5g44700) are required for the formation of a normal epidermal surface during embryogenesis. Necessary for localizing CASPARIAN STRIP DOMAIN PROTEINS (CASPs) - major players of endodermal differentiation - into an uninterrupted, ring-like domain.	GASSHO1 (GSO1)	HORVU0Hr1G014840	0	1	0	0	0	1	0.674951	2	3	0	0	3	0	0	0	0	0	0	0	6	0	0	0	0
AT5G48940	RGFR2 is a leucine--rich repeat receptor kinase that, together with RGFR1 and RGFR3, binds ROOT GROWTH FACTORS and is required for establishing the gradient of PLETHORA1 and PLETHORA2 essential for proper root growth and development.	(RGFR2)	HORVU0Hr1G014880	0	0	1	0	0	0	1.6501	0	0	0	0	0	0	0	0	0	0	0	0	0	1	0	0	0
AT1G76880	DF1 is a putative transcription factor required for the synthesis of seed mucilage polysaccharides. The df1 seeds produce almost 50% less mucilage than wild-type, but show less severe defects than the myb5 and ttg2 mutants.	(DF1)	HORVU0Hr1G014900	2111	3269	2426	1392	902	1240	659	641.999	675	419	579	638	1299	1117	1857	974	1431	991	843.001	870	715	544.999	481	544
AT1G61590	Protein kinase superfamily protein;(source:Araport11)		HORVU0Hr1G014950	0	0	2	0	3	0	0	0	0	11	7	4	0	0	0	1	4	1	0	0	1	14	10	13
AT5G45950	GDSL-motif esterase/acyltransferase/lipase. Enzyme group with broad substrate specificity that may catalyze acyltransfer or hydrolase reactions with lipid and non-lipid substrates.		HORVU0Hr1G014960	243	288	258	166	151	87.9999	156	158	152	118	106	130	182	121	175	125	135	130	179	136	143	92	117	123
AT1G28120	ubiquitin thioesterase otubain-like protein;(source:Araport11)	OTU DOMAIN CONTAINING DUB 1 (OTU1)	HORVU0Hr1G015030	602.999	632.365	609.521	448	355.249	305	313.3	410.167	357.001	327.999	348.015	384.157	513.466	361	505.144	325.158	325.001	347.999	366.428	361	339.987	297	302	362.159
NA	NA	NA	HORVU0Hr1G015050	77.9654	29.8081	51.727	49.47	45.0975	37.6916	43.8022	62.594	41.1522	34.917	48.1766	85.3821	38.5643	49.127	69.8384	27.2581	29.2587	43.9397	49.2551	38.5006	44.5557	48.7121	40.6633	43.6937
AT1G59124	Disease resistance protein (CC-NBS-LRR class) family;(source:Araport11)		HORVU0Hr1G015160	37.779	28.8517	140.519	29.6228	43.0306	50.5555	404.421	568.947	141.138	313.005	158.822	262.58	33.0006	213.155	14.6801	45.6563	32.0113	3.34462	330.226	304.271	146.081	137.212	199.316	53.6044
AT4G12080	AT-hook motif nuclear-localized protein 1;(source:Araport11)	AT-HOOK MOTIF NUCLEAR-LOCALIZED PROTEIN 1 (AHL1)	HORVU0Hr1G015180	1712.36	1177.22	1407.43	1269.08	1448.61	1182.19	2402.43	2408.46	2237.97	2156.92	2155.86	2470.39	1468.31	1474.66	1141.5	830.327	872.768	1008.81	2731.34	2585.75	2215.96	2146.71	2064.14	2374.67
NA	NA	NA	HORVU0Hr1G015190	64.5549	19.0418	58.5081	71.8341	33.1957	24.6798	154.151	198.547	121.739	131.867	90.6623	174.048	16.037	84.0588	23.6343	12.5534	12.7618	11.5451	147.335	167.861	130.615	77.0905	87.1716	61.07
AT3G27170	member of Anion channel protein family The mRNA is cell-to-cell mobile.	CHLORIDE CHANNEL B (CLC-B)	HORVU0Hr1G015220	777.766	450.451	582.878	706.277	832.445	554.433	1148.99	965.392	1054.5	767.804	811.573	908.635	650.584	734.701	437.179	384.146	302.387	389.943	1138.39	1176.93	977.266	719.086	785.878	801.759
AT3G14470	NB-ARC domain-containing disease resistance protein;(source:Araport11)		HORVU0Hr1G015230	112	55	66	108	118	79	283	377	333	188	172	268	97	122	46	21	48	53	245	245	232	115	142	139
NA	NA	NA	HORVU0Hr1G015260	232	274	214	159	163	121	162	199	205	117	141	167	236	222	186	90	113	124	165	137	162	157	131	120
AT1G72300	Encodes a leucine-rich repeat receptor kinase (LRR-RK) involved in the perception of PSY1. PSY1 is an 18-aa tyrosine-sulfated glycopeptide encoded by AT5G58650 that promotes cellular proliferation and expansion.	PSY1 RECEPTOR (PSY1R)	HORVU0Hr1G015280	59	33	59	90	103	68	126	172	108	206	153	240	37	47	23	30	29	33	139	171	99	239	144.23	178
NA	NA	NA	HORVU0Hr1G015290	1.1445	0	0	0	0	2.17548	0.151532	1	0	2	0	1.05715	0	0	0	0	0	0	1.71073	0	3.05084	0	0	2.15532
NA	NA	NA	HORVU0Hr1G015300	0	0	0	0	0	0	1.12e-07	0	0	0	0	0	0	0	0	0	0	0	0	0	0	0	0	1.71667
NA	NA	NA	HORVU0Hr1G015360	5	1	4	0	0	0	0	0	0	1	0	0	0	0	7	1	1	0	0	0	0	0	0	1
AT3G50220	Encode a DUF579 (domain of unknown function 579) containing protein essential for normal xylan synthesis and deposition in the secondary cell wall.	IRREGULAR XYLEM 15 (IRX15)	HORVU0Hr1G015370	351	416	621	1119	1210	666	1952	2007	2410	1295	1461	1440	752	1227	444	749	572	771	2123	1782	2199	1391	1103	1450
AT5G07070	Encodes CBL-interacting protein kinase 2 (CIPK2).	CBL-INTERACTING PROTEIN KINASE 2 (CIPK2)	HORVU0Hr1G015380	1921	2099	2183	1649	1317	1196	1170.01	1467	1256	1268	1214	1536	1505	1142	1494	1000	1145	1409	1472	1499	1282	1444	1355	1441
NA	NA	NA	HORVU0Hr1G015390	362	255	296	323	361	297	438	560	540	423	527.999	491	336	381	237	198	210	272	666	633.999	536	444	529	618.999
AT1G30460	Encodes AtCPSF30, the 30-KDa subunit of cleavage and polyadenylation specificity factor. AtCPSF30 is a probable processing endonuclease. Nucleus-localized RNA binding protein capable of interacting with itself and with calmodulin. Its RNA-binding activity is inhibited by calmodulin in a calcium-dependent fashion.	CLEAVAGE AND POLYADENYLATION SPECIFICITY FACTOR 30 (CPSF30)	HORVU0Hr1G015410	162	143	162	116	124	79	145	122	116	87	111	105	164	121	142	90.0001	116	112	124	108	93	84	93.9999	107
AT3G20290	Encodes AtEHD1, one of the Arabidopsis Eps15 homology domain proteins involved in endocytosis (AtEHD2, At4g05520).	EPS15 HOMOLOGY DOMAIN 1 (EHD1)	HORVU0Hr1G015420	1032	737	1041	912	1047	832	1140	1614	1117	1400	1487	1374	994.999	1081	943	581.648	614	796	1583	1664	1361	1520	1620	1949
NA	NA	NA	HORVU0Hr1G015440	745	742	624	420	349	429	231	306	325	388	491	414	366	311.999	486	330	425.996	424	372	400.079	356	422	397	422
NA	NA	NA	HORVU0Hr1G015450	2385	3175	2355	1524	1423	1349	1299	1418	1434	908	956	1032	1673	1509	1738	1230	1476	1565	1362	1239	1228	1000	900	1117
NA	NA	NA	HORVU0Hr1G015470	0	0	0	0	0	0	0	0	0	0	0	0	1.03154	0	0	0	0	0	0	0	0	0	0	0
NA	NA	NA	HORVU0Hr1G015500	0	0	0	0.6	0	0.6	0	0	0	0	0	0	0	0	0	0	0	0	0	0	0	0	0	0
AT2G04230	FBD, F-box and Leucine Rich Repeat domains containing protein;(source:Araport11)		HORVU0Hr1G015510	343	409	369	303	192	219	227	195	208	207	204	210	249	189	253	184	229	254	313	259	215	225	177	186
NA	NA	NA	HORVU0Hr1G015520	538	663	629	539	337	382	322	432	408	293	305	420	408	343	521	361	415	431	504	487	385	351	332	313
AT1G16670	Encodes a cold-activated plasma membrane protein cold-responsive protein kinase that phosphorylates 14-3-3 proteins. The phosphorylated 14-3-3 proteins shuttle from the cytosol to the nucleus, where they interact with and destabilize the key cold-responsive C-repeat-binding factor (CBF) proteins, modulate CBF stability and the response to cold stress.	COLD-RESPONSIVE PROTEIN KINASE 1 (CRPK1)	HORVU0Hr1G015530	1196	1276	1599	1359	1041	856	1355	1656	1478	1256	1197	2020	1020	985	978	706	710	1114	1612	1772	1379	1366	1179	1334
AT3G05320	Golgi localized protein with similarity to protein O-fucosyltransferases. Mutants show lower seed set/reduced fertility. Mutant pollen fails to compete with wild type due to the inability to penetrate the stigma-style boundary.	O-FUCOSYL TRANSFERASE 1 (OFT1)	HORVU0Hr1G015560	911	732	1021	817	851	640	988.999	1256	1031	938	839	1134	815	871.999	753	424	484	645.001	1168	1182	978.001	974	1039	1009
AT1G02520	Encodes an ATP-binding cassette (ABC) transporter. Expressed in the vascular tissue of primary stem. The mRNA is cell-to-cell mobile.	ATP-BINDING CASSETTE B11 (ABCB11)	HORVU0Hr1G015570	31	35	38	72	227	196	46	24	27	968	1162	290	24	26	25	10	20	20	37	40	37	831	546	1311
AT4G31250	Leucine-rich repeat protein kinase family protein;(source:Araport11)	(PRK7)	HORVU0Hr1G015590	115	81.9999	125	155	383	286	119	117	124	935	1022	420.999	99.9999	109	82	53	52	80	139	135	126	735	486.001	943
AT2G24180	Encodes a cytochrome P450 monooxygenase that converts indole-3-acetonitrile to indole-3-aldehyde / indole-3-carboxylic acid and cyanide. The mRNA is cell-to-cell mobile.	CYTOCHROME P450 71B6 (CYP71B6)	HORVU0Hr1G015600	12	12	9	632	1489	790	6	11	10	4097	4592	2174	10	15	14	78	95	236	18	9	18	4339	4789	5973
AT4G21065	Tetratricopeptide repeat (TPR)-like superfamily protein;(source:Araport11)		HORVU0Hr1G015630	194	179	178	165	150	94	115	129	123	128	105	122	135	135	150	92	103	122	158	140	116	115	129	112
AT2G19090	DUF630 family protein (DUF630 and DUF632);(source:Araport11)		HORVU0Hr1G015650	311	301	406	273	383	267	602	541	630	519	591	446	279	425	214	264	153	228	603	564	665	474	350	483
AT4G37420	glycosyltransferase family protein (DUF23);(source:Araport11)		HORVU0Hr1G015680	466.486	529.728	528.517	286.55	253.856	201.251	238.062	252.059	222.036	167.801	176.63	192.158	420.408	227.694	367.362	213.495	256.345	234.351	209.089	203.024	153.27	144.353	181.342	193.072
AT3G12150	alpha/beta hydrolase family protein;(source:Araport11)		HORVU0Hr1G015700	804.376	454.821	552.135	671.266	685.247	510.568	902.42	885.9	814.765	747.352	709.667	953.178	600.28	690.947	533.775	388.085	392.184	521.439	1045.28	1139.62	900.141	831.251	832.415	862.407
AT5G06839	bZIP transcription factor family protein;(source:Araport11)	TGACG (TGA) MOTIF-BINDING PROTEIN 10 (TGA10)	HORVU0Hr1G015710	482.624	339.796	430.866	754.734	913.754	575.432	1069.58	1056.1	1018.23	1558.92	1396.07	1918.98	523.721	500.053	374.224	542.915	483.817	600.561	1136.72	1225.38	1092.86	1459.6	1359.59	1531.63
AT1G21720	20S proteasome beta subunit PBC1 truncated protein (PBC1)	PROTEASOME BETA SUBUNIT C1 (PBC1)	HORVU0Hr1G015750	3141	2721	3356	2796	2469	1970	2809	3107	2929	2483	2303	2730	2984	2757	2658	1730	1922	2127	3318.34	3228	2819	2391	2490	2773
AT5G10970	C2H2 and C2HC zinc fingers superfamily protein;(source:Araport11)		HORVU0Hr1G015760	436	318	336	487	459	395	686	711	738	504	477	642	335	428	316	262	262	318	714	577	597	359	446	488
AT5G20350	Encodes a protein containing ankyrin and DHHC-CRD domain. Acts to restrict the size of the swelling that forms at the beginning of root hair cell growth, possibly by a mechanism that requires RHD1. Mutant displays defects in both root hair and pollen tube growth. The mRNA is cell-to-cell mobile.	TIP GROWTH DEFECTIVE 1 (TIP1)	HORVU0Hr1G015770	1266	963	1032	1174	1292	900.999	1367	1660	1420	2199	2308	2439	1037	873.999	909	704	679	799	1626	1715	1427	2097	2285	2912
AT4G32000	Protein kinase superfamily protein;(source:Araport11)		HORVU0Hr1G015780	486	375	372	422	471	417	614	853	691.001	897.001	934.999	1058	377	414	331	266	227	325	851	836.999	816	1109	974.001	1169
AT3G28770	transmembrane protein, putative (DUF1216);(source:Araport11)		HORVU0Hr1G015810	2936	1972	2529	2546	2611	1839	3466	3583	3645	2870	2722	3948	2782	2896	2085	1610	1585	1901	3794	3955	3341	2848	2897	3304
AT1G29030	Apoptosis inhibitory protein 5 (API5);(source:Araport11)		HORVU0Hr1G015820	2763	2844	2972	2156	2021	1686	1936	2281	1988	1785	1776	1994	2395	2187	2217	1519	1613	1821	2138	2359	1901	1824	2032	2380.99
AT5G63420	Encodes a member of the metallo-beta-lactamase protein family that plays a vital role in embryo morphogenesis and apical-basal pattern formation by regulating chloroplast development. In bacteria, RNase J plays an important role in rRNA maturation and in the 5&#8242; stability of mRNA.	EMBRYO DEFECTIVE 2746 (emb2746)	HORVU0Hr1G015830	27.6346	37.9879	34.426	28.5485	7.64371	28.6019	34.7196	30.109	30.3835	60.4916	37.6384	41.3275	53.221	30.6163	20.3689	2.59675	7.45353	39.4761	21.3434	33.3505	27.1682	24.2796	22.3121	31.9603
AT5G63420	Encodes a member of the metallo-beta-lactamase protein family that plays a vital role in embryo morphogenesis and apical-basal pattern formation by regulating chloroplast development. In bacteria, RNase J plays an important role in rRNA maturation and in the 5&#8242; stability of mRNA.	EMBRYO DEFECTIVE 2746 (emb2746)	HORVU0Hr1G015840	0	0	0	11.3146	10.3114	0	0.000655	3.51682	0	0	13.3312	0	0	0	0	5.78043	16.7204	0	0	2.76931	12.1722	7.34875	0	0
AT2G31510	IBR domain-containing protein;(source:Araport11)	ARIADNE 7 (ARI7)	HORVU0Hr1G015890	1434.03	1388.99	1329.33	1052	1073	876.407	1115	1220.51	1037	1127.4	1118.02	1261.49	1314.37	1007.43	1104.79	1002	832	999	1103.44	1194	1009	848	955.462	1008.5
NA	NA	NA	HORVU0Hr1G015910	12	16	10	8	12	11	8	1	2	4	4	5	19	6	17	10	6	10	4	8	10	1	5	5
AT1G10030	ergosterol biosynthesis protein;(source:Araport11)	HOMOLOG OF YEAST ERGOSTEROL28 (ERG28)	HORVU0Hr1G015930	131	28	47	125	161	132	229	293	141	581	418	644	72	63	70	70	42	97	289	258	329	681	721	406
AT4G28570	Long-chain fatty alcohol dehydrogenase family protein;(source:Araport11)		HORVU0Hr1G015950	1413	2197	1817	1233	1386	1401	427	776	647	2237	2643	1097	923	698	1300	785	871	1011	625	636	625	1888	1954	2423
AT1G15740	Leucine-rich repeat family protein;(source:Araport11)		HORVU0Hr1G015960	1279	1420	1486	1271	917	906.999	578.001	912	789	591	662	715	1228	950.001	1119	1044	990	1347	850	838.999	873	772.999	842.001	806.999
AT1G33350	Pentatricopeptide repeat (PPR) superfamily protein;(source:Araport11)		HORVU0Hr1G015970	130	134	158	103	86	68	118	128	110	93	91	112	122	116	105	67	62	91	144	134	111	121	121	158
AT1G62400	Protein kinase superfamily protein;(source:Araport11)	HIGH LEAF TEMPERATURE 1 (HT1)	HORVU0Hr1G015980	11	5	6	1	0	3	4	2	0	2	0	1	2	0	1	2	0	0	3	3	0	0	2	0
NA	NA	NA	HORVU0Hr1G015990	96	98.9999	96	84	77	81	95.9999	125	91	74	85	87	85	92	90	44	53	70	112	112	104	83	65	93
AT2G25320	TRAF-like family protein;(source:Araport11)		HORVU0Hr1G016000	2794	2882	2835.99	1675	1355	1355	1421	1796	1570	1468	1406	1593	1934	1547	1941	1081	1221	1322	1551	1535	1333	1287	1440	1693
AT1G14780	MAC/Perforin domain-containing protein;(source:Araport11)		HORVU0Hr1G016050	2259	2636	2588	1880	1742	1503	1714	1901	1848	1637	1483	1883	2021	1681	1864	1397	1403	1892	2000	1933	1821	1551	1735	1847
NA	NA	NA	HORVU0Hr1G016060	109	66.914	116.36	105.405	136.947	87.7391	168.436	84.0294	136.32	128.401	122.153	145.612	152.959	81.2494	66.6954	84.2257	113.957	107.006	114.856	119.765	65.6855	104.833	105.384	169.01
AT5G53590	SAUR-like auxin-responsive protein family;(source:Araport11)	SMALL AUXIN UPREGULATED RNA 30 (SAUR30)	HORVU0Hr1G016130	69	47	64	28	29	34	25	24	31	18	38	59	31	19	39	47	21	28	40	46	41	77	18	19
NA	NA	NA	HORVU0Hr1G016140	244	285	271	163	140	138	132	134	123	117	154	120	207	168	202	98	142	127	125	144	108	125	154	164
AT4G09040	Binds to the chloroplast psbA RNA. Has little effect on chloroplast gene expression under laboratory growth conditions.	(CP33C)	HORVU0Hr1G016150	61	41	98	50	76	45	72	79	62	91	93	90	75	78	60	32	39	43	77	81	70	84	75	102
NA	NA	NA	HORVU0Hr1G016170	239	235	274	131	158	135	271	300	272	251	240	344	172	151	153	79	119	114	347	397	301	319	273	267
AT4G10300	RmlC-like cupins superfamily protein;(source:Araport11)	(TRR14)	HORVU0Hr1G016180	191	230	261	321	220	195	175	220	201	202	168	288	169	165	180	173	193	338	279	341	225	239	255	270
AT4G28880	Member of CKL gene family (CKL-A group)	CASEIN KINASE I-LIKE 3 (ckl3)	HORVU0Hr1G016190	1914	1697	2068	1896	1610	1291	1650	2143	1732	1696	1560	1828	1835	1712	1608	1225	1173	1569	1933	2066	1649	1534	1633	1860
NA	NA	NA	HORVU0Hr1G016220	6	3	5	3	3	0	1	3	2	1	0	4	0	2	2	1	2	0	1	2	0	0	1	1
NA	NA	NA	HORVU0Hr1G016230	0	0	0	0	0	0	0	0	0	0	0	0	0	0	0	0	0	0	0	0	0	1	0	0
NA	NA	NA	HORVU0Hr1G016250	204	160	205	165	140	123	165	213	171	135	134	216	158	165	162	81	119	104	268	214	186	126	128	174
NA	NA	NA	HORVU0Hr1G016310	144	184	452	403	309	363	18.9999	62	45	279	329	180	104	158	195	181	241	421	93	107	57	305	329	227
NA	NA	NA	HORVU0Hr1G016330	31607	38437	41615.9	41236	36978	30183	33779	39126	39439	35886	39479.9	46771	31104.5	35673.9	31600.9	22726	27539	32784	47386.4	48850.9	43507.4	45411	41855	45705
NA	NA	NA	HORVU0Hr1G016340	12.2243	0	0	0	13.6075	0	0	0	4.58493	0	0	0	7.86229	0	5.90425	0	0	0	0	0	0	0	0	0
NA	NA	NA	HORVU0Hr1G016350	393	904	884	461	258	335	177	179	118	213	181	397	390	234	565	630	443	651	341	210	165	217	213	304
NA	NA	NA	HORVU0Hr1G016360	0	0	0	0	0	1.99908	1.9446	1.75096	0	2.14711	0	0	0	0	0	0	0	0	0	0	0	0	0	0
NA	NA	NA	HORVU0Hr1G016370	131.387	106.73	212.527	145.796	180.079	111.982	190.912	246.35	231.937	189.67	262.054	199.978	183.103	206.169	188.102	80.8802	93.439	88.9372	255.087	247.787	241.832	240.063	229.409	242.769
NA	NA	NA	HORVU0Hr1G016380	61	86	103	100	206	147	176	190	217	231.001	251	329	158	157	76	101	51	89	277	210	329	282	217	288.999
NA	NA	NA	HORVU0Hr1G016410	256.651	138.385	161.719	147.078	194.113	171.411	203.787	287.9	426.556	272.099	324.157	305.315	230.504	236.554	142.309	65.9884	106.68	149.046	395.855	293.872	360.766	390.014	404.517	500.625
NA	NA	NA	HORVU0Hr1G016420	0	0	0	0	0	0	0	1	1.5	0.5	0	0	0	0	0	0	0	0	0	0	0	0	0.5	0
NA	NA	NA	HORVU0Hr1G016430	3389	2430	2903	2887	2944	2209	3060	3575	3944	2453	3105	3120	3437	3062	2015	1941	1813	2174	4165	4034	3510	2940	2757	2408
NA	NA	NA	HORVU0Hr1G016450	1630	1536	2210	1973	1855	1534	1450	1600	1562	1842	1802	2049	1510	1572	1637	1214	1231	1684	1873	1877	1616	1794	1837	2066
NA	NA	NA	HORVU0Hr1G016470	55	76	37	20	13	18	4	8	3	0	4	4	24	13	30	25	25	18	2	5	6	11	11	5
NA	NA	NA	HORVU0Hr1G016480	173	173	325	79	84	93	155	225	136	65	125	336	152	100	133	292	69	219	311	786	346	294	94	117
NA	NA	NA	HORVU0Hr1G016510	69.7937	32.899	50.0177	37.5853	58.2751	42.3289	38.0523	47.1486	39.6553	36.5771	33.0612	34.8122	52.8688	36.3601	47.2338	23.8936	51.1139	45.6331	37.0132	33.4289	40.5139	34.0817	25.6449	37.0679
NA	NA	NA	HORVU0Hr1G016540	48.6083	31.4408	52.1461	2	13.2343	2.24659	7.74222	34.5756	17.8322	0	6	42.3565	20.3581	4	18.8237	7	6	19.5699	23.8074	83.4896	12.8327	19	6	1
NA	NA	NA	HORVU0Hr1G016560	18	20	10	1	4	9	0	0	2	0	1	0	2.02969	8	14.656	3	4	1.68874	0	6	0	0	3	1
NA	NA	NA	HORVU0Hr1G016590	0	0	0	0	1	0	0	2	0	0	0	5	2.01891	0	0	0	0	0	0	0	1	0	0	3
NA	NA	NA	HORVU0Hr1G016610	0	0	0	0	0	0	0	0	0	1	0	0	0	0	0	0	0	0	0	1	0	0	0	0
NA	NA	NA	HORVU0Hr1G016630	1383.25	1225.24	1274.05	1229.23	1092.87	1101.04	1332.16	1191.47	1348.69	1163.28	1217.85	1538.38	1152.99	1123.09	1021.73	759.43	796.283	1118.69	1522.31	1406.08	1416.43	1246.28	1050.61	1182.92
NA	NA	NA	HORVU0Hr1G016640	64.9364	47.2201	56.583	20.9018	24.5888	6.32391	23.5331	31.9876	37.6796	25.3415	21.4425	0	25.558	9.08776	62.0909	3.9467	33.6432	36.2327	11.032	4.82429	34.9355	0	14.8925	32.4681
NA	NA	NA	HORVU0Hr1G016650	26.572	61.8262	90.9427	46.4836	62.9061	43.9059	38.3064	56.4394	50.1059	40.6967	26.5006	52.6344	18.7561	37.9584	66.8312	43.0207	57.8706	27.6696	38.2863	39.1123	41.5806	46.23	23.2815	23.7602
NA	NA	NA	HORVU0Hr1G016660	113.21	138.378	104.447	84.1295	111.815	57.6263	96.3661	91.0466	81.0029	95.4805	131.644	100.577	86.4653	81.5269	69.6485	47.1424	69.9009	50.0652	73.2836	98.1022	113.229	94.1585	128.955	126.132
NA	NA	NA	HORVU0Hr1G016680	163.664	155.16	154.87	119.347	123.273	83.227	173.557	148.106	170.348	113.463	122.051	139.554	177.49	156.337	132.201	79.3291	83.7841	85.7814	175.3	187.762	144.916	159.212	164.584	136.223
NA	NA	NA	HORVU0Hr1G016690	0	0	0	0	0	0	0	0	0	0	0	0	0	0	0	0	0	0	2	0	0	0	0	0
NA	NA	NA	HORVU0Hr1G016720	2508	1889	2167	1858	1867	1551	1835	2111	1900	2177.01	2241	2098	1887	1685	1673	1153	1331	1385	2199	2269	1844	2250	2462	2907
NA	NA	NA	HORVU0Hr1G016780	4510.88	5496.36	6118	2607	2577.37	2128	2289	2430	2603	1651.72	1299	2130	3605	2511	3703	1338	1705	2493	2961	2937	2325	1583	1836.43	1342
NA	NA	NA	HORVU0Hr1G016820	712.012	704.644	779.647	676.898	630.853	549.683	716.17	750.352	651.062	708.403	743.752	800.599	696.03	690.406	627.146	403.629	436.551	542.088	842.457	796.522	677.984	651.006	770.873	823.062
NA	NA	NA	HORVU0Hr1G016830	11	14	8	5	6	1	12	16	8	15	18	5	19	16	9	10	7	12	22	29	22	27	34	33
NA	NA	NA	HORVU0Hr1G016840	338.848	369.619	355.222	251.057	199.542	176.428	201.509	275.633	227.883	162.75	171.928	202.6	326.625	275.604	292.737	205.132	187.918	175.617	238.165	245.8	132.039	172.576	139.99	169.047
NA	NA	NA	HORVU0Hr1G016860	903	872.999	1046	805	750	596	823	919	932	813.999	770	933	771	708	715	413	487	565	863	1091	804	833.001	792	957
NA	NA	NA	HORVU0Hr1G016880	1124	1116	1128	773	687	609	455	564	585.999	560	573	614	919.999	741.001	815	598	670	675	614	589	590	548	555	592.999
NA	NA	NA	HORVU0Hr1G016890	938	977	1145	1083	1093	827	1194	1299	1190	1211	1204	1616	907	803	879	791	575	1069	1471	1948	1104	1212	1288	1218
NA	NA	NA	HORVU0Hr1G016920	6659	6217.76	6885.04	5138.1	4511.83	3858.59	4303.94	5053.37	4459.76	3900.12	3597.55	3381.44	5520.24	4817.82	5463.48	3485.81	3902.78	4671.99	4472.63	4982	3917.9	3439.44	3970.24	4352.77
NA	NA	NA	HORVU0Hr1G016930	419.564	484.243	464.968	428.902	268.167	261.416	239.059	304.636	325.231	266.877	303.442	472.53	357.76	317.185	313.484	221.192	229.216	259.008	274.375	199.006	176.098	220.554	205.762	215.231
NA	NA	NA	HORVU0Hr1G016940	0	0	0	0	0	0	0	0	0	0	0	0	0	0	0	0	0	0	0	0	0	0	1	1.00008
NA	NA	NA	HORVU0Hr1G016950	4	0	2	0	0	0	0	0	0	0	0	0	0	0	0	0	0	0	0	0	0	0	0	0
NA	NA	NA	HORVU0Hr1G016960	1593	1715	1595	1257	1089	963.001	1059	1232	1307	1087	1119	1243	1358	1180	1281	902	869.999	1045	1369	1298	1222	1045	1027	1179
NA	NA	NA	HORVU0Hr1G016980	0	0	0	0	2	2	11	7	2	1	3	9	0	0	0	0	0	0	2	6	1	0	7	1
NA	NA	NA	HORVU0Hr1G017000	1267	720	1060	963	1236	884	2563	2455	2230	2150	1905	2415	898	1036	918	295	392	489	2422	2894	2118	2047	2006	2092
NA	NA	NA	HORVU0Hr1G017010	0	0	1	2	3	2	0	0	2	2	0	2	6	1	0	3	4	0	4	0	1	3	0	1
NA	NA	NA	HORVU0Hr1G017020	4717.04	4472.98	5281.61	4505.6	4525.63	3375.61	5015.07	6636.4	5001.77	5209.95	4884.62	5034.02	4606.28	4192.19	4234.32	3259.87	3118.31	4088.33	5384.44	5733.94	4928.59	5066.47	5470.67	6387.01
NA	NA	NA	HORVU0Hr1G017050	1145	1014	1201	865.001	754	616	774	878.001	810	637	666	768.999	937	882.001	996.001	547	676	696	938	983	730.001	717	691	807
NA	NA	NA	HORVU0Hr1G017060	164	238	251	162	88	124	110	96	95	79	93	136	146	104	196	133	129	138	122	135	98	92	89	91
NA	NA	NA	HORVU0Hr1G017070	616	686.001	726.999	484	436.999	366	353	377.001	383	308	307	332	572	469	563.999	336	394	506	412	450	352	299	370	321
NA	NA	NA	HORVU0Hr1G017080	845	546.999	808	789	801	579	974	1115	1009	781	777	874.243	870	961	636	419	383	643	1074	1232	1004	875	976	1088
NA	NA	NA	HORVU0Hr1G017090	646.143	668	670	531	440.043	363	504.085	651	530	502	459	460	618.999	544.136	577	312	344	366	590	638	527	457	467	588
NA	NA	NA	HORVU0Hr1G017100	576	422	525	508	512	362	568.999	723	599	501	505	561	651	593	443	282	279	356	611	649	600	510	497.001	554.001
NA	NA	NA	HORVU0Hr1G017110	335	267	384	293	253	248	152	212	177	116	115	131	312	324	292	179	261	385	241	283	192	142	177	195
NA	NA	NA	HORVU0Hr1G017120	1090.77	1319.56	1260.77	1013.49	763.961	860.694	675.74	889.466	785.694	766.145	927.898	1024.18	993.027	888.363	1110.57	967.333	966.173	1179.18	919.243	860.54	742.11	881.567	812.226	998.385
NA	NA	NA	HORVU0Hr1G017130	390.475	415.738	454.765	365.258	423.537	323.785	297.448	373.576	353.338	478.502	397.836	548.96	343.048	230.544	383.256	189.875	300.87	229.29	300.799	429.381	449.2	520.198	379.975	283.554
NA	NA	NA	HORVU0Hr1G017140	123	142	112	107	99.9999	80	65	91	99	88	118	81.9999	120	78	88.0001	67.0001	70	68	67	72	77.0001	87.9999	113	127
NA	NA	NA	HORVU0Hr1G017160	833	779	1125	984	1334	957	1473	1598	1460	1392	1789	1848	937	884	640	1341	581	1034	1765	2433	2096	1949	1180	1425
NA	NA	NA	HORVU0Hr1G017170	7138.91	6543.63	7016.49	5990.66	5210.04	4606.91	5196.65	6537.82	5952.66	5553.58	5726.61	6667.49	5327.61	4928.68	5186.15	4094.11	4095.22	5641.56	6520.86	6630.94	5651.26	5577.85	5716.91	6588.3
NA	NA	NA	HORVU0Hr1G017180	213.092	197.378	226.507	149.337	142.954	164.09	193.354	151.723	149.332	173.419	194.39	221.508	185.391	178.317	134.858	109.895	99.7818	128.439	148.708	221.066	130.737	169.148	187.092	186.696
NA	NA	NA	HORVU0Hr1G017200	0	0	0	0	3.84692	1.30175	1.28917	0	0	0	2.63753	0	4.01013	0	0	5.01763	0	0	0	1.3059	2.64222	31.8171	0	0
NA	NA	NA	HORVU0Hr1G017210	0	0	2.86285	0	0	2.94924	0	2.44907	2.98469	0	2.76157	0	2.76564	0	0	0	0	0	3.0848	0	0	9.25755	0	0
NA	NA	NA	HORVU0Hr1G017220	18	13	60	44	23	25	37	75	76	11	25	18	46	75	34	21	10	27	61	23.0001	55	29	18	21
NA	NA	NA	HORVU0Hr1G017230	321.826	353.627	1130.78	2098.35	1986.58	1603.99	1121.74	1686.49	1205.38	1969.23	2919.22	2632.7	759.081	1603.84	829.461	746.5	623.109	1467.89	3629.23	3185.78	3548.81	3216.43	2684.37	2593.35
NA	NA	NA	HORVU0Hr1G017240	20	21.0001	29	30	35	23	29	51	46	35	37	44	23	32	26	31	9	25	31	45	38	41	41	32
NA	NA	NA	HORVU0Hr1G017250	41.5118	46.4472	40.5688	24.2754	28.5072	2.38337	2.89133	31.6109	14.5892	6.36012	1.19845	12.107	32.0655	38.7281	51.9828	24.9115	2.9831	24.7829	9.91284	7.64897	2.5902	25.1945	6.19453	30.531
NA	NA	NA	HORVU0Hr1G017260	4563.27	3068.11	4299.73	4329.9	4389.39	3269.25	5544.83	6333.6	5696.77	5443.33	5323.59	5946.99	4487.59	4668.54	3971.62	2465.04	2757.36	3882.25	7380.23	7568.17	6250.54	6073.56	6311.96	6981.71
NA	NA	NA	HORVU0Hr1G017270	0	0	1.02961	1.00722	0	0	1.0224	0	1.02126	0	0	0	1.0191	2.02989	3.11834	1.09081	1.00536	0	0	0	0	2.00785	0	0
NA	NA	NA	HORVU0Hr1G017280	21.384	6.31211	14.1152	18.399	13.2295	8.57058	26.8881	11.6138	13.2397	5.24669	15.6315	16.9461	10.2069	13.0784	13.3045	4	7.57577	7.298	16.6874	18.5361	17.9912	14.5326	17.7748	4.78987
NA	NA	NA	HORVU0Hr1G017320	819	960.999	753	408	350	315	316.001	431	397	346	393	359	477	381	534	243	283	380	430	351	350	363	358	379
NA	NA	NA	HORVU0Hr1G017330	4892	3210	5261	4865	6123	3822	4307	5484.01	4565	4461.99	4437	4185.99	5289	6941	4811.99	2818	2743	4560.01	4920.01	5637	4724	5199	5312.99	6209.01
NA	NA	NA	HORVU0Hr1G017350	23.9999	4	5	1	0	3	0	2	0	0	2	0	8	0	3	1	1	4	0	1	0	1	0	0
NA	NA	NA	HORVU0Hr1G017360	9765.13	9599.7	10533.6	8626.07	8074.52	6347	7772.58	8240.5	7608.52	7247.53	6839.05	6679.52	9700.59	9021.52	9593.63	5659.04	6045.54	7089.53	9087.53	9746.53	7687.52	7526.56	8093.53	9120.53
NA	NA	NA	HORVU0Hr1G017370	5714	6132	6001	4746	4231	3894	3843	4979	3731	6183	6235	4708	4240	3887	4820	2885	3460	4076	4347	4775	3881	5709	5633	7602
NA	NA	NA	HORVU0Hr1G017380	643.994	1019.41	876.781	560.674	328.718	359.622	135.927	149.811	158.407	187.879	236.471	170.084	530.749	245.877	889.374	470.67	454.482	600.406	173.177	148.856	139.439	276.529	156.32	195.352
NA	NA	NA	HORVU0Hr1G017400	34	19.0001	28	41	47	25	64	99	86	53	56	74.9999	42.0001	33	31	43	23	28	114	104	77	81	74	62
NA	NA	NA	HORVU0Hr1G017440	62.1147	55.9504	53.1733	40.1073	33.7456	35.936	27.6423	48.1529	39.3064	20.5527	23.7012	43.7857	62.7336	22.7192	47.6276	24.0462	29.6435	35.1229	56.9007	47.5729	44.5368	25.6672	32.8845	30.2621
NA	NA	NA	HORVU0Hr1G017450	792.886	872.127	874.403	709.997	606.306	504.064	460.357	608.847	536.693	643.563	647.299	619.273	620.266	584.352	631.372	448.953	469.049	663.877	544.099	617.738	496.588	662.385	676.116	830.738
NA	NA	NA	HORVU0Hr1G017480	8.99999	6	10	3	7.99999	9	6	6	9	8	8.00222	12	5	5	8	2	6	6	12	6.99999	9	7	6.00001	7
NA	NA	NA	HORVU0Hr1G017490	401.999	132	456	676.001	549.001	250	546.001	968.999	1184	173	228	457.999	908.999	1145	323.999	289	301.999	429.999	914.001	892.999	1230	347	230	212
NA	NA	NA	HORVU0Hr1G017510	2768	2739	2785	2134	1822	1711	1792	2207	1852	1939	1823	2269	1887	1798	2092	1482	1589	1918	2157	2148	1801	1755	2000	2318
NA	NA	NA	HORVU0Hr1G017530	1675	1262	1529	1136	1277	874	1587	2697	2097	1345	1615	1930	1598	1278	1158	780	553	863	2559	3002	2053	1627	1723	1380
NA	NA	NA	HORVU0Hr1G017540	6497	7801	6758	4589	3170.01	3997.01	3803.99	3601	3242	2546	2766.01	3166.99	4527	3794	5351.99	3391.99	4104	4382	4161.99	4154	3965	2894	2942	3244
NA	NA	NA	HORVU0Hr1G017560	747.667	737.992	855.367	1289.74	1951.37	1158.59	734.812	1192.87	1025.39	4891.73	5638.54	4411.27	830.379	779.899	690.171	472.026	424.265	864.016	1462.95	1315.53	1351.8	4984.65	5127.16	7293.79
NA	NA	NA	HORVU0Hr1G017570	141.788	140.687	272.868	177.797	145.721	139.121	62.4068	87.7342	72.9009	87.2403	149.403	151.279	228.506	231.287	137.019	126.534	105.224	121.378	116.805	99.2417	117.154	129.619	146.141	152.524
NA	NA	NA	HORVU0Hr1G017610	73	20	62	75	68	59	133	137	129	119	109	117	80	92.9999	58	23	57	56	170	162	175	148	111	101
NA	NA	NA	HORVU0Hr1G017620	1539	1293	1459	1167	1176	981.001	1227	1416	1318	1221	1188	1307	1275	1234	1305	769	850.001	1013	1492	1595	1294	1253	1298	1419
NA	NA	NA	HORVU0Hr1G017670	89	74	155	96.9999	150	135	121	112	87	118	156	137	106	108	79	64	100	103	168	153	132	166	126	137
NA	NA	NA	HORVU0Hr1G017680	646	529	575	498	570	417	605	617	556	620	575	580	579	507	500	352	363	445	622	730	595	594	599	635
NA	NA	NA	HORVU0Hr1G017690	0	2	1	2	6	4	0	0	0	13	25	7	1	2	0	0	1	0	0	0	0	9	15	14
NA	NA	NA	HORVU0Hr1G017710	8	2	1	0	2	2	0	0	0	1	0	0	0	0	0	0	0	0	0	1	0	1	4	1
NA	NA	NA	HORVU0Hr1G017720	2	0	31	72	191	88	1347	293	737	404	96	494	811	134	1	125	63	24	350	816	682	216	582	160
NA	NA	NA	HORVU0Hr1G017740	1360	1435.95	1507.91	1524	1374.89	1138	1180	1357	1280.99	1255	1159	1261.97	1508.97	1382	1314.94	1099	1097.98	1399.97	1482.98	1515	1243	1334	1391	1469
NA	NA	NA	HORVU0Hr1G017750	0	3.04559	4.08382	2	5.11311	0	3	2	1.00812	1	0	4.03413	2.02837	1	7.0537	2	1.01977	2.03056	3.02143	1	0	0	0	0
NA	NA	NA	HORVU0Hr1G017760	4685	9700.98	10784.9	8643	3586	7236.99	8	20.0001	72	4	5	9	5748.98	3590.98	8122.98	7497.99	8051.99	13995	61	37.0001	32	9	26	3
NA	NA	NA	HORVU0Hr1G017790	374	351	317	340	325	225	588	1120	912.943	722.861	711.855	700.949	364	322	199	309	223	270	903	820	669	550	770	780.95
NA	NA	NA	HORVU0Hr1G017800	905	782	939	749	799.999	550	815.001	1039	892	662.001	737	781	847	796	741	528	513	629	937.999	954	841	766	789.999	786
NA	NA	NA	HORVU0Hr1G017830	13	12	11	11	11	3	26	38	23	34	25	40	8	21	7	3	3	3	25	23	22	26	31	27
NA	NA	NA	HORVU0Hr1G017840	0	0	0	0	0	0	0	0	0.5	0	0	2	0	0	0	0	0	0	0	0.496751	0	0	0	0
NA	NA	NA	HORVU0Hr1G017850	20	10	12	4	7	7	23	24	11	66	48	45	10	6	3	2	2	2	16	10	7	32	57	60
NA	NA	NA	HORVU0Hr1G017940	0	1.09596	0	0	0	0	0	0	0	0	0	0	0	0	0	0	0	0	0	0	0	0	0	0
NA	NA	NA	HORVU0Hr1G017950	1.16442	1.16182	1.16063	1	4.6496	0	1	0	9	0	0	3	0	0	0	0	1	0	0	0	0	0	0	0
NA	NA	NA	HORVU0Hr1G017960	291	276.302	228.422	234.416	293.361	197.752	438	691	563	468.047	507	494	258.333	226	199.828	200.365	131	229.463	550.051	581	460	333	526	534
NA	NA	NA	HORVU0Hr1G017970	0	0	2.27677	13.8695	3.12e-06	5.97738	17.2905	12.7854	14.1409	45.6606	0	12.8353	3.42708	13.9741	3.62009	4.74983	7.61125	2.64313	9.34634	0.00168367	20.706	20.2271	2.24e-05	1.46437
NA	NA	NA	HORVU0Hr1G018000	368.766	336.493	318.751	326.509	385.723	236.816	396.211	439.238	369.033	367.474	378.72	464.692	359.592	298.782	318.989	179.038	263.172	337.848	368.281	473.076	341.603	404.588	344.933	353.605
NA	NA	NA	HORVU0Hr1G018030	0	0	0	0	0	0	0	0	0	0	0	0	0	2.37206	0	1.93376	0	2.28541	0	0	0	2.25284	0	0
NA	NA	NA	HORVU0Hr1G018050	0	0	0	0	0	0	0	0	0	0	0	0	0	0	0	0	0.333333	0	0	0	0	0	0	0
NA	NA	NA	HORVU0Hr1G018090	0	0	4.69152	0	5.37007	2.32168	0	0	2.44675	0	0	2.58524	0	0	2.57652	2.23465	0	0	2.33174	0	0	2.25521	4.74687	0
NA	NA	NA	HORVU0Hr1G018100	2785.58	2761.21	2993.19	1745.66	1788.72	1299.82	1389.02	1622.46	1567.7	1292.87	1237.92	1417.88	2579.32	1905.92	2011.32	1268.05	1377.17	1536.43	1370.08	1561.61	1206.42	1178.42	1110.99	1294.46
NA	NA	NA	HORVU0Hr1G018120	10.902	18.9238	32	7	5.25806	0	0	0	0	0	0	7.11628	0	0	0	0	0	0	0	0	0	0	0	0
NA	NA	NA	HORVU0Hr1G018140	1802.12	2110.65	1757.56	1246.36	1118.06	1051.83	1015.3	1409.56	1183.91	1016	1058.19	1095	1529.82	1301.01	1406.45	860.249	938.061	1075.86	1384.46	1190	1073	966.051	985	1225
NA	NA	NA	HORVU0Hr1G018160	0	1	0	0	0	0	0	0	0	0	0	0	0	0	0	0	0	0	0	0	0	0	0	0
NA	NA	NA	HORVU0Hr1G018170	4	0	0	0	0	0	0	0	0	1	0	0	2	0	0	1	1	0	0	0	0	0	0	0
NA	NA	NA	HORVU0Hr1G018190	1123	1733	1970.01	1124	628.999	786	233	297	314	182	180	205	1164	899.001	1342	785.001	796	1139	430	365	311	227	173	238
NA	NA	NA	HORVU0Hr1G018200	3093	2946.97	2960	2618.96	2534.93	2213.98	3131.98	3331.97	3054.97	3182.99	2956	3232.97	2988	2896	2597	2025.99	2269.99	2705.98	4327	4601.92	4052.94	4365	4549	4978.99
NA	NA	NA	HORVU0Hr1G018210	1398.1	1500.03	1479.05	1044.3	912.341	742.939	901.964	976.75	1040.82	806.972	765.753	940.429	989.689	933.823	1188.68	756.428	835.125	1018.7	1000.29	989.307	845.775	763.791	785.211	987.014
NA	NA	NA	HORVU0Hr1G018240	281.333	267.333	405.667	385.333	368	270.667	327.667	403.667	424.665	262.333	320.333	272.333	405.667	409.333	264	238	225.333	353.667	393	316.333	365	275.333	268.333	262
NA	NA	NA	HORVU0Hr1G018250	0	0	0	0	0	0	0	0	0	0	0	0.333333	0	0	0	0	0	0	0	0	0	0	0	0
NA	NA	NA	HORVU0Hr1G018260	6.93825	3.09327	3.09609	2.02159	3.25297	3	4.06696	7	8.25887	0	5.84697	3.38027	9.07378	5	5.09906	3.04566	4.10795	5	3.03293	5	9	2	4.0546	2.02981
NA	NA	NA	HORVU0Hr1G018270	0	0	3	65	147	106	0	0	0	715	722	355	0	0	0	3	21	31	0	0	0	670	826	1394
NA	NA	NA	HORVU0Hr1G018280	144	118	256	122	131	78	274	239	298	183	231	212	168	207	261	63	50	67	207	225	203	259	184	252
NA	NA	NA	HORVU0Hr1G018290	98.6128	67.2704	125.473	63.2035	83.9215	88.0185	105.088	122.65	142.063	97.3305	93.9455	123.022	83.8974	117.831	121.898	27.1198	57.561	65.0628	124.913	128.213	131.168	136.937	107.591	123.231
NA	NA	NA	HORVU0Hr1G018300	16509.3	16527	16918.9	12711.5	11123.7	9539.63	9937.21	12412.2	10976	9143.74	9394.29	10304.4	14483.5	12827.1	14191.8	9808.62	9747.3	11399.7	12533.2	12233.5	10883.6	9958.37	10505.6	11389.1
NA	NA	NA	HORVU0Hr1G018320	1055.61	397	723	1123	1121	953	1934	1910	2705	2172	2582	2816	885.597	1168	493	240	448	413	3140.76	2927	2740.75	2762	2841	2978
NA	NA	NA	HORVU0Hr1G018350	0	0	0	0	0	0	0	0	0	0	1.00034	0	0	0	0	0	0	0	0	0	0	0	0	0
NA	NA	NA	HORVU0Hr1G018360	0	6.49744	4.53723	0	1.73105	0.805233	0.00677979	1.29816	0	1.85236	0	0	0	3.42123	0	0	3.24501	10.6361	4.39e-08	8.70406	0	4.19075	11.2002	0
NA	NA	NA	HORVU0Hr1G018370	2115.32	2533.28	2043.85	1575.75	1539.49	1351.81	1424.28	1773.38	1554.21	1506.95	1573.67	1657.48	1720.25	1590.69	1774.22	1167.65	1336.34	1551.04	1944.95	1885.92	1582.77	1570.02	1691.49	1845.87
NA	NA	NA	HORVU0Hr1G018380	4742.68	3841.72	4276.15	3922.25	3712.5	3292.19	5001.72	5662.61	5524.8	4835.05	5172.33	5732.52	4265.74	3952.31	3470.77	2536.35	2679.66	3099.96	6634.05	6748.08	5742.23	5497.97	5962.51	6121.13
NA	NA	NA	HORVU0Hr1G018410	0	0	0	0	0	0	0	1	0	0	0	0	0	0	0	0	0	0	0	0	0	0	0	0
NA	NA	NA	HORVU0Hr1G018450	0	0	0	0	0	0	0	0	0	0	0	0	0	0	0	0	0	0	0	0	0	0	0	1
NA	NA	NA	HORVU0Hr1G018470	0	0	0	0	0	0	0	1.00222	0	0	1.00313	0	0	0	1.0008	0	0	0	0	0	1.00136	0	0	0
NA	NA	NA	HORVU0Hr1G018510	15757	15970	16044	12304	10670	8963	11539	14221	11581	10440	10556	11848	12949	12159	13969	7577	8538	10060	14067	14802	12461	11588	12105	13962
NA	NA	NA	HORVU0Hr1G018520	0	0	0.333333	0	0	0	0	0	0	1	0	0	0	0	0	0	0	0	0	0	0	0	0	0
NA	NA	NA	HORVU0Hr1G018560	0.5	0	0	0	0	0.5	0	0	0	0	0	0.5	0	0.5	0	0	0	0	0	0	0	0	0	0
NA	NA	NA	HORVU0Hr1G018590	0	0	0	0	1	4	3	5	0	0	0	0	0	1	0	0	0	0	0	2	1	1	0	0
NA	NA	NA	HORVU0Hr1G018690	402.349	297.673	395.764	400.014	422.067	245.917	468.025	750.837	719.956	447.938	493.437	495.792	454.877	343.917	257.278	294.787	170.927	275.721	565.16	595.664	454.438	329.092	415.826	465.338
NA	NA	NA	HORVU0Hr1G018710	575.956	401.351	587.116	512.407	575.896	398.237	773.945	1019.31	980.087	774.679	711.179	869.022	737.245	529.093	444.179	394.568	209.455	437.681	877.275	875.793	747.402	544.177	635.681	667.639
NA	NA	NA	HORVU0Hr1G018730	110.837	62.1173	103.669	19.6589	53.1067	18.6333	36.8056	34.6739	31.178	17.0798	24.6385	50.4804	59.8877	26.2413	65.5863	5.20594	16.4538	12.2266	51.3794	54.6385	45.0743	27.4675	29.9806	39.9172
NA	NA	NA	HORVU0Hr1G018770	8	11	24	19	8	7	10	14	10	3	8	3	29	25	24	19	9	22	11	12	10	7	8	16
NA	NA	NA	HORVU0Hr1G018780	49	58	62	31	20	12	18	33	43	13	4	13	64	44	51	12	12	22	28	30	15	16	12	10
NA	NA	NA	HORVU0Hr1G018800	0	0	0	612.596	1959.84	1157	0	0	0	6676.51	7399.67	2762.89	0	0	0	36	93.1852	266	0	0	0	5222.25	3272.06	7578.06
NA	NA	NA	HORVU0Hr1G018810	0	2	0	3102.4	9500.16	5663	2	6	2	34345.5	37443.3	13313.1	5	2	6	232	470.815	1232	1	7	7	26940.7	19633.9	43232.9
NA	NA	NA	HORVU0Hr1G018830	1384.07	1602.08	1532	1091	928	815	684	989	786	841	917	800.812	1194	990	1034	708	783	922	827	844	738	876	967	1144.14
NA	NA	NA	HORVU0Hr1G018850	0	0	1.16667	3	0	0	0	0	0	0	0	1	0	0	0	0	0	1	0	0	0	2	1	0
NA	NA	NA	HORVU0Hr1G018890	139	215	251	144	114	120	12	9	41.0001	1	6	18	68	101	213	63	55.0001	122	19	15	31	10	11	4
NA	NA	NA	HORVU0Hr1G018970	213	312	149	113	115	119	155	113	125	93	115	224	182	117	201	193	134	162	192	147	104	103	110	118
NA	NA	NA	HORVU0Hr1G018980	13	28.059	25.0358	20	13.8231	14	8	13	13	8	12.0079	7	18.5297	14.5348	14.0278	11	8	5	17	9.00649	13	19	14	10
NA	NA	NA	HORVU0Hr1G019020	51.1346	38.2105	42.8546	20.5359	62.1927	39.2119	60.8948	156.334	92.8385	69.0227	52.8567	50.5852	86.3959	61.3452	26.6681	85.4719	62.5026	70.7322	118.23	36.8367	81.1994	61.7123	73.4735	55.4965
NA	NA	NA	HORVU0Hr1G019050	0	0	0	0	0	0	0	0	0	0	0	0	0	0	0	0	0	0.623143	0	0	0	0	0	0
NA	NA	NA	HORVU0Hr1G019300	957	986	1177	519	411	533	236	139	172	256	275	384	348	356	582	390	425	371	263	235	430	243	224	310
NA	NA	NA	HORVU0Hr1G019370	107.945	127.182	199.137	82.9149	28.5759	62.3985	38.481	81.8021	49.2318	66.7142	79.8815	112.869	121.886	55.4402	65.3055	30.7966	62.2031	70.1824	81.8753	96.4648	63.7796	67.186	116.303	75.3476
NA	NA	NA	HORVU0Hr1G019390	405.053	383.734	341.685	204.623	227.018	176.989	190.511	221.531	213.162	217.717	226.921	319.472	202.131	172.955	282.419	171.025	136.332	251.296	231.478	268.241	152.983	253.802	240.083	228.456
NA	NA	NA	HORVU0Hr1G019410	39	32	51	29	37	22	28	40.4266	29.1845	33	24	19	49	35	30	16	28	26.2933	34	47	39	25	33	32
NA	NA	NA	HORVU0Hr1G019420	0	0	0	0	0	0	0	0	1	0	0	0	0	0	0	0	0	0	0	0	0	0	0	0
NA	NA	NA	HORVU0Hr1G019430	0	0	0	0	0	0	0	0	0	0	1.59047	0	0	0	0	0	0.226619	0	0	0	0	0	0	0
NA	NA	NA	HORVU0Hr1G019500	3216	2599	4158.01	3025	3550	2649	2260	2612	3216	2053	2674	2796	2871	3236	3404	2040	2024	2662	3594	3449	3176	2406	2576	2484
NA	NA	NA	HORVU0Hr1G019530	0	0	0	0	0	0	0	0	0	0	2	0	0	0	0	0	0	0	0	0	0	0	0	0
NA	NA	NA	HORVU0Hr1G019560	0	4.32286	1.75352	0	4.26739	3.37712	5.2386	1.1052	3	1.6922	1.48457	5.08459	0	0	0	2.19091	4.59964	3.51934	3.9152	5.68435	0	2.3843	4.41762	8.26483
NA	NA	NA	HORVU0Hr1G019590	1	0	2	0	0	1	1	0	0	0	0	0	1	0	0	1	0	1	0	0	0	0	0	0
NA	NA	NA	HORVU0Hr1G019600	0	0	0	0	0	0	0	0	0	0	0	0	0	0	0	0	0	0	0	0	0	2.17738	0	0
NA	NA	NA	HORVU0Hr1G019610	854	892	1001	860	879	735	708	862	799	712	712	763	985	827	817	538	519	708	805	745	709	645	704	800
NA	NA	NA	HORVU0Hr1G019620	695	735	793	487	413	329	338	447	385	352	357	297	612	400	539.001	298	352	393	343	368	300	290	336	413
NA	NA	NA	HORVU0Hr1G019630	85	102	125	129	195	127	375	654	429	829	868	860	95	91	77	75	51	89	568	541	533	764	712	723
NA	NA	NA	HORVU0Hr1G019640	0	0	0	1	0	0	0	0	0	0	0	0	0	0	0	0	0	0	1	0	0	2	0	0
NA	NA	NA	HORVU0Hr1G019650	19	7	23	30	21	22	28	26	35	27	29	41	10	21	15	4	6	10	46	23	43	45	22	28
NA	NA	NA	HORVU0Hr1G019670	134.071	189.19	162.509	106.016	76.968	81.8022	73.0454	128.037	86.7146	55.8354	38.7038	51.6992	103.873	110.888	117.827	60.7823	92.5347	118.91	86.8766	81.9823	68.3815	40.4925	63.5895	68.5462
NA	NA	NA	HORVU0Hr1G019680	206.95	265.805	317.308	205	72	157	72.4673	38.1149	56.9999	62	65.5536	110.837	136.5	75	179	131.909	184	207.504	56.6603	66.7605	61.0001	76.1932	70.4458	64.3758
NA	NA	NA	HORVU0Hr1G019690	244	294	387	267	101	166	60	64	69	79	84	170	175.719	114	198	136	191	256	102.737	115	75	92	93	95
NA	NA	NA	HORVU0Hr1G019700	1606.85	1062	1755.6	1703.89	1723	1495	2682.79	2741.58	2693.01	2325	2545	2928.34	1388	1772	1376.49	987	990	1213.86	3448	3933.99	2919.1	2786.65	2522	2620
NA	NA	NA	HORVU0Hr1G019710	2366.45	1987.23	2034.75	2054.78	1896.56	1775.51	2765.19	2929.6	3297.63	2699.1	3265.97	3335.36	2148.86	1922.05	1723.05	1364.37	1407.85	1464	4031.3	4128.9	3487.65	3070.25	2909.09	3221.88
NA	NA	NA	HORVU0Hr1G019750	598.172	611.091	578.327	452	340.344	324.999	354.397	436.479	390.112	436.007	370.329	417.364	545.392	435	478.111	307.656	297.436	336	445	455.316	385.764	372.021	378.994	388.158
NA	NA	NA	HORVU0Hr1G019760	117.335	168.174	164	102.217	77.3804	79.382	70	104	78.1789	59	48	70.5853	152.155	128.222	143	83	70.9999	81	77.2562	82	85.5573	52.9999	39.2897	53.0001
NA	NA	NA	HORVU0Hr1G019770	1219.47	1191.85	1343.75	1033.84	991.015	822.36	1049.47	1103.63	1016.48	923.764	985.685	922.951	1168.96	1157.36	1090.75	649.888	759.747	892.284	1263.44	1195.36	951.782	870.391	1043.09	1090.68
NA	NA	NA	HORVU0Hr1G019780	297	433	397	234	206	196	166	238	203	164	172	137	290	252	273	169	171	199	159	200	151	163	190	188
NA	NA	NA	HORVU0Hr1G019800	235	194	174	303	418	325	153	225	244	741	897	431	214	192	150	131	134	182	174	180	195	725	841	944
NA	NA	NA	HORVU0Hr1G019830	453	699	657	442	142	255	21	10	35	16	14	14	356	219	495	383	456	499	20	24	27	23	13	12
NA	NA	NA	HORVU0Hr1G019840	486	337.001	586.999	710.999	975	693	1773	1629	1317	2262	1940	2363.99	394	646	452.001	255	274	352	1686	1832	1567	2556.01	2225	2715
NA	NA	NA	HORVU0Hr1G019850	0	0	0	0	0	0	0	0	0	0	0	0	0	0	0	0	1	0	0	0	1	0	0	0
NA	NA	NA	HORVU0Hr1G019870	9859.1	9350.76	10680.2	6647.58	13439.3	5099.16	15720	15554.4	16108.6	7326.08	9773.19	11534.7	25463.8	9055.98	6921.45	9024.59	4289.91	3163.97	12556.4	8895.44	11658.6	6586.53	8751.09	7673.69
NA	NA	NA	HORVU0Hr1G019920	18	9	16.0935	9	21	7	26	49	39	28	37	22.9398	20	19	9	9	9	9	41	33	26	28	29	34
NA	NA	NA	HORVU0Hr1G019930	24.6135	25	21.5187	18	56.3716	8.19862	47	43.9813	73.8017	35	50	34.8532	122	56	33.8352	57	25	21	49	44.1084	58	35	25.6283	28
NA	NA	NA	HORVU0Hr1G019940	0.666667	1.33333	1.66667	0.666667	2.33333	0.666667	1.33333	0.666667	1.66667	1	0	1	4.66667	3	0.666667	2	0.33333	0	1.66667	0.666659	1.33333	1	0.333315	1
NA	NA	NA	HORVU0Hr1G019950	159	190	180	136	431	96	239	279	352	120	198	154	1031.62	226	199	312	108	38.0001	295	115	277	87	233	102
NA	NA	NA	HORVU0Hr1G020040	62.2478	59.7367	72.4489	46.9481	6.39502	17.7007	1.44243	2.94274	1.5936	2.88356	8.58144	3.01723	20.8472	8.20292	45.9489	30.4919	28.2916	29.5296	0	4.47435	3.01727	4.43125	1.40231	1.64855
NA	NA	NA	HORVU0Hr1G020090	0	0	0	0	1	0	2	0	1	0	0	0	0	1	0	0	0	1	0	1	1	0	0	1
NA	NA	NA	HORVU0Hr1G020110	1716	1532	1816	1510	1471	1070	1355	1919	1621	1459	1384	1713	1669	1511	1473	970	931	1239	1779	1862	1540	1549	1530	1750
NA	NA	NA	HORVU0Hr1G020130	592.999	457	601.999	504	528.999	391	493	649	524	522	553	568.001	557	531	532.999	324	320	470	565	708	518	584	602	824
NA	NA	NA	HORVU0Hr1G020140	136.095	138.012	210.268	212.075	129.604	145.01	119.806	193.432	171.961	227.136	206.803	204.822	166.273	159.912	138.526	95.3007	134.28	128.439	178.931	214.679	128.293	169.234	220.945	186.16
NA	NA	NA	HORVU0Hr1G020160	0	2.27109	0	0	0	0	0	0	0	1.08941	1.39341	0	0	0	0	0	0	0	0	0	1.08223	1.05348	0	1.06754
NA	NA	NA	HORVU0Hr1G020180	0	0	1.90278	8.15865	19.5317	0	0	0	0	0	25.1851	0	0	0.000441	0	21.2407	3.4542	0	4.00844	0	0	6.05286	0	9.77132
NA	NA	NA	HORVU0Hr1G020200	1323	983	1295	1141	1134	778	1109	1327	1094	908	919	1013	1207	1177	1100	650	666	985	1199	1482	1090	1065	1118	1164
NA	NA	NA	HORVU0Hr1G020210	1715	1500	1708	1229	1128	1100	1334	1840	1703	1328	1268	1942	1313	986	1120	760	811	1002	1873	1920	1430	1338	1423	1480
NA	NA	NA	HORVU0Hr1G020220	96	84	98.0001	45	42	42	77.0001	75	69	35.0001	51.9999	39.9999	83.0001	81.9999	78.9999	29	56.0001	38.0001	77.0001	57	32.0001	28	35.0001	22
NA	NA	NA	HORVU0Hr1G020240	5.77488	0	2.65184	0	12.221	2.87874	2.7633	2.84502	8.28277	15.5468	11.6166	3.25124	10.3726	0	6.17196	18.0083	3.07908	0	14.1494	0	5.87092	9.37763	6.30681	18.0554
NA	NA	NA	HORVU0Hr1G020250	0	0	0	1	0	0	0	0	0	0	0	0	0	0	0	0	0	0	0	0	0	0	0	0
NA	NA	NA	HORVU0Hr1G020260	1142.74	1133.33	1239.95	1152.47	1174.89	897.585	1051.66	1418.32	1154.57	1107.4	1149.78	1316.44	1168.63	1093.11	1097.93	749.826	787.858	883.527	1230.11	1501.32	1090.31	1236.13	1319.09	1626.45
NA	NA	NA	HORVU0Hr1G020270	230	134	196	150	175	154	207	246	218	215	192	175	204	170	155	83	108	104	292	311	233	196	172	202
NA	NA	NA	HORVU0Hr1G020280	40.1823	7.55834	3.46457	38.7773	5.98826	47.3793	14.716	1.67737	19.3566	0	42.7463	10.6361	2.84347	26.8801	0	10.7393	0	0	0.0996193	27.6393	19.5954	7.50409	38.7128	12.4658
NA	NA	NA	HORVU0Hr1G020300	510	520	550	338	305	227	368	410	385	305	290	294.033	424	348	441	205	237	259	376	407	316	308	290	315
NA	NA	NA	HORVU0Hr1G020310	130	72	107	72.0001	73	72	142	184	155	121	145	128	110	95	102	32	34	68	175	253	179	171	128	137
NA	NA	NA	HORVU0Hr1G020320	535	537	671	670	839	648	1673	1555	1725	2336	1622	2606	440	295	327	358	276	477	1477	1427	1007	1872	2063	1694
NA	NA	NA	HORVU0Hr1G020330	32.4755	32.3286	41.3379	33.5585	62.5501	34.9284	78.4231	81.9101	49.7967	84.6049	56.7812	83.2744	33	24.2681	25.3255	6.5	22.488	24.5385	74.9725	113.782	65.6474	84.655	91.1579	74.4238
NA	NA	NA	HORVU0Hr1G020340	299.207	144.316	244.228	206.453	227.641	146.201	524.543	468.52	451.247	351.102	341.663	383.629	314.812	293.573	180.411	93.4666	100.741	102.311	569.399	540.046	496.072	383.539	439.21	384.585
NA	NA	NA	HORVU0Hr1G020350	193	147	215	130	133	81	160	230	207	142	122	190	198	214	124	52	56	96.0001	189	204	197	117	130	149
NA	NA	NA	HORVU0Hr1G020360	873	282	614.001	770	968	623	1818	1590	1768	1277	1616	1644	840	1071	567	429	417	449	2215	2285	1967	1679	1629	1577
NA	NA	NA	HORVU0Hr1G020370	0	0	0	2	4	9	0	0	0	15	27.6134	0	0	0	0	0	0	4	0	0	0	23	12	35.6982
NA	NA	NA	HORVU0Hr1G020400	288	131	170	138	143	139	569	417	630	196	210	336	199	296	124	56	85	84	479	482	441	165	153	231
NA	NA	NA	HORVU0Hr1G020420	1099	1407	1385	616	374	521	430	371	341	168	194	250	643	504	890	527	630	703	324	278	326	181	145	156
NA	NA	NA	HORVU0Hr1G020450	0	0	0	0	0	0	0	0	0	0	0	0	0	0	0	0	0	0	1.00865	0	0	0	0	0
NA	NA	NA	HORVU0Hr1G020490	2785	2729	3419	2482	2231	1817	2095	2797	2414	2210	2248	2448	2470	2410	2538	1489	1644	2049	2574	2833	2156	2110	2352	2559
NA	NA	NA	HORVU0Hr1G020550	0	0	0	0	0	0	0	0	0	0	0	0	0	0	0	0	0	1	0	0	0	0	0	0
NA	NA	NA	HORVU0Hr1G020560	0.333333	0.333333	0.333333	0	0	0	0	0	0	0	0	0	0	0.333333	0.333333	0	0	0	0	0.666667	0	0.5	0.571429	0
NA	NA	NA	HORVU0Hr1G020590	0	0	0	0	0	0	0	0	2	1	3	3	0	0	0	0	0	0	2	2	4	1	1	2
NA	NA	NA	HORVU0Hr1G020630	3	0	6	0	7	7	1	6	3	9	22	29	1	0	0	0	0	4	6	3	4	8	7	1
NA	NA	NA	HORVU0Hr1G020720	278	406	348	684	845	758	1039	1443	1054	2034	2650	2927	309	304	320	299	344	457	1926	1995	1990	2775	1991	2406
NA	NA	NA	HORVU0Hr1G020730	2740	3333	3246	2151	1599	1740	1372	1679.5	1326	1003	1012	1037	2192	1896.45	2556	1732	2082	2242	1505	1602	1288	1057	1166	1117
NA	NA	NA	HORVU0Hr1G020740	699.957	578.957	613.5	355.5	281.5	229.5	559.5	699.307	572.945	254.5	301.5	305.5	396.5	243	322.45	331.5	250	515.443	618.952	641	426	228.5	250	278.5
NA	NA	NA	HORVU0Hr1G020750	1041	235	790.001	1230	460	638	2157	1049	3560	560	625	2494	732	1568	535	640	858.999	459	3254	2528	2147	470	678	422
NA	NA	NA	HORVU0Hr1G020770	9.36747	7.81181	15.5239	4.70199	2.12299	10.3001	21.203	30.2871	10.3987	20.4761	26.9874	11.5989	4.34717	11.5693	14.6184	4.99653	21.2756	13.1325	23.8843	23.9893	10.438	12.5729	24.6519	23.4944
NA	NA	NA	HORVU0Hr1G020780	11.6325	12.1882	19.4761	52.298	44.877	42.6999	63.7971	39.7129	52.6012	92.5239	88.0126	153.401	23.6528	20.4307	13.3815	18.0035	30.7244	16.8675	50.1157	44.0108	50.562	98.4271	46.3481	79.5057
NA	NA	NA	HORVU0Hr1G020790	1898.7	1659.08	1724.03	1472.7	1361.95	1109.79	1278.79	1413.03	1315.78	1412.1	1322.57	1442.47	1505.31	1308.97	1249.64	885.261	1088.45	1212.58	1735.88	1795.64	1335.65	1204.59	1387.34	1518.74
NA	NA	NA	HORVU0Hr1G020800	502.001	357	492	369.001	382.001	328	449	455	441	343.001	370	458.001	429	474	425	260	234	279.001	542	535	443.999	406	430.999	401
NA	NA	NA	HORVU0Hr1G020810	75.0245	52.0116	61.9999	34	23	31	30	43	22	27.0125	18.0031	46	47.0199	43.0101	41.0122	29.0102	31	19.0145	54.0104	45	33.9999	37	39	30
NA	NA	NA	HORVU0Hr1G020840	5.27231	4.49309	3.00019	3.00441	2.97112	10.9847	18.2793	15.2509	24.4372	31.0803	32.9658	17.88	0	10.4469	1.43117	2.48431	4.28554	8.92754	26.3262	16.3107	19.5661	27.0624	25.9262	31.3304
NA	NA	NA	HORVU0Hr1G020850	294.22	122.291	207.724	238.584	244.792	185.943	446.037	546.035	605.235	513.677	621.599	567.341	360.536	330.422	215.398	171.918	157.754	223.192	729.498	710.398	604.062	531.892	591.996	617.667
NA	NA	NA	HORVU0Hr1G020860	299.833	139.522	222.421	235.917	195.107	129.759	299.137	476.618	434.614	334.777	360.768	372.307	314.862	229.215	135.152	130.327	113.593	161.864	503.096	466.301	422.421	383.922	369.912	396.09
NA	NA	NA	HORVU0Hr1G020900	0	0	0	0	0	0	0	0	0	1	0	0	0	0	0	0	0	0	0	0	0	0	0	0
NA	NA	NA	HORVU0Hr1G020910	0.333333	0	0.333333	0	0	0	0	0	0	0	0.333333	0	0	0	0	0	0	0.333333	0	0	0	0	1	0
NA	NA	NA	HORVU0Hr1G020930	0.333333	0	0.333333	0	0	0	0	0	0	0	0.333333	0	0	0	0	0	0	0.333333	0	0	0	0	1	0
NA	NA	NA	HORVU0Hr1G020940	365	368	396	307	276	253	260	349	287	251	260	304	295	261	296	221	244	298	329	312	322	274	324	385
NA	NA	NA	HORVU0Hr1G020950	2	0	2	0	1	0	0	0	0	0	0	1	2	0	0	1	0	0	1	0	1	0	0	0
NA	NA	NA	HORVU0Hr1G020960	122	84	128	38	30	28	78	96	79	32	32.9999	31	130	66	165	45	48	28	122	88	63	21	40	27
NA	NA	NA	HORVU0Hr1G020980	588	623	584	350	354.805	333	316	365	349	273	275	321	492	407	492.92	240	269	307.999	317	314	293	259	217	230
NA	NA	NA	HORVU0Hr1G021000	1767.23	1490	1742	1328	1200	1033	1710	1885	1665	1463	1350	1437	1443	1416	1323	804.001	805	1050.19	1966	2032	1666	1390	1601	1790
NA	NA	NA	HORVU0Hr1G021040	7	4	0	2	3	1	5	7	1	3	1	5	0	5	2	1	3	2	0	4	2	0	2	0
NA	NA	NA	HORVU0Hr1G021050	1390	1129	1531	1206	1126	922.999	1436	1636	1724	1110	1214	1413.01	1409	1437	1120	679	778.999	832	1919	1825	1756	1175	1209	1467
NA	NA	NA	HORVU0Hr1G021060	4191	3548.01	4187.01	3621	3641	2506	3375	4091.01	3670	3530	3501	4114	3710	3596	3359	2353	2261	2923.78	3898	4007	3349	3433	3624	4007
NA	NA	NA	HORVU0Hr1G021100	8.1858	7.79043	11.8977	0	0	4.63202	0	0	0	0	0	4.44067	8.07205	0	0	0	4.29015	12.7679	0	4.15834	0	0	3.97459	0
NA	NA	NA	HORVU0Hr1G021120	11	16	11	7	0	7	0	3	1	0	1	2	13	1	7	7	4	3	0	2	0	0	0	1
NA	NA	NA	HORVU0Hr1G021140	0	0	0	0	0	0	0	0	0	0	0	0	0	0	0	0	0	0	1.01466	0	0	0	0	0
NA	NA	NA	HORVU0Hr1G021200	1567	1688	1297	1050	869	804	833	937.001	840	751	631	726	1052	863.001	1054	698	821	917	912.999	858	675	656.001	756	774
NA	NA	NA	HORVU0Hr1G021230	5034	4616	5629	4695	4491	3212	4941	5640	4830	4484	4403	4268	4862	4665	4529	3057	3112	4217	5549	5899	4699	4357	4874	5915
NA	NA	NA	HORVU0Hr1G021240	5	0	0	0	3	0	0	1	1	2	1	0	0	0	1	0	1	0	0	1	7	4	1	2
NA	NA	NA	HORVU0Hr1G021280	108.407	208.411	258.848	47.266	43.798	43.2486	128.267	100.631	69.3614	82.1634	87.2291	146.369	59.8036	56.1296	105.174	31.1413	17.5242	17.225	171.296	127.342	99.1849	106.514	113.166	67.1793
NA	NA	NA	HORVU0Hr1G021290	6	9.5	3.5	5.5	6.5	3	5	3	7	2.5	9	7	3.5	3.5	5	1.5	4	0.5	5	5.5	7	3	4.5	4.5
NA	NA	NA	HORVU0Hr1G021390	1825	1207	1697	1727	1876	1325	2324	2890	2703	2248	2271	2496	1655	1861	1489	748	971	1158	2927	3108	2434	2418	2435	2706
NA	NA	NA	HORVU0Hr1G021400	19	14	24	24	27	40	57	16	26.0001	33	29	36	13	20	12	27	27	20	32	24.9999	29	10	26	44
NA	NA	NA	HORVU0Hr1G021410	227	191	267	344	428	321	526	585	591	605	542	746	266	260	177	152	174	208	673	690	591	596	611	700
NA	NA	NA	HORVU0Hr1G021440	109	51.0001	82	75	77	52	150	124	148	126	128	149	92	80	60	32	40	46	176	161	155	138	111	125
NA	NA	NA	HORVU0Hr1G021450	254.34	227.137	231	191.799	159	124.97	185.85	227.045	181	156.167	180.775	199.585	253.439	203	171	98.3097	125	93.0717	235.1	301.058	218.393	144.743	142.478	126.947
NA	NA	NA	HORVU0Hr1G021460	0	0	0	0	0	4.02984	35.1502	33.4777	0	35.833	39.2251	28.2454	0	0	0	8.69014	0	6.92839	64.8035	16.468	10.607	45.2566	23.172	69.0532
NA	NA	NA	HORVU0Hr1G021480	1646	2021	2377	2736	1785.99	1672.07	262	365	603	241	397	575.126	1861	1350	1766.11	1592.11	1776.01	2764.36	335	357	588	348	311	264
NA	NA	NA	HORVU0Hr1G021500	22.0199	18.0431	21.9719	8.6389	5.00848	12.0172	2.00035	3	4.00122	2	3	6.11887	5.46601	1	9.10169	10.886	14	12.4436	6.00068	3	3	4	0	2.13821
NA	NA	NA	HORVU0Hr1G021520	2	0	0.0947178	0.363674	0	0	1	1	1	0	0	1.8826	0.533989	0	3.90074	0.11395	1	1.55635	0	0	1	1	1	2.86213
NA	NA	NA	HORVU0Hr1G021540	35	39	62	96	97	55	142	179	177	134	135	148	79	113	38	56	52	67	196	150	167	102	125	105
NA	NA	NA	HORVU0Hr1G021610	261	225	270	270	247	216	348	264	340	265	203	354	167	209	179	167	136	168	222	244	259	157	152	197
NA	NA	NA	HORVU0Hr1G021630	1297	661	1149	1013	1288	702	2019	2553	2223	1873	2051	2070	1593	1251	844	868	632	832	2404	2473	1879	1805	1759	1906
NA	NA	NA	HORVU0Hr1G021640	1047	635	807	1047	1198	824	2054	2585	2108.01	2198	2287	2433	1019	1007	811	718	573	769	2497	2661	2014	2332	2482	3069
NA	NA	NA	HORVU0Hr1G021670	204	169	226	169	197	94	140	174	146	262	281	205	159	173	150	62	74	101	133	142	129	230	222	332
NA	NA	NA	HORVU0Hr1G021680	0	0.5	0	1.5	0.5	0	0	0	0	1.5	0	2.99995	0	0	0	0	0	0	0	0	0	3.5	3.5	0
NA	NA	NA	HORVU0Hr1G021690	43.9999	52	46	57	40	44	13	7	31	19	12	13	60	99	54	42	46	56	14	26	25	10	1	6
NA	NA	NA	HORVU0Hr1G021720	170	237	209	338	421	273	115	196	117	702	989	871	164	122	182	124	153	169	223	211	212	871	774	1037
NA	NA	NA	HORVU0Hr1G021730	162	206	204	114	100	111	86	90.9549	95	77	106	133	119.962	113	147	86.9999	99	109	106	96	93	124.937	108.944	113
NA	NA	NA	HORVU0Hr1G021740	773.001	974	887.999	564	480	508	398	555	485	415	462	553	581	525	732	484	505	540	547	517.606	488	410	445	427
NA	NA	NA	HORVU0Hr1G021760	1396	1698	1601	2604	3273.99	2177	828	1302	1110	5500	7226	6059	1289	1169	1189	984.001	1188	1664	1850	1746	1704	6300	5658	7950
NA	NA	NA	HORVU0Hr1G021780	4.44919	13.3534	0	5.46e-07	0	11.6991	14.2184	35.8506	2.76091	0	4.01112	22.1023	0	12.116	21.3682	12.9285	5.31523	11.7947	22.274	19.0942	19.9502	0	20.9026	7.43195
NA	NA	NA	HORVU0Hr1G021800	1989	2487	2459	1120	895	994	478	533	583.999	585	473	541	1284	1078	1429	780	995.001	1066	573	591	587	572	575	573.001
NA	NA	NA	HORVU0Hr1G021810	2611	2289	2404	2287	2368	1892	2782	2970	3244	3683	4159	4253	2139	2032	1719	1192	1346	1781	3761.01	3800	3327	4327	4172	5005
NA	NA	NA	HORVU0Hr1G021820	3	1	6.00267	13	11	6	2	6	8	4	5	5.00156	8	5	2	0	3	3	3	4	4	12	4.00146	12
NA	NA	NA	HORVU0Hr1G021830	47.8573	74	47.7298	32.4834	27.0365	34.7126	25.9997	45.5122	31.4576	32.5579	39.5982	35.5566	44.4934	34.2691	44.4688	26	27.7104	18.4265	35.0966	30.5279	49.4477	47.1292	25.5313	43.8347
NA	NA	NA	HORVU0Hr1G021850	296	279	368	627	495	279	469	891	766	538.095	579	601	541	408	338	329	272	303	725	735	784	622	540	589
NA	NA	NA	HORVU0Hr1G021860	644	741	947.001	837	906	666	651	834	732	1034	969	982	665.999	786	826	512	526	700.999	870	857	696	962	981	1121
NA	NA	NA	HORVU0Hr1G021880	2082.55	1714.38	2260.09	1796.67	1713.01	1390.46	1906.97	2291.06	2141.5	1964.59	1868.98	2164.03	1717.43	1716.34	1717.59	1080.73	1243.86	1540.09	2249.72	2396.96	1841.35	1843.21	1909.29	2017.63
NA	NA	NA	HORVU0Hr1G021920	5.00001	16	13	7	4	3	3	5	10	0	4	2	5	8	9	12	8	2	7	2	1	0	2	1
NA	NA	NA	HORVU0Hr1G021930	396	325	415	322	303	247	348	383	313	323	271	282	404	335	354	177	185	262	391	399	318	310	268	345
NA	NA	NA	HORVU0Hr1G021940	2313	2489	2230	2053	2060	1637	2893	3300	2895	2228	2350	2656	2173	1969	1977	1418	1449	2100	3864	3450	3023	2534	2545	3017
NA	NA	NA	HORVU0Hr1G021950	2973	2767	3565	2730	2905	1957	2741	3182	3287	2509.29	2817	2773.99	3007	2545	2800	1719	1522	2432	3237	3726	2712	2445	2645	2774
NA	NA	NA	HORVU0Hr1G021960	554.736	562.476	594.576	457.726	553.746	321.981	455	650	500.783	492.968	407.969	502.785	524.29	519	521.736	313	304.899	393	508.148	585.54	449.163	476.132	580.862	600.245
NA	NA	NA	HORVU0Hr1G021970	25.265	14.5238	21.4244	4.27409	11.2304	15.0189	2	1	3.21682	11.0316	8.03046	3.21501	5.70958	4	11.264	3	6.10208	4	16.8532	12.4594	11.8373	9.86816	2.13771	6.7552
NA	NA	NA	HORVU0Hr1G021980	649.001	772	762.001	688	623	504	610	804	639	722	801	854	664	537	656.001	473	480	707.999	786	763	637	737	890.999	1003
NA	NA	NA	HORVU0Hr1G022000	305	560.001	644	475	418	356	96	200	166	253	325	215	442	327.999	461	440	407	667	188	190	182	251	272	320
NA	NA	NA	HORVU0Hr1G022020	1890	1244	1470	1459	1595	1083	2618	3411	2910	1888	2060	1848	2017	1513	1139	1505	900	1509	3209	2883	2583	1394	1881	1926
NA	NA	NA	HORVU0Hr1G022030	25	6	27	122	160	62	113	207	118	593	488	442	12	13	13	22	26	29	159	140	135	472	582	529
NA	NA	NA	HORVU0Hr1G022050	1111.95	805.374	953.84	903.73	1016.62	632	872.044	1154.99	991.375	895.826	910.457	1008.24	893.645	938.386	840.923	508.306	587.999	725	1146.71	1198.93	1023.14	1005.4	1048.09	1086.28
NA	NA	NA	HORVU0Hr1G022060	834	604	715	736	751	525	739	903	784	718	746	831	644	738	603	461	414	598	887	1021	798	799	813	920
NA	NA	NA	HORVU0Hr1G022070	1836	2966	2861	1232	718	1199	142	226	193	122	156	174	1153	807	1839	1092	1312	2026	294	519	206	152	229	152
NA	NA	NA	HORVU0Hr1G022090	347.039	44	82.0006	178.003	184.005	126.001	1435.06	619.027	622	113.002	81.0022	201.008	561	244	112	74.0001	188	133.008	706.014	700.018	583.014	168.006	154.008	184
NA	NA	NA	HORVU0Hr1G022100	0	0	0	0	0	0	0	0	0	0	0	0	0	0	0	0	0	0	1.1345	0	0	0	0	0
NA	NA	NA	HORVU0Hr1G022110	0	0	5.63812	0	0	0	0	0	1.91008	4.19071	4.94776	9.50687	1.47762	0.63935	3.3897	1	0	3.2056	7.4831	0	0.117401	14.4539	4.31563	0
NA	NA	NA	HORVU0Hr1G022130	8	14	14	24	18	18	34	42	52	53	41	52	23	19	15	6	6	16	43	40	44	43	56	71
NA	NA	NA	HORVU0Hr1G022140	47	28	108	171	121	77	310	194	291	119	207	151	132	189	47	78	90	103	311	308	295	232	196	209
NA	NA	NA	HORVU0Hr1G022150	0	0	0	0	0.333333	0	0	0	2.62415	0	0	0	0	0	1.71469	0	0	0	0	0	0	0	0	0
NA	NA	NA	HORVU0Hr1G022160	529	467	489.001	368	357	278	335.999	400	350	369	371	364	409	357	400	229	273	343.001	334	362	340	282	331	408
NA	NA	NA	HORVU0Hr1G022200	0	0	2	8	9	8	18	18	12	79	63	74	2	3	0	0	3	8	22	15	16	56	49	46
NA	NA	NA	HORVU0Hr1G022230	2	4	3	1	5	3	3	2	0	2	1	4	4	1	1	3	3	2	0	5	1	1	1	1
NA	NA	NA	HORVU0Hr1G022240	1009	1032	986	829	803	681	739	758.999	850	549	628	809	1013	841.999	798.999	557	554	699	873	747	644	572	606	697
NA	NA	NA	HORVU0Hr1G022260	375	343	408	318	356	337	355	418	425	333	345	414	303	306	281	249	239	272	434	366	344	321	300	377
NA	NA	NA	HORVU0Hr1G022270	2323	2442	2313	1932	2098	1647	1481	2185	2073	1769	1928	1893	2300	2029	1855	1351	1225	1942	2081	1859	1873	1559	2014	2099.01
NA	NA	NA	HORVU0Hr1G022280	2370	2249	2457	1871	1603	1519	1983	2072	1916	1585	1788	2731	2164	1770	1944	1336	1431	1760	2428	1964	1814	1566	1493.14	1708
NA	NA	NA	HORVU0Hr1G022290	9	15	13	39	70	30	6	6	6	81.7753	74.5878	65	11	6	5	17	32	38	4	4	4	63	58	68
NA	NA	NA	HORVU0Hr1G022300	7413	8475	7518.44	5859	5430	4786	4948	6351	5926	5152	5352	6207	5995	5497.81	5746	4438	4728	5580	6398	6505.04	5650.02	5568	5710.03	6422
NA	NA	NA	HORVU0Hr1G022310	1065	994	1406	1128	1374	926	1505	2251	1568	1839	1796	1692	1208	1194	988.001	906	765	1114	1864	1706	1595	1773	1590	1722
NA	NA	NA	HORVU0Hr1G022320	2	0	0	0	0	2	1	3	0	1	0	2	1	0	0	0	0	0	1	0	0	2	0	2
NA	NA	NA	HORVU0Hr1G022330	1668	814	1143	1182	1491	913	2083	2127	2119	1294	1478	1670	1288	1668	1123	543	672	674	2235	2438	1910	1530	1654	1408
NA	NA	NA	HORVU0Hr1G022340	1013	1199	1064	610	621	511	647	857	686	461	472	559	838	753	813	502	565	649	780	645	654	418	443	465
NA	NA	NA	HORVU0Hr1G022350	5.99999	1	2	5	7	4	1	5	12	23	47.0001	26	1	0	5	3	1	0	7.00473	4	2	134	121	72
NA	NA	NA	HORVU0Hr1G022360	61	38	61	30.9999	40	26	30	25	24	30.9999	35.9999	27	43	50.0001	36	20	22	29	43	16	13	16	21	18
NA	NA	NA	HORVU0Hr1G022370	157.235	82.5686	89.2234	46.7165	103.901	56.1009	133.029	306.216	196.216	109.891	97.843	109.878	160.172	112.587	74.9263	79.379	56.9425	67.2436	190.732	149.967	198.322	107.368	66.6434	95.0653
NA	NA	NA	HORVU0Hr1G022380	294	252	318	200	243	192	143	168	217	104	118	134	312	405	314	173	167	197	242	249	225	142	184	151
NA	NA	NA	HORVU0Hr1G022390	64	70	49	74	89	87	31	64	53	246	259	119	81	45	59	37	45	34	51	43	40	178	136	216
NA	NA	NA	HORVU0Hr1G022440	3.91363	1.96295	1.95335	3.90731	0	1.95505	21.5511	7.79103	9.78035	13.8373	17.6178	7.8276	5.86026	5.87046	15.6417	2.01072	5.86629	0	11.75	11.7459	7.83592	7.83938	7.89887	7.82389
NA	NA	NA	HORVU0Hr1G022450	0.590231	0	0	0	0	0	0	0	0	0	0	0	0	1.76211	0	0	0.0501274	0	0	1.02255	0	0	2.28822	0.287822
NA	NA	NA	HORVU0Hr1G022460	295.58	321.584	280.741	195.296	235.605	219.073	276.516	281.562	247.345	319.061	253.619	374.918	293.424	250.802	349.474	176.056	182.539	236.556	341.348	314.153	289.1	323.674	254.213	307.205
NA	NA	NA	HORVU0Hr1G022470	1076	900	1018	1158	1282	1023.79	1191	1997	1426	2240	2637	2424	1113	883	839	618.001	529	807.999	1882	1932	1882	2313.41	2346	2646
NA	NA	NA	HORVU0Hr1G022480	249.999	215	243	225	187	188	134	174	187	145	135	172	217	168	239	124	170	179	203	166	151	134	156	182
NA	NA	NA	HORVU0Hr1G022500	4057	3951	4304.99	3634	3066.97	2864	2734.98	2873	2838	2950	3062.96	3574.97	3227.98	3023	3247.99	2328	2662	3041.98	3593	3734.98	2850	3418.98	3266	3711.97
NA	NA	NA	HORVU0Hr1G022510	3068	3463	3014	2401	1768	1758	1454	1723	1508	1553	1452.01	1603	2079	1808	2301	1710	2187	2330	1735	1722	1441	1504	1641	1694
NA	NA	NA	HORVU0Hr1G022520	10.6846	14.3797	25.6683	19.9224	14.7599	17.0962	17.5399	31.3994	26.7256	27.0329	19.0611	16.7588	17.4353	13.0443	13.1142	10.7249	11.3276	15.4004	22.0688	22.2784	28.2834	30.0152	32.332	23.0248
NA	NA	NA	HORVU0Hr1G022540	8	8	4	1452.01	3685	2199	74	82	81	10228	12979	5412.01	12	20	3	249	316	807	177	169	165	10706	13180	16873
NA	NA	NA	HORVU0Hr1G022570	49	19	45	75	61	46	88	112	91	158	85	151	48	39	35	21	18	43	70	80	65	131	122	126
NA	NA	NA	HORVU0Hr1G022580	2029.22	2123.34	2576.62	2059.56	1975.05	1521.97	1814.22	2255.78	1794	1792.81	1612.74	1642.38	2143.69	2105.31	2169.02	1416.86	1331.13	1705.04	1949.57	2056.61	1716.11	1660.87	1960.74	2341.16
NA	NA	NA	HORVU0Hr1G022610	11	0	2	0	2	1	5.99999	2	5	1	11	5	4	0	0	1	0	0	6	4	7	0	4	1
NA	NA	NA	HORVU0Hr1G022650	42	26	39	22	41	31	56	46	63	39	44	43	24	50	22	22	19	20	55	56	64	57	31	34
NA	NA	NA	HORVU0Hr1G022670	5652.79	3332.35	3815.3	3602.76	3843.63	2810.23	7644.7	11224	10663.2	6570.57	8967.23	6268.96	7241.73	4826.61	3477.26	3290.77	2083.76	3922.15	10866.2	10808.9	9264.4	5685.03	8533.7	10283
NA	NA	NA	HORVU0Hr1G022680	60	14	39	212	437	287	236	203	145	1302	1473	667	32	87	31	21	68.9999	72	209	283	176	993	748	1146
NA	NA	NA	HORVU0Hr1G022690	37.0087	32.0087	69	42.1476	31	35.0055	6	22	8	8	8	125.004	82	57.0064	59.0146	47.0105	38	67.0214	35.0028	23	14	9	13	16.0014
NA	NA	NA	HORVU0Hr1G022730	0	0	0	0	0	0	0	0	3.03328	0	0	0	0	0	0	0	0	0	0	0	0	0	0	0
NA	NA	NA	HORVU0Hr1G022740	14.2449	0	0	0	0	0	450.645	13.8325	73.3289	119.002	4	341.365	0	0	0	0	0	0	386.321	45.8886	4.55081	16.7231	18.7247	182.613
NA	NA	NA	HORVU0Hr1G022750	5.36758	0	2	0	2	0	537.049	28.7391	97.355	112.49	6	290.749	0	0	0	0	0	0	321.459	71.6294	8.44919	15.5452	12.2753	222.555
NA	NA	NA	HORVU0Hr1G022770	0	0	2.37265	0	0	0	0	0	0	0	0	0	0	0	0	0	0	0	0	0	0	0	0	0
NA	NA	NA	HORVU0Hr1G022780	11	9.00001	21	8	2	2	4	10	8	3	4	4	13	13	10	4	8	0	3	3	3	0	3	4
NA	NA	NA	HORVU0Hr1G022790	1	2	3	14	3	12	3	7	3	10	2	3	2	0	3	8	3	0	1	0	8	5	8	6
NA	NA	NA	HORVU0Hr1G022810	1781	1484	1956	1540	1409	1208	1291	1512	1303	1212	1305	1401	1777	1718	1660	947.999	1135	1303	1658	1739	1429	1450	1521	1556
NA	NA	NA	HORVU0Hr1G022820	23	10	13	17	33	19	16	19	16	35	47	51	7	5	8	6	9	11	30	41	15	79	56	64
NA	NA	NA	HORVU0Hr1G022830	36.343	43.7915	30.0332	30.9237	19.6644	21.2927	60.3846	51.7677	28.1797	71.5256	17.7293	63.4649	41.8236	19.3061	22.6566	28.1015	24.0401	37.4166	40.5756	49.1668	56.5189	36.3115	22.7976	47.1661
NA	NA	NA	HORVU0Hr1G022870	18.6899	0	0	0	0	0	485.126	8	60.5264	88.248	9.78526	391.364	0	0	0	0	0	0	369.379	65.0341	12.9334	38.8391	16	360.627
NA	NA	NA	HORVU0Hr1G023080	0	0	0	0	0	1	8.16326	2	3.01695	1.02252	0	23.2744	0	0	0	0	0	0	1.01175	0	0	6.10084	0	1.0221
NA	NA	NA	HORVU0Hr1G023140	2540	2160	2316	1714	1562	1383	2222	2559	2022	1763.92	1738	2026	1910	1802	2027	1079	1220	1469.5	2618.05	2431	2203	1964	2002	2180
NA	NA	NA	HORVU0Hr1G023150	397	363	350	344	289	260	415	385	397	390	433	625	341	299	249	204	203	216	585	632.999	538	479	408	407
NA	NA	NA	HORVU0Hr1G023180	1576.01	1399.69	1741.28	1663.71	1519.21	1131.46	1412.21	1624.72	1580.91	1402.93	1297.44	1500.17	1646.99	1483.49	1435.99	1033.91	995.222	1270.8	1711.26	1668.36	1555.53	1450.72	1457.76	1522.56
NA	NA	NA	HORVU0Hr1G023190	0	0	0	2	0	0	0	0	0	0	0	4	0	0	1	0	0	1	0	1	2	2	0	0
NA	NA	NA	HORVU0Hr1G023200	1317.32	1535.69	1532.96	1088.77	1143.3	1020.18	1028.29	1136.46	1050.15	1644.55	1927.76	1812.21	802.878	719.75	951.816	674.809	680.723	865.298	1256.16	1304.97	1228.33	1671.98	1829.92	2265.57
NA	NA	NA	HORVU0Hr1G023240	2	3	2	4	7	0	2	6	0	4	3	9	3	0	0	1	4	1	6	4	1	9	6	3
NA	NA	NA	HORVU0Hr1G023280	576.357	389.859	520.28	513.617	612.125	402.501	689.524	757.238	669.697	769.81	671.208	1042.46	482.649	446.156	343.426	348.179	328.221	438.476	798.347	819.28	696.554	685.623	705.887	640.366
NA	NA	NA	HORVU0Hr1G023300	69.6097	52.9256	78.6605	68.3743	66.1416	43.1539	70.383	69.1393	56.1779	74.4587	48.6155	66.34	89.4094	71.5193	70.5683	39.4312	30.7468	52.8599	68.5142	65.9249	62.5578	62.9365	67.1324	80.7724
NA	NA	NA	HORVU0Hr1G023330	0	0	0	0	0	0	1.70434	1.61618	0	1.82737	6.87619	0	0	0	0	0	0	0	1.81126	2.80647	1.93707	0	0	0
NA	NA	NA	HORVU0Hr1G023360	100.255	206.164	118.437	97.5271	53.1646	88.6833	4	6	2.18709	5.3898	17.912	9	116.107	41.2845	124.419	110.317	115.598	145.475	6.779	9.57542	5.42928	10.7152	12.4876	4.68284
NA	NA	NA	HORVU0Hr1G023420	1	3.47794	1.41497	2	5	0	4.22657	3	0	2	10.1619	12.8716	1.32485	0	0	0	0	5.10191	0	1	1	7.17218	17.1422	7.16465
NA	NA	NA	HORVU0Hr1G023460	8.75865	2.75512	6.13178	6.63874	9.99483	5.8703	1.30705	0	1.49811	8.64466	4.22875	19.6292	5.85802	0	1.38969	5.54329	2.78737	7.10212	3.93861	2.72652	8.58812	15.4819	10.9243	20.7748
NA	NA	NA	HORVU0Hr1G023470	98.1967	83.0059	80.3207	89.6432	105.295	81.3499	99.4977	82.6561	77.4955	77.3976	92.3181	50.7188	81.7385	118.672	71.8341	54.0148	51.4159	52.3197	120.392	80.9335	55.4132	79.6344	116.896	123.558
NA	NA	NA	HORVU0Hr1G023480	58.3832	60.4582	59	50.166	48.7505	40	73.6814	44.8087	52.8688	44.5877	69.0841	42.5856	87.1405	42.6576	68.1911	34	39.7189	35.7789	53.6172	52	56.8311	56.2556	50.7575	56
NA	NA	NA	HORVU0Hr1G023510	2.57244	11.1191	3.7637	6.98806	1.19916	0	1.14366	2.28182	5.66762	1.40923	4.63447	3.51917	1.1288	0	9.60483	1.21589	7.31014	3.86386	2.28671	1.52361	0	0	1.3507	3.67597
NA	NA	NA	HORVU0Hr1G023540	452.139	238.723	484.64	859.183	859.175	700.859	1674.65	1468.77	1583.43	1863.8	1898.83	2134.52	522.213	816.655	335.041	362.259	337.466	438.341	1769.08	1831.44	1586.97	1695.48	1737.13	1986.97
NA	NA	NA	HORVU0Hr1G023570	101.659	40.6469	31.1755	2.56585	0	0	0	0	4.51576	0	0	4.03808	0	4.65762	29.3035	2.16358	10.4509	7.91781	18.1261	3.71922	12.2819	1.53803	5.80285	0
NA	NA	NA	HORVU0Hr1G023590	1.99999	0	0	0	0	0	2.01726	1.50727	0	0	1.55838	7.93147	2	0	0	0	0	0	0	0	0	5.08487	1.65604	0
NA	NA	NA	HORVU0Hr1G023600	1.26695	0	0	0	0	0	0	0	0	0	0	0	1.14266	0	1.26383	0	0	1.07445	0	0	0	0	0	0
NA	NA	NA	HORVU0Hr1G023640	244.433	229.059	222.353	149.066	146.739	153.461	108.969	171.219	111.204	128.147	141.579	140.952	193.793	155.164	188.121	137.692	122.761	142.724	126.658	160.458	127.511	138.194	113.27	160.321
NA	NA	NA	HORVU0Hr1G023660	44.1792	49.4628	40.1281	56.3987	39.9859	24.2125	30.401	38.0191	33.751	48.2514	31.5973	39.7736	39.5438	42.3533	41.8269	27.8215	23.3513	35.5275	36.5554	43.2692	23.6017	39.9959	22.1537	25.4216
NA	NA	NA	HORVU0Hr1G023690	0	1	0	0	0	0	1.5	0	0	0.5	0.5	0	0	1	1	0	0	1.5	0	0.5	0	0	0	0
NA	NA	NA	HORVU0Hr1G023710	91.3242	74.7394	106.304	51.4406	68.254	36.2732	86.3715	101.487	122.511	117.236	73.1788	86.5497	76.9158	72.8172	53.3806	28.5422	27.0506	39.4122	106.354	166.761	105.539	120.34	84.0085	118.485
NA	NA	NA	HORVU0Hr1G023720	501.867	796.613	633.628	284.987	153.105	304.094	61.2602	108.297	146.766	30.8595	35.7269	18.7951	542.494	444.845	592.249	405.452	342.896	1122.66	165.991	159.927	70.695	40.5702	55.0092	48.1273
NA	NA	NA	HORVU0Hr1G023740	0	0.455763	0	0	0	6.76812	0	0	0	8.4859	9.59274	0	0	0	0	0	0	0	0	0	0	0	0	0
NA	NA	NA	HORVU0Hr1G023750	17	5	12	21	11.1865	7.24811	25	10	17	21	30	21	12	26.3471	11	5	6	6.17215	36	36.6747	31	50	27	33
NA	NA	NA	HORVU0Hr1G023760	306.95	276.235	457.519	316.951	369.349	213.777	402.101	488.809	447.63	442.775	428.212	590.384	324.016	344.586	324.949	218.304	144.337	260.263	596.243	603.599	533.112	513.939	489.752	542.336
NA	NA	NA	HORVU0Hr1G023810	0	0	0	0.5	0	0	0	0	0	0	0	0	0	0	0	0.666667	0	0	0	0	0	0.333333	0	0
NA	NA	NA	HORVU0Hr1G023830	0	0	0	7.88297	4.33333	2	41.8907	8.18344	14.7488	21.7386	13.9499	9.5	1.89109	2.72887	0.894514	0.0111028	0	0	29.6557	29.3931	9.82866	14.992	14.511	19.9517
NA	NA	NA	HORVU0Hr1G023840	51.2617	59	52	47.8034	38	31	44.3817	42	29	21	30	33	45.3068	39	39.9043	26	31	33	36	37	52	24	31	30
NA	NA	NA	HORVU0Hr1G023870	35.2659	42.087	133.349	4093.07	20058.2	6800.47	35.0366	92.1687	53.0895	4035.81	5234.26	9110.91	447.466	79.1323	33.0701	28877.5	12346.3	3581.41	301.661	34.064	538.681	3055.62	4390.45	2126.41
NA	NA	NA	HORVU0Hr1G023890	22.9968	12.4043	23.3588	13.2819	62.4018	19.2671	9.00592	20.0232	11.0663	13.368	20.0877	21.4835	50.0365	21.0761	22.3987	41.0465	27.7208	10.3744	14.8498	10.7596	15.9303	15.8431	13.6793	15.8272
NA	NA	NA	HORVU0Hr1G023910	50.2819	45.3881	26.2347	21.2814	82.9972	46.7808	16.4701	17.5544	30.0526	18.927	16.2473	26.7717	125.597	23.4334	25.5195	91.2765	59.399	14.3466	30.9316	16.5938	22.2708	10.2808	39.7842	12.205
NA	NA	NA	HORVU0Hr1G023920	0	0	0	0	0	0	0	0	0	0	0	0	1.00033	0	0	0	0	1.00024	0	0	0	0	0	0
NA	NA	NA	HORVU0Hr1G023930	10.087	9.86748	20.5161	14.0162	35.0487	15.7171	11.425	17.5133	17.1183	7.24361	19.7258	17.2639	54.2229	12.0247	18.7585	18.7422	14.2352	9.34796	26.8341	7.99293	17.2256	12.2135	13.4867	10.5757
NA	NA	NA	HORVU0Hr1G023940	0	1.91472	0	5.98221	16.5933	9.16318	0.865317	1.7898	0.701565	8.11396	5.01932	10.1601	6.44972	0	0	11.4017	9.21023	5.06451	0.768075	1.87062	1.74403	4.97036	3.92228	4.00988
NA	NA	NA	HORVU0Hr1G023970	2.01704	2.00058	1.56641	24.2484	9.7033	9.67134	0	0	6.00033	2.86107	0	0	0	0	0	55.9045	48.8098	8.10229	0	0	0	10.0794	0.691363	0
NA	NA	NA	HORVU0Hr1G023980	7.55894	2.00124	1.00479	7.12446	13.9396	8.3224	4.01993	5.00218	3.17611	6.03305	4.02361	11.5822	16.8242	5.18403	4.11804	11.089	6.17477	2.01797	9.38754	0	1.08564	1.00529	6.27603	5.3229
NA	NA	NA	HORVU0Hr1G023990	0	0	0	0	0	0	0	0	0	0	0	0	1.28713	0	0	0.29961	0	0	0	0	0	0	0	0
NA	NA	NA	HORVU0Hr1G024020	0	0	0	0	0	0	0	1.00043	1.00057	0	0	0	0	0	0	1.00032	0	0	0	0	0	0	0	1.00043
NA	NA	NA	HORVU0Hr1G024030	1.87975	0	0	0	0	0	0	0	0	0	0	0	0	0	0	0	0	0	0	0	0	0	0	0
NA	NA	NA	HORVU0Hr1G024050	1885.5	2277.5	1629.5	959	748.5	809.5	572.5	827.5	686	644.5	586	682	1108.5	820	1139	690.5	879	800	813	747	640	628.5	695	760
NA	NA	NA	HORVU0Hr1G024060	0.693111	1.11318	0.531792	1.13431	0	0	0	0	0	1.52876	0	1.03357	0	0	0.540929	0.533634	0.528758	0	0	0	0.518646	0.514556	0	0
NA	NA	NA	HORVU0Hr1G024070	1885.5	2277.5	1629.5	959	748.5	809.5	572.5	827.5	686	644.5	586	682	1108.5	820	1139	690.5	879	800	813	747	640	628.5	695	760
NA	NA	NA	HORVU0Hr1G024100	429.881	370.585	451.938	322.702	315.561	238.926	295.621	349.502	291.892	329.591	370.293	340.555	347.569	272.113	314.041	245.086	199.961	278.748	340.339	352.137	347.802	313.657	287.914	347.106
NA	NA	NA	HORVU0Hr1G024120	1.00009	1.00019	1.00029	0	1.00025	0	0	0	1.00002	0	0	1.00041	4.00033	0	1.00005	1.00026	0	0	0	0	0	0	0	0
NA	NA	NA	HORVU0Hr1G024130	6.83267	6.61683	4.06726	26.8487	126.202	40.6006	9.20907	7.85143	13.6528	37.5837	38.7906	76.7933	23.6701	1.36673	8.18231	172.863	72.2833	19.8859	13.3299	5.47363	6.85625	25.8484	44.1909	31.7011
NA	NA	NA	HORVU0Hr1G024140	0	0	1	0	0	0	0	1	0	0	0	0	2	0	1	0	1.00023	0	0	0	0	0	0	0
NA	NA	NA	HORVU0Hr1G024160	0	0	0	0	0	0	0	0	0	0	0	0	0	0	0	0	0	0	0	0	0	3.25935	0	0
NA	NA	NA	HORVU0Hr1G024170	1.00057	2.00169	1.00092	0	2.00315	1.40876	0	1.00043	0	1.00124	0	1.00138	5.59611	0	0	5.00767	2.0035	2.00619	0	0	0	2.00186	0	0
NA	NA	NA	HORVU0Hr1G024180	1.00039	1.00045	1.001	23.6652	45.3288	35.4039	0	1.00139	0	12.6202	12.612	34.1711	4.003	1.00067	0	50.9327	52.0672	32.4361	2.00361	1.00055	0	9.34689	29.6923	9.22348
NA	NA	NA	HORVU0Hr1G024200	8670	1610	3583	176	1393	2279	351	338	608	204	240	373	528	564	1127	200	4443	139	357	339	405	203	198	198
NA	NA	NA	HORVU0Hr1G024220	0	1.12475	1.20221	0	44.4347	0	0.730742	0	0.0856404	0	1.71449	52.0138	0.380669	0	0.562527	27.2856	39.4585	3.25655	0	0	0	0.82839	0	0
NA	NA	NA	HORVU0Hr1G024230	1.00085	0	1.00146	4.00136	25.02	9.01061	0	0	0	15.0098	11.0038	30.0594	3.00281	0	1.00051	8.00421	11.0067	16	1.00075	0	0	12	16.0156	16.0084
NA	NA	NA	HORVU0Hr1G024270	0	1.12475	1.20221	0	44.4347	0	0.730742	0	0.0856404	0	1.71449	52.0138	0.380669	0	0.562527	27.2856	39.4585	3.25655	0	0	0	0.82839	0	0
NA	NA	NA	HORVU0Hr1G024280	0	0	2.92405	0	1.00343	0	0	0	0	1.94956	0	0	0.911546	0	0	0	0.539121	0	0	0	0	0	0	0
NA	NA	NA	HORVU0Hr1G024300	0.240399	0.190089	0	0	0	0	0.434033	0	0	0	0	0	0	0	0	0	0	0	0	0	0	0	0	0
NA	NA	NA	HORVU0Hr1G024320	10.3837	3.02179	9.24624	8.26915	7.34724	1	23.0309	8.35275	9.04938	17.1732	14.9795	9.40222	7.24178	6.25055	5.07869	7.23617	5.12234	8.26027	22.5831	11.8023	15.9921	15.2437	15.0634	15.7189
NA	NA	NA	HORVU0Hr1G024440	0	0	0	0	0.0740403	0	0	0	0	0	0	0	0	0	0	0	0	0	0	0	0	0	0.237194	0
NA	NA	NA	HORVU0Hr1G024470	0.303978	2.37708	0.53141	0.000133	0.599897	0.195511	0.638505	0	0	0	2.80062	0.311944	2.59472	0.530382	1.27065	1.95297	0.315732	0	0.083369	0	0.12511	0	0.95596	0.485398
NA	NA	NA	HORVU0Hr1G024480	0	0.33263	0	3.36123	0.803969	0.333333	0.960811	0.458415	1.25	0.75	0.361329	0.21526	2.50085	1.9134	0.464207	2.97263	2.25	0.834789	0.666667	0.5	0.692223	0.867864	0	1
NA	NA	NA	HORVU0Hr1G024490	2.8087	4.19222	1.71858	0	2.49352	0	0	7.88898	0	0	0	4.47288	0	0.00289286	5	0	1.54842	1.3294	0	5.95373	6.38856	2.84482	5.19039	10.8085
NA	NA	NA	HORVU0Hr1G024530	0	0	0	0	0	0	0	0.6	0	0	0.833333	0	2.6	0	2.2	1.2	0	0	0.6	0	0	0	0	0
NA	NA	NA	HORVU0Hr1G024540	0	0	1	0	0	0	0	0	0	0	0	0	0	0	0	0	0	0	0	0	0	0	0	0
NA	NA	NA	HORVU0Hr1G024550	0	0	0	0	0	0.480668	0	0	0	0	0	0	0	0	0	0	0	0	0	0	0	0	0	0
NA	NA	NA	HORVU0Hr1G024560	14.8025	14.6022	15.3602	13.4435	37.9127	15.3888	19.2474	12.8443	17.8632	10.4246	16.3708	20.2231	54.1114	14.75	21.555	21.3173	17.3702	7.11628	18.5784	9.61106	22.6887	40.3049	20.1228	23.3705
NA	NA	NA	HORVU0Hr1G024580	0	0.299549	0.125	0.342039	0	0.299252	0.125	0.25	0.285714	0.125	0	0.125	1	0	0.375	0	0.25286	0	0	0	0	0	0.341348	0
NA	NA	NA	HORVU0Hr1G024610	0.444444	0	0.222222	0	0	0.222222	0.222222	0	0.222222	0	0.333333	0.111111	0.111111	0	0.333333	0.111111	0	0.222222	0.111111	0.111111	0	0.333333	0.222222	0.0909091
NA	NA	NA	HORVU0Hr1G024620	0	0.222222	0	0	0	0.0555556	0	0	0	0	0.277778	0	0.166667	0	0	0	0	0.166667	0	0.0555556	0	0.277778	0	0.5
NA	NA	NA	HORVU0Hr1G024630	0	0	0	0.333333	0	0	0	0	0	0	0	0.811228	0	0	0	0	0	0	0	0	0	0	0	0
NA	NA	NA	HORVU0Hr1G024670	0.444444	0	0.222222	0	0	0.222222	0.222222	0	0.222222	0	0.333333	0.111111	0.111111	0	0.333333	0.111111	0	0.222222	0.111111	0.111111	0	0.333333	0.222222	0.0909091
NA	NA	NA	HORVU0Hr1G024680	0	0.222222	0	0	0	0.0555556	0	0	0	0	0.277778	0	0.166667	0	0	0	0	0.166667	0	0.0555556	0	0.277778	0	0.5
NA	NA	NA	HORVU0Hr1G024740	0	0.0930833	0	0	0	0.0429225	0.341003	0	0	1.19483	0	0	0	0	0	0	0.137436	0	0	0	0	0	0	0
NA	NA	NA	HORVU0Hr1G024750	0	0	0	0	0.0740403	0	0	0	0	0	0	0	0	0	0	0	0	0	0	0	0	0	0.237194	0
NA	NA	NA	HORVU0Hr1G024830	2.02308	0.035969	1.96036	3.51e-06	0	0.0829525	0.186005	0.730119	0.142899	0.101936	1.40244	0.74581	0.814719	0.358939	1.53104	0	2.82711	0.439167	0.113488	0	0.890727	0	2.5295	1.15508
NA	NA	NA	HORVU0Hr1G024840	0.461538	0.384615	0	0.461538	0.230769	0.307692	0.230769	0.153846	0.0714286	0.384615	0.307692	0.461538	0.307692	0.384615	0.384615	0.461538	0.384615	0.0769231	0	0.538462	0.153846	0.153846	0.307692	0.615385
NA	NA	NA	HORVU0Hr1G024880	2575.3	2542.48	3012.91	2574.5	2693.8	3195.6	1943.05	2342.59	2012.64	3173.17	2446.61	4209.51	2022.72	1753.76	1868.1	3028.4	2433.46	2538.73	2165.77	2444.11	2946.95	3095.38	2337.72	2990.11
NA	NA	NA	HORVU0Hr1G024890	4.71069	8.4941	3.93415	20.9773	139.76	31.8717	11.3747	11.246	11.9279	38.1332	57.1008	98.8651	54.979	6.07149	6.35164	148.148	52.3438	35.9868	13.3052	7.58638	13.0235	18.5543	63.6822	25.2211
NA	NA	NA	HORVU0Hr1G024920	0	0	0	0.1	0.181818	0	0	0	0.1	0	0	0	0	0	0	0	0	0	0	0	0	0.1	0	0
NA	NA	NA	HORVU0Hr1G024930	0	0	1.69e-05	0	1.45479	1.21664	0	0	6.53e-06	0	0	2.08933	0	0	0	0	4.46e-06	0	0	1e-08	1.29e-07	0.971767	1.71e-07	0
NA	NA	NA	HORVU0Hr1G024950	40.0351	24.5739	37.1234	69.5008	98.3025	47.2416	18.8866	30.3262	12.7605	72.248	97.0939	66.4487	57.9277	18.4905	29.4273	72.7755	38.1557	77.8277	42.0742	20.6326	43.9998	114.53	72.2853	123.732
NA	NA	NA	HORVU0Hr1G024960	0	0	0	0	0.181818	0	0.0909091	0.0909091	0	0	0	0.636364	0.165912	0	0	0	0	0	0.272727	0.0909091	0.272727	0.0909091	0	0.0909091
NA	NA	NA	HORVU0Hr1G024970	0	0	0	0.948199	0	0	0	0	0	0	3	0	0	0	0	0	0	0	0	0	0	0	0	0
NA	NA	NA	HORVU0Hr1G024980	0	0	0	0	0	0	0	0.6	0	0	0.833333	0	2.6	0	2.2	1.2	0	0	0.6	0	0	0	0	0
NA	NA	NA	HORVU0Hr1G025010	0	0	0	0	0	0	0	0	0	0	0	0	0	0	0	1	0	0	0	0	0	0	0	0
NA	NA	NA	HORVU0Hr1G025040	10.809	13.6466	12.5659	21.3056	27.386	4.64361	19.8175	28.4277	11.8669	20.8398	15.5745	27.7207	29.9946	12.4758	16.3858	21.1855	8.90563	10.4495	22.7136	17.6207	9.61206	11.9119	17.2748	24.9411
NA	NA	NA	HORVU0Hr1G025110	0.0101173	0	0.0634979	0	0	0	0.0646476	0.096291	0.035242	0.155933	0	0.00147803	0.00871478	0	0	0	0.200401	0.0621637	0.16734	0.0890325	0	0.00147414	0.074986	0
NA	NA	NA	HORVU0Hr1G025120	12.811	39.0111	33.6027	41.8416	84.1083	30.7616	48.9887	16.1028	45.9622	30	65.1328	67.963	230.381	51.1309	68.9535	94.4253	28.7869	33.0798	70.4118	40.8821	89.7372	54.9265	96.6778	49.9466
NA	NA	NA	HORVU0Hr1G025160	0	1.01805	0	11.3992	17.1678	5.17022	0	0	0	21.4083	7.35785	17.2378	7.01458	4	5.06838	21.5134	7.14186	13.5719	0	1.00853	4	13.088	12.6722	11.4302
NA	NA	NA	HORVU0Hr1G025180	0.0101173	0	0.0634979	0	0	0	0.0646476	0.096291	0.035242	0.155933	0	0.00147803	0.00871478	0	0	0	0.200401	0.0621637	0.16734	0.0890325	0	0.00147414	0.074986	0
NA	NA	NA	HORVU0Hr1G025190	0	0	0	0.333333	0	0	0	0	0	0	0	0.811228	0	0	0	0	0	0	0	0	0	0	0	0
NA	NA	NA	HORVU0Hr1G025220	7.75	8	5.92959	6.25	5.5	5.23813	2.41519	3.2493	2.99992	3.25	3.6891	2.75	8.19399	2	4	7	6.5	4.85992	3.92211	3.14246	3.7496	4.47085	4.25	6.36895
NA	NA	NA	HORVU0Hr1G025250	3.41425	0	8.50177	0	0	21.5886	24.6859	24.6298	3.70701	30.1541	21.9766	35.6265	0	4.39828	0	0	0	0	25.4937	25.6738	23.3891	48.6648	16.5455	25.3759
NA	NA	NA	HORVU0Hr1G025290	19.2821	14	16.5652	7.48995	1	5.43457	4.57895	6	8	4.23786	3	8.30281	13.0843	12.3809	13.068	3.28022	8.58522	14.0664	4.32477	6.39317	2	6.77288	7.44982	5.97668
NA	NA	NA	HORVU0Hr1G025330	0.733545	0.418956	0	0.733542	0	0	0	0	0	0.666667	0.339173	1.07433	0	0	0.333333	0	0	0	0	0	0	0.715075	0	0.377278
NA	NA	NA	HORVU0Hr1G025390	0	1	0	0	0	0	0	0	0	0	0	0	0	0	1	0	0	0	0	0	2	0	0	0
NA	NA	NA	HORVU0Hr1G025410	0	0	1.00123	0	0	0	0	0	0	0	0	0	0	0	0	0	0	0	0	0	0	0	0	0
NA	NA	NA	HORVU0Hr1G025440	112	83	101	191	210.345	201	214	134	108	366.363	494	587	66	79	97	336.344	99.637	173	358.23	463.278	263	651.291	227	414
NA	NA	NA	HORVU0Hr1G025460	0	3	1.01203	0	0	1	0	1	3	0	0	0	0	0	1.04281	0	0	1	1	1	0	0	1	1
NA	NA	NA	HORVU0Hr1G025530	3	0	0	0	0	0	0	0	0	0	0	0	0	0	0	0	0	0	0	0	0	0	0	0
NA	NA	NA	HORVU0Hr1G025540	114.564	109.475	117.358	92.6005	87.2742	70.6393	52.2934	66.0748	104.078	73.1692	74.4927	94.1843	122.099	76.0899	99.6601	57.7363	67.0945	81.5241	74.2264	92.3256	77.444	50.9377	72.8509	89.5256
NA	NA	NA	HORVU0Hr1G025630	0.505338	0	2.55292	0	0	0	0	0	0	0	0	0	0	0	0	0	0.513014	0	0	0	0	0	0	0
NA	NA	NA	HORVU0Hr1G025650	12	17	8.30762	8.06012	13	11.4799	7.40895	6.36035	8.17178	13.2071	9.17386	14	12.323	4.09338	9.90333	3.19329	14.5041	13.1196	14.7552	19.3422	15	5.2254	6.13069	10.2345
NA	NA	NA	HORVU0Hr1G025660	119.37	19.1268	61.7569	81.9046	55.7148	46.8308	294.234	168.065	171.122	137.318	42.9645	153.48	55.2269	150.227	59.1956	46.4083	34.6348	46.6369	231.86	287.714	149.018	61.3655	59.5413	85.9185
NA	NA	NA	HORVU0Hr1G025670	3	3	3	2	5	5	9	0	2	7	8	18	1	0	0	4.67939	7	3	3	1	0	5.00001	6	8
NA	NA	NA	HORVU0Hr1G025690	0	0	0	0	0	0	0	0.00483049	0	0	0.00751056	0	0	0	0	0	0	0	0	0	0	0	0	0
NA	NA	NA	HORVU0Hr1G025700	0	0	0	115.16	481	324	0	1	0	1636	1827	556	0	0	0	0	7	32	1	0	0	1292.61	657	1810
NA	NA	NA	HORVU0Hr1G025760	42	18	55	28	26	18.0001	97	138	115	77	71	69	41	46	33	7	19	2.5	97	119	106	56	69	41.9999
NA	NA	NA	HORVU0Hr1G025790	0	0	4	1	1	0	1	1	0	0	1	1	0	2	0	0	2	0	1	0	3	0	1	0
NA	NA	NA	HORVU0Hr1G025820	228.155	197.36	264.426	179.421	155.898	114.866	137.772	173.492	204.552	160.547	139.058	158.402	199.967	188.997	176.421	121.467	125.865	143.744	158.326	173.247	147.386	133.349	133.346	143.995
NA	NA	NA	HORVU0Hr1G025850	1.02819	0	0	0	0	0	0	0	0	0	0	0	0	0	0	0	0	0	0	0	0	0	0	0
NA	NA	NA	HORVU0Hr1G025860	105.77	159.76	106.786	56.4294	71.3182	50.6696	62.7186	67.9669	72.4901	66.2128	54.9628	84.0003	87.6306	42.5185	63.8485	50.5542	54.0121	27.8002	87.7025	94.6352	59.9779	94.1104	92.6861	86.6301
NA	NA	NA	HORVU0Hr1G025870	34.3231	37.16	41.8504	18.8013	15.4873	14.6362	4.61342	27.2765	18.6845	13.0191	18.837	19.3711	20.7794	20.7685	17.8161	15.0581	29.7861	32.7069	24.5112	23.2924	13.3915	15.48	20.1373	16.2764
NA	NA	NA	HORVU0Hr1G025890	2.93707	2	0	0.988524	0	0.976945	0.983804	0	1.98905	1.96525	0	0	0	0	1.98501	0	0.990014	0	0	0	1.97529	0	0.980102	1.50118
NA	NA	NA	HORVU0Hr1G025900	47.8519	21.2835	43.6798	27.4341	30.7477	24.674	21.8981	30.8464	22.7459	20.5244	19.8202	33.0874	15.6334	32.892	25.4867	21.9757	29.4196	21.6472	14.9241	50.8888	21.9289	33.4048	23.2934	21.7131
NA	NA	NA	HORVU0Hr1G025910	1.42364	1.16667	0.517596	0	0.346033	0.516847	0.864559	0	0	0.333333	0	0.666667	0.874827	0.171478	0.511338	0	0.178649	0.333333	0	0.172513	0	0	0.348689	0.345104
NA	NA	NA	HORVU0Hr1G025920	1649	1495	1749	1156	1154	850.001	1125	1418	1249	1104	999	1182	1408	1175	1301	752	730	905	1210	1311	1077	1030	996.001	1181
NA	NA	NA	HORVU0Hr1G026010	0	0	0	0	0	0	0	0	0	9.35713	0	0	0	0	0	0	0	0	0	0	0	0	0	0
NA	NA	NA	HORVU0Hr1G026030	6.42415	5.82668	14.7732	3.02414	9.43732	2.89003	13.6456	10.4171	3.28489	18.9335	3.16893	16.2727	12.7533	6.57306	2.01509	10.6728	8.20977	3.38155	16.9168	6.14156	6.21796	6.16951	0	16.6919
NA	NA	NA	HORVU0Hr1G026070	0.648182	1.61422	0.707971	0	0	2.39327	0.0374405	0	0	1.13962	0.219499	2.99444	0	0	0	0.977038	0	0.355015	0.753464	0.000316	0	1.88435	0	0
NA	NA	NA	HORVU0Hr1G026090	0.819148	0	0	0	0	0	0	0	0.610338	0	0	0	0	1.20524	0	0	0	3.2719	0	0	1.37325	0	0	0
NA	NA	NA	HORVU0Hr1G026120	0.529412	0.235294	0.647059	0.823529	0.823529	0.470588	0.235294	0.529412	0.235294	0.882353	0.411765	0.823529	0.352941	0.529412	0.823529	0.588235	0.705882	0.941176	0.705882	0.352941	0.411765	1.52941	1.11765	1.35294
NA	NA	NA	HORVU0Hr1G026130	2.16667	1	1	4.66667	2.5	1.33333	1.66667	2.33333	1.16667	3.5	3.16667	3.33333	2.66667	2.33333	2.66667	4	1.66667	2.83333	1.33333	1.83333	1.66667	2.66667	3.33333	3.66667
NA	NA	NA	HORVU0Hr1G026140	1.3	1.8	2.2	3.3	3.8	2.2	0.8	1.4	2.8	2.1	5.1	3.1	6.6	1.4	2.7	5	2.1	2.9	1.2	1.1	1.5	2.9	4.4	3.3
NA	NA	NA	HORVU0Hr1G026150	1.125	2.875	0.875	3	4.09719	1.5	0.74984	2.875	1.5	1.625	2.75	1.625	10.5	2.125	1.5	5.125	1.375	3.5	1.625	1.375	2.5	1.875	3.25	3.75
NA	NA	NA	HORVU0Hr1G026160	0	0	0	0	0	0	0	0	0	0	0	0	0	0	0	0	0	0	0	0	0	0	0	0.0909091
NA	NA	NA	HORVU0Hr1G026170	0	0.222222	0	0	0	0.0555556	0	0	0	0	0.277778	0	0.166667	0	0	0	0	0.166667	0	0.0555556	0	0.277778	0	0.5
NA	NA	NA	HORVU0Hr1G026190	0.111111	1.38e-06	1.07e-06	0.222222	5.88e-06	1.08e-06	0	5.55e-07	0.166667	7.85e-06	0.333333	0.111111	0.555556	0.277778	0.0555556	4.75e-06	0.388889	0.0831087	0.111111	0	0.5	0.111111	0.262669	0.111111
NA	NA	NA	HORVU0Hr1G026230	0.0215133	0	0	0	0.0125157	0	0	0	0	0.00245692	0	0	0	0	0	0.0485198	0	0	0	0	0	0	0	0
NA	NA	NA	HORVU0Hr1G026250	0	0	0	0	0	0.000997	0	0	0	0	0	0	0	0	0	0	0	0	0	0	0	0	0	0
NA	NA	NA	HORVU0Hr1G026260	0.25	1.25	1.125	0	0	0	0	0.875	0	0	0.366721	0.5	1.24216	0	0	0.48723	4.94e-05	0	0.237795	0.238804	0.25	0	0	0
NA	NA	NA	HORVU0Hr1G026280	0.111111	1.38e-06	1.07e-06	0.222222	5.88e-06	1.08e-06	0	5.55e-07	0.166667	7.85e-06	0.333333	0.111111	0.555556	0.277778	0.0555556	4.75e-06	0.388889	0.0831087	0.111111	0	0.5	0.111111	0.262669	0.111111
NA	NA	NA	HORVU0Hr1G026290	0	0.222222	0	0	0	0.0555556	0	0	0	0	0.277778	0	0.166667	0	0	0	0	0.166667	0	0.0555556	0	0.277778	0	0.5
NA	NA	NA	HORVU0Hr1G026330	4	1.99999	3	0	0	0.487269	0	0.443383	0	4	0	4.48504	0	0	2	0.999996	2	2	6.99337	5.57207	2	0	0	2.10249
NA	NA	NA	HORVU0Hr1G026370	263.179	249	259.089	178.086	192	150.1	245	207	222	178.088	215	170	197.084	233	222	124	172.112	162.094	214	292.1	186	215.108	224.099	248
NA	NA	NA	HORVU0Hr1G026390	0	0	0	0	4.07e-07	0.5	0.5	0	0	0	0.5	0	0	0.5	1	0	0	0.5	0	0	0	0.5	0.5	0.5
NA	NA	NA	HORVU0Hr1G026410	0	0	0	0	0.602945	0	0	0	0	0	0	0	0	0	0	0	0	0	0	0	0	0	0	0
NA	NA	NA	HORVU0Hr1G026480	0	0	0	5.52327	0	12.584	0	0	0	0	0	6.16976	0	0	16.4025	0	6.63112	5.80518	0	5.52203	0	0	0	5.60509
NA	NA	NA	HORVU0Hr1G026500	2037.89	1708.53	2408.45	2001.28	2158.97	1457.01	2235.46	2726.59	2262.24	2255.89	2124.16	1956.1	2248.1	2178.75	1950.35	1343.16	1303.84	1755.36	2566.65	2642	2023.92	2296.42	2446.14	2894.87
NA	NA	NA	HORVU0Hr1G026520	0	0	0	0	0	4.07159	0	1.05602	0	14.2241	8.10878	4	0	0	0	0	0	0	0	3	4	7.11444	9.14256	18.2737
NA	NA	NA	HORVU0Hr1G026530	0	0	0	0	0	0	1	0	0	0	0	0	0	0	0	0	0	0	1	0	0	0	0	0
NA	NA	NA	HORVU0Hr1G026540	0	0	0	0	0	0	0	0	0	1	2	0	0	0	0	0	0	0	0	0	0	4	5	3
NA	NA	NA	HORVU0Hr1G026590	13.4359	18.677	10.9139	14.5066	11.2235	6.42876	6.37342	7.08882	8.83105	2.98627	4.9286	3.39739	9.28482	3.56971	7.60956	0	3.60871	6.39691	2.29751	10.0778	3	3.28223	9.63178	10.0479
NA	NA	NA	HORVU0Hr1G026640	0	0.299549	0.125	0.342039	0	0.299252	0.125	0.25	0.285714	0.125	0	0.125	1	0	0.375	0	0.25286	0	0	0	0	0	0.341348	0
NA	NA	NA	HORVU0Hr1G026650	0	0	0	1	0	0	3	0	1	0	0	0	0	0	0	0	1	0	0	0	0	0	2	0
NA	NA	NA	HORVU0Hr1G026690	0	0	0	1	0	0	0	0	0	0	0	0	0	0	0	0	1	1	0	0	0	0	0	0
NA	NA	NA	HORVU0Hr1G026700	2651.76	2018.08	2559.52	2474.2	2300.34	1869.73	4320.37	5100.62	4278.48	3011.52	3187.36	2933	3358.84	3371.1	2394.55	2179.91	1720.63	2821.24	5215.2	5200.23	4403.78	3046.27	3751.4	4153.78
NA	NA	NA	HORVU0Hr1G026710	228.637	189.326	236.839	158.746	173.3	116.119	153.265	203.993	183.597	171.698	139.597	189.339	240.706	173.797	151.115	114.712	102.435	119.451	158.949	221.97	116.878	150.647	169.446	213.836
NA	NA	NA	HORVU0Hr1G026730	0	0	0	0.6	0	0.6	5.65145	0	0	0	0	0	0	0	0	0	0	0	0	0	0	2.66667	0	0
NA	NA	NA	HORVU0Hr1G026770	0.0215133	0	0	0	0.0125157	0	0	0	0	0.00245692	0	0	0	0	0	0.0485198	0	0	0	0	0	0	0	0
NA	NA	NA	HORVU0Hr1G026780	2	0	0	0	0	0	0	0	0.820916	0	0	0	0	0	0.513081	0	0.113183	0	0	0	0	0	1.337	0
NA	NA	NA	HORVU0Hr1G026790	0	0	0.164205	0	0	0	0	0	0	0	0	0.0346157	0	0	0	0	0	0	0	0	0	0	0	0
NA	NA	NA	HORVU0Hr1G026800	0.25	1.25	1.125	0	0	0	0	0.875	0	0	0.366721	0.5	1.24216	0	0	0.48723	4.94e-05	0	0.237795	0.238804	0.25	0	0	0
NA	NA	NA	HORVU0Hr1G026820	0.111111	1.38e-06	1.07e-06	0.222222	5.88e-06	1.08e-06	0	5.55e-07	0.166667	7.85e-06	0.333333	0.111111	0.555556	0.277778	0.0555556	4.75e-06	0.388889	0.0831087	0.111111	0	0.5	0.111111	0.262669	0.111111
NA	NA	NA	HORVU0Hr1G026830	0	0.222222	0	0	0	0.0555556	0	0	0	0	0.277778	0	0.166667	0	0	0	0	0.166667	0	0.0555556	0	0.277778	0	0.5
NA	NA	NA	HORVU0Hr1G026870	0	0	0.164205	0	0	0	0	0	0	0	0	0.0346157	0	0	0	0	0	0	0	0	0	0	0	0
NA	NA	NA	HORVU0Hr1G026890	0.994173	0.329351	0	1.38368	0.626227	0.0260352	0.776346	0.076166	0.405874	0	0	1.03566	0	0	0.67678	0	0	2.1568	0	0.101292	0.578508	0	0	0.0557464
NA	NA	NA	HORVU0Hr1G026900	0.0215133	0	0	0	0.0125157	0	0	0	0	0.00245692	0	0	0	0	0	0.0485198	0	0	0	0	0	0	0	0
NA	NA	NA	HORVU0Hr1G026910	2.34754	4.64169	1.17935	3.75175	3.44062	1.61708	1.5469	0.12715	2.65634	0	0	1.08606	2.45181	2.93762	1.53317	0	1.77564	0.445532	2.85578	0.0338697	0	0	2.81507	0
NA	NA	NA	HORVU0Hr1G026940	0	1.08381	0.361179	4	4.66667	0	0.680367	1.32474	0	1.77993	3.33333	1.33333	7.1029	0	2.07302	6.10807	0	1	3.33333	1.80618	4.33333	0	2.88767	1.35554
NA	NA	NA	HORVU0Hr1G026950	0.0215133	0	0	0	0.0125157	0	0	0	0	0.00245692	0	0	0	0	0	0.0485198	0	0	0	0	0	0	0	0
NA	NA	NA	HORVU0Hr1G026990	0.0101173	0	0.0634979	0	0	0	0.0646476	0.096291	0.035242	0.155933	0	0.00147803	0.00871478	0	0	0	0.200401	0.0621637	0.16734	0.0890325	0	0.00147414	0.074986	0
NA	NA	NA	HORVU0Hr1G027000	4.51605	1.7232	16.8767	5.35491	2.88758	5.61316	2.51688	2.33505	1.41328	3.37785	5.55893	4.25673	4.87714	9.23924	3.39455	2.16912	1.72859	0	1.38098	1.89458	0	3.66116	3.0599	3.44574
NA	NA	NA	HORVU0Hr1G027010	521.854	632.038	658.658	525.56	526.269	308.577	463.448	442.388	440.593	383.167	352.703	465.619	663.249	528.156	495.809	365.455	378.654	391.24	474.575	509.457	443.689	399.129	434.935	516.751
NA	NA	NA	HORVU0Hr1G027030	0	0	0	0	0	0	0	0	0	0	0	0	0	0	0	0	0	0	0	1	0	0	0	0
NA	NA	NA	HORVU0Hr1G027050	238.042	308.937	185.24	131.559	116.096	151.851	175.862	135.056	119.961	101.57	73.3111	238.579	190.227	127.763	197.35	187.506	176.425	185.671	336.509	216.812	134.21	70.779	78.5483	135.169
NA	NA	NA	HORVU0Hr1G027060	1692.33	2078.79	1938.96	1097.85	930.039	959.988	851.845	1044.55	870.11	719.794	791.354	749.04	1385.71	994.189	1453.16	862.268	859.001	1050.64	923.212	968.516	742.087	728.598	705.9	837.216
NA	NA	NA	HORVU0Hr1G027070	17.3613	10.8426	7.77724	7.01377	4.14201	17.1471	5.69708	2.39214	6.65639	2.97851	4.60108	7.94778	0	18.9424	22.5798	0	6.68484	10.201	5.22016	17.8057	14.2156	4.1111	3.80164	1.92528
NA	NA	NA	HORVU0Hr1G027080	207.583	217.167	181.543	182.207	120.876	104.742	146.4	200.025	99.811	114.805	143.832	142.497	182.031	123.313	198.866	93.4283	98.2885	88.2976	152.134	177.441	126.395	114.719	150.746	143.835
NA	NA	NA	HORVU0Hr1G027130	170.772	167.778	99.5874	93.7427	83.1589	64.7334	52.2581	109.561	52.0472	51.0311	53.8	50.7314	107.305	53.9728	97.5349	50.805	63.2981	64.3248	65.7174	87.7608	52.6368	63.2916	54.0179	49.3698
NA	NA	NA	HORVU0Hr1G027160	32.7831	27.1983	23.4168	26.18	29.667	16.5164	26.7613	20.6093	23.5747	20.9583	28.1771	20.9756	27.5778	33.1062	27.3407	18.0477	16.1047	23.8359	31.1683	33.5555	26.7757	22.3271	16.5147	15.4266
NA	NA	NA	HORVU0Hr1G027170	10.0375	16.2619	9.11316	2	4.06053	8.09888	5.02415	0	2.00893	1	2	6.02751	8.02754	4.01749	4.01926	6	6	6.07108	4.05049	0	4.03733	3.01793	4	3.05333
NA	NA	NA	HORVU0Hr1G027200	144.365	127.177	170.226	106.979	90.1803	43.8425	75.7164	101.089	131.376	65.8172	57.2939	96.0434	131.982	100.861	103.438	69.1643	80.0146	68.1497	106.121	74.0802	60.9568	70.5312	68.4405	93.6302
NA	NA	NA	HORVU0Hr1G027230	32.7831	27.1983	23.4168	26.18	29.667	16.5164	26.7613	20.6093	23.5747	20.9583	28.1771	20.9756	27.5778	33.1062	27.3407	18.0477	16.1047	23.8359	31.1683	33.5555	26.7757	22.3271	16.5147	15.4266
NA	NA	NA	HORVU0Hr1G027280	83	57	62.5	63	88.5	64.5	86	115.5	100.5	111	124.5	139	74	64	45.5	58.5	43	63	124.5	143.5	111	116	124.5	160
NA	NA	NA	HORVU0Hr1G027290	1110	912	1099	1055	1101	977	1235	1583	1243	1213	1090	1252	1010	1108	974	839	878	1132	1557	1583	1300	1289	1369	1459
NA	NA	NA	HORVU0Hr1G027310	0	0	0	1.17835	0	0	0	0	0	0	0	0	0	0	0	0	0	0	0	0	0	0	0	5.63307
NA	NA	NA	HORVU0Hr1G027400	0	0	0	0	1.42825	0	0	0	0	0	0	2.96527	0	0	0	0	0	0	0	0	0	1.49014	0	4.37355
NA	NA	NA	HORVU0Hr1G027440	33.5894	24.5087	13.1222	33.5675	15.7913	27.2132	29.8215	35.7145	1.49444	27.5634	11.4266	17.8912	5.76492	23.6627	24.5839	10.8224	0.567249	10.91	4.92623	23.5474	16.4154	20.1739	33.8333	4.44987
NA	NA	NA	HORVU0Hr1G027480	17.3333	19.3333	20	5.33333	7	3.33333	0	0	0	13.3333	16.6667	2.33333	0.666667	4.33333	10.6667	1.66667	6.66667	2	0	0	0.333333	6.66667	6.33333	7
NA	NA	NA	HORVU0Hr1G027490	1.42364	1.16667	0.517596	0	0.346033	0.516847	0.864559	0	0	0.333333	0	0.666667	0.874827	0.171478	0.511338	0	0.178649	0.333333	0	0.172513	0	0	0.348689	0.345104
NA	NA	NA	HORVU0Hr1G027520	0.111111	1.38e-06	1.07e-06	0.222222	5.88e-06	1.08e-06	0	5.55e-07	0.166667	7.85e-06	0.333333	0.111111	0.555556	0.277778	0.0555556	4.75e-06	0.388889	0.0831087	0.111111	0	0.5	0.111111	0.262669	0.111111
NA	NA	NA	HORVU0Hr1G027540	0	0	0	0	0	0	0	0	0	0	0	0	0	0	0	0	0	0	0.333333	0	0	0	0	0
NA	NA	NA	HORVU0Hr1G027600	0	0.299549	0.125	0	0	0.299252	0.125	0.25	0	0.125	0	0.125	0	0	0.375	0	0	0	0	0	0	0	0	0
NA	NA	NA	HORVU0Hr1G027620	0.00580143	0	0	0	0	0	0	0.117492	0	0	0	0	0	0	1	0	0	0	0	0	0	0	0	0
NA	NA	NA	HORVU0Hr1G027640	0	0	0	0	0	0	0	0	0	0	0	0	0	0	0	3.91601	0	0	0.0246173	1.70474	0.496249	0	0	0
NA	NA	NA	HORVU0Hr1G027660	1375.75	1210.31	955.433	864.305	866.27	724	1173.41	1429.5	1245.42	1171.6	1114	1428	953.307	872	781.2	581	625.363	669	1376.4	1289.49	1220	1127.5	1327.71	1507.01
NA	NA	NA	HORVU0Hr1G027670	375.211	371.843	444.422	522.712	420.662	331.046	498.747	519.65	533.563	459.845	561.427	659.735	449.502	430.298	366.988	324.515	317.474	381.343	577.564	620.301	592.513	521.531	419.306	486.812
NA	NA	NA	HORVU0Hr1G027680	1640.76	1405.04	2095.88	1924.32	1812.08	1227.81	1528.61	2216.08	1766.17	1902.53	1812.8	1608.14	1995.29	1861.23	1788.22	1202.61	1036.05	1679.55	2019.35	2132.53	1605.63	1546.45	1740.53	2312
NA	NA	NA	HORVU0Hr1G027900	430.515	304.355	336.386	326.324	277.796	292.74	552.943	504.117	459.13	513.244	443.846	377.648	411.823	282.722	240.502	197.419	251.823	268.185	585.107	575.906	420.944	550.287	532.83	577.343
NA	NA	NA	HORVU0Hr1G027910	0	0	0	0	0	5.92308	0	0	0	0	0	0	0	0	0	0	0	0	0	0	0	0	0	0
NA	NA	NA	HORVU0Hr1G027940	0.461538	0.384615	0	0.461538	0.230769	0.307692	0.230769	0.153846	0.0714286	0.384615	0.307692	0.461538	0.307692	0.384615	0.384615	0.461538	0.384615	0.0769231	0	0.538462	0.153846	0.153846	0.307692	0.615385
NA	NA	NA	HORVU0Hr1G027960	0	0	0	1.22744	0	0	0	0	0	0	0	0	0	0	0	0	0	0	0	0	0	0	0	0
NA	NA	NA	HORVU0Hr1G027970	0	10.0885	2.08001	2.31957	3.69304	1.98331	9.99683	8.28436	0	10.7608	10.4808	0	0	3.64469	2.02862	4.58748	1.72048	0	2.87884	2.24847	0	1.97605	7.48034	5.63183
NA	NA	NA	HORVU0Hr1G027980	0	0	0	0	0	0	0	0	1	0	0	0	0	0	0	0	0	0	0	0	0	0	0	0
NA	NA	NA	HORVU0Hr1G028010	11.8483	23.3416	22.8743	4.27601	6.07227	2.83057	1.55944	0	1.43909	5.85106	1.46767	0	8.22804	4.49828	24.5725	7.04415	5.58509	5.95819	2.89943	0	7.30146	0	5.7556	2.92773
NA	NA	NA	HORVU0Hr1G028040	0.461538	0.384615	0	0.461538	0.230769	0.307692	0.230769	0.153846	0.0714286	0.384615	0.307692	0.461538	0.307692	0.384615	0.384615	0.461538	0.384615	0.0769231	0	0.538462	0.153846	0.153846	0.307692	0.615385
NA	NA	NA	HORVU0Hr1G028080	0	0	0	0	0	0	0	0	0	0	0	0.201752	0.076508	0	0	0	0.7252	1	0	0	0	0.112009	0	0
NA	NA	NA	HORVU0Hr1G028130	14.6331	0	0	14.6946	29.1918	32.6948	7.18628	9.62453	21.0482	25.7608	8.63592	19.4046	10.1884	16.3132	0	11.7093	0	10.2997	0	14.2711	16.4584	23.4697	0	0
NA	NA	NA	HORVU0Hr1G028170	5.06784	4.12353	5.13279	0	0	1.0397	2.04839	4.10765	0	3.06106	2.11623	0	2.01452	1.01541	1.00753	1.02012	1.76126	1.02468	7.20747	2.05011	1.02484	0	3.07629	1.00327
NA	NA	NA	HORVU0Hr1G028210	597.381	354.069	770.918	540.192	522.624	534.752	1373.08	1420.63	1399.18	1527.63	1676.4	2393.46	332.173	395.153	495.595	75.3158	199.811	192.7	1937.04	2407.72	1711.78	1760.95	1925.99	1944.16
NA	NA	NA	HORVU0Hr1G028320	1.42364	1.16667	0.517596	0	0.346033	0.516847	0.864559	0	0	0.333333	0	0.666667	0.874827	0.171478	0.511338	0	0.178649	0.333333	0	0.172513	0	0	0.348689	0.345104
NA	NA	NA	HORVU0Hr1G028350	0	0	0	0	14.071	0	0	0	0	0	0	12.5278	0	0	0	0	0	0	0	0	0	0	0	0
NA	NA	NA	HORVU0Hr1G028360	0.25	1.25	1.125	0	0	0	0	0.875	0	0	0.366721	0.5	1.24216	0	0	0.48723	4.94e-05	0	0.237795	0.238804	0.25	0	0	0
NA	NA	NA	HORVU0Hr1G028370	0.499985	0.5	0	0	0	0	0	0	0	0	0	0	0	0	0	0	0	0	0	0.5	0	0	0	0
NA	NA	NA	HORVU0Hr1G028380	0.111111	1.38e-06	1.07e-06	0.222222	5.88e-06	1.08e-06	0	5.55e-07	0.166667	7.85e-06	0.333333	0.111111	0.555556	0.277778	0.0555556	4.75e-06	0.388889	0.0831087	0.111111	0	0.5	0.111111	0.262669	0.111111
NA	NA	NA	HORVU0Hr1G028390	0	0.222222	0	0	0	0.0555556	0	0	0	0	0.277778	0	0.166667	0	0	0	0	0.166667	0	0.0555556	0	0.277778	0	0.5
NA	NA	NA	HORVU0Hr1G028400	0.444444	0	0.222222	0	0	0.222222	0.222222	0	0.222222	0	0.333333	0.111111	0.111111	0	0.333333	0.111111	0	0.222222	0.111111	0.111111	0	0.333333	0.222222	0.0909091
NA	NA	NA	HORVU0Hr1G028420	0.529412	0.235294	0.647059	0.823529	0.823529	0.470588	0.235294	0.529412	0.235294	0.882353	0.411765	0.823529	0.352941	0.529412	0.823529	0.588235	0.705882	0.941176	0.705882	0.352941	0.411765	1.52941	1.11765	1.35294
NA	NA	NA	HORVU0Hr1G028450	0	0.299549	0.125	0.342039	0	0.299252	0.125	0.25	0.285714	0.125	0	0.125	1	0	0.375	0	0.25286	0	0	0	0	0	0.341348	0
NA	NA	NA	HORVU0Hr1G028470	0	0	0	0	0	0	0	0	0	0	0	0	0	0	0	0	0	0	0	0.421804	0	0	0	0
NA	NA	NA	HORVU0Hr1G028480	0	1	0.25	1	0.5	0	0	0.25	0.25	0	1.75	0.5	0	0	0.5	1.5	0.2	1	0.4	0.25	0.5	2.14286	1	1
NA	NA	NA	HORVU0Hr1G028530	0	0	0	0	0	0.333333	0	0	0	0	0	0.21526	0	0	0.464207	0	0	0.834789	0.666667	0.5	0	0	0	0
NA	NA	NA	HORVU0Hr1G028540	1.2	1.6	0.8	0	0	0	0	0	0	0	0	0	0	0	0	0	0.249304	0	0	0	0	0	0	0
NA	NA	NA	HORVU0Hr1G028560	0	0	0.335809	0.780097	0	0	0	0	0.380941	0	0	0	0	0	0	0	0	0	0	0.366927	0	0	0	0.0227583
NA	NA	NA	HORVU0Hr1G028570	0.303978	2.37708	0.53141	0.000133	0.599897	0.195511	0.638505	0	0	0	2.80062	0.311944	2.59472	0.530382	1.27065	1.95297	0.315732	0	0.083369	0	0.12511	0	0.95596	0.485398
NA	NA	NA	HORVU0Hr1G028590	0	0	0	0	0.0740403	0	0	0	0	0	0	0	0	0	0	0	0	0	0	0	0	0	0.237194	0
NA	NA	NA	HORVU0Hr1G028640	0.0101173	0	0.0634979	0	0	0	0.0646476	0.096291	0.035242	0.155933	0	0.00147803	0.00871478	0	0	0	0.200401	0.0621637	0.16734	0.0890325	0	0.00147414	0.074986	0
NA	NA	NA	HORVU0Hr1G028650	0.0215133	0	0	0	0.0125157	0	0	0	0	0.00245692	0	0	0	0	0	0.0485198	0	0	0	0	0	0	0	0
NA	NA	NA	HORVU0Hr1G028660	0	0	0	0.714286	0	0.1	0.1	0.000999	0	0.4	0	0	0	0	0	0.428571	0	0.222222	0	0.0885577	0	0	0.000176	0.3
NA	NA	NA	HORVU0Hr1G028680	16.2807	17.0039	27.0037	11.7027	23.5072	6.89043	39.262	9.0665	7.59792	53.8238	17.7085	18.6068	9.2766	6.54063	6.83514	9.1145	6.79441	13.8464	25.6764	20.0238	6.58665	11.8953	57.7557	22.3257
NA	NA	NA	HORVU0Hr1G028710	248	174.843	367.578	449.542	306	254.5	241	182	243	66.5	84	316	371.938	294.298	220.5	244.882	286.5	385	262.5	208	192.814	69	79.7261	93.5
NA	NA	NA	HORVU0Hr1G028900	0	0	0	0	0	0	0	0	0	0	0	0	0	0	0	0	0	0	0	1	0	0	0	0
NA	NA	NA	HORVU0Hr1G028930	11.7015	21.6552	24.4357	2.16285	7.93334	22.2147	0	0	0	53.6818	1.59677	0	0	58.7482	0	0.561658	23.4522	27.1354	0	27.2463	2.24377	0	0.193804	0
NA	NA	NA	HORVU0Hr1G028950	1.00025	0	3.00078	0	3.00127	0	1.00041	0	1.01789	0	0	3.00138	0	3.00115	0	0	0	0	0	0	0	0	0	0
NA	NA	NA	HORVU0Hr1G028970	0	0	0	0	0	0	0	0.443383	0	0	0	0	0	0	0	0	0	0	0	0	0	0	0	0
NA	NA	NA	HORVU0Hr1G029050	266	273	274	179	208.033	161	136	176	128.127	142.312	158	162	197	196	213	161	170	184	165.999	181	124	146	132.375	135
NA	NA	NA	HORVU0Hr1G029140	530.557	516.318	429.037	327.618	257.552	173.201	193.975	426.23	315.672	141.184	229.967	209.761	403.102	328.278	406.675	246.093	302.381	371.522	308.851	291.548	262.798	178.46	286.743	291.58
NA	NA	NA	HORVU0Hr1G029180	1.51481	0.5	0	0	0.501528	0	0.500814	0	0.50073	0	0	0.500857	0.502334	0	0	0	0	0	0	0	0	0	0.504263	0
NA	NA	NA	HORVU0Hr1G029190	27.4952	35.0052	18.4135	35.8785	31.5911	7.64271	33.7659	44.5584	42.4439	26.4377	25.2287	31.3797	33.1118	8.80659	23.751	12.7365	9.31126	26.2021	28.2741	34.6733	17.9475	21.2603	26.7022	21.1116
NA	NA	NA	HORVU0Hr1G029210	0	0	0	0	0	0	0	1	0	0	0	0	2.5	0	0	0	0	0	0	0	0	0	0	0
NA	NA	NA	HORVU0Hr1G029310	12.3337	18.0178	10.0191	53.9503	436.578	98.8662	7.00451	13.4615	15.0119	107.044	254.434	132.143	40.3952	14.0205	18.4263	297.586	109.137	31.0955	26.045	13.3822	24.7876	123.624	245.159	125.133
NA	NA	NA	HORVU0Hr1G029320	5.00637	7.01089	9.01541	3.01601	24.2443	11.1091	5.00562	7.00856	9.00758	2.012	6.03311	9.07515	25.0363	7.0073	13.0148	17.168	13.1345	2.01816	14.021	6.00615	9.02176	3.01628	8.03446	5.01735
NA	NA	NA	HORVU0Hr1G029340	0	1.00064	0	0	3.0229	1.00078	0	0	1.0003	0	0	1.00062	0	1.00025	1.13871	6.0509	1.12038	0	1.00064	1.00036	0	1.00051	1.01209	0
NA	NA	NA	HORVU0Hr1G029350	2.93013	5.09952	5.96224	9.07016	16.3302	5.6654	12.3731	8.43148	3.17949	4.53555	6.99065	5.30863	24.6088	13.6271	15.6056	19.7242	18.1395	8.36969	11.8928	5.27426	10.6249	6.19471	3.5855	5.17373
NA	NA	NA	HORVU0Hr1G029370	11.452	3.07427	6.2246	3.05663	3.05357	4.10279	2.01609	7.23068	0	1.02166	4.06406	0	2.02607	1.05196	2.04892	2.10748	3.05644	6.21297	6.1633	2.06998	5.12727	4.11287	0	3.14136
NA	NA	NA	HORVU0Hr1G029460	0	2	0	1	0	1.36614	0	0	0	0	0	0	0	1	0	0	0	0	0	0	2	0	0	0
NA	NA	NA	HORVU0Hr1G029480	0	3.03844	0	4.40542	7.95222	0	2.63827	0	0	0	0	0	0	0	8.41612	0	0	0	0	8.27452	0	0	0	8.96186
NA	NA	NA	HORVU0Hr1G029490	290	181	244	215	163	146	201	283	251	208	211	198	224	211	190	93	138	153	306	311	233	215	258	309
NA	NA	NA	HORVU0Hr1G029500	276.575	312.494	275.694	172	183	168.542	167	154	184.367	158	156.701	172	228.328	200.68	294.179	169.11	137.243	188	184.354	194.551	167	140	158.555	146.639
NA	NA	NA	HORVU0Hr1G029520	4.16707	17.718	5.22498	0	2.08593	4.16312	0	1.0358	0	2.07394	0	1.0454	4.15432	0	3.10333	1.05318	3.09867	1.05078	0	1.04605	1.03783	1.04409	3.11342	2.07819
NA	NA	NA	HORVU0Hr1G029570	25	44	37	13	14	16	10	10	15	1	3	8	40	27	37	14	26.9288	19	7	12	13	2	16	3
NA	NA	NA	HORVU0Hr1G029600	93.2532	99	113.946	98.9179	92.9164	66	85	57	62	114	117	96.9194	72	87	85	39.9114	74	82	90	69	60	116	77	115
NA	NA	NA	HORVU0Hr1G029660	0	0	0	0.714286	0	0.1	0.1	0.000999	0	0.4	0	0	0	0	0	0.428571	0	0.222222	0	0.0885577	0	0	0.000176	0.3
NA	NA	NA	HORVU0Hr1G029670	0	0.0930833	0	0	0	0.0429225	0.341003	0	0	1.19483	0	0	0	0	0	0	0.137436	0	0	0	0	0	0	0
NA	NA	NA	HORVU0Hr1G029680	0	0	0	0	0.0740403	0	0	0	0	0	0	0	0	0	0	0	0	0	0	0	0	0	0.237194	0
NA	NA	NA	HORVU0Hr1G029720	0	0	0	0	0	0	0	0	0	0	0	0.201752	0	0	0	0	0	0	0	0	0	1.16038	0	0
NA	NA	NA	HORVU0Hr1G029750	0.25	0	0	0	0	0	0.75	1.71907	0.697335	0	0.25	0	0.280352	0.5	0	1.01663	0.765365	0.25	0	0	0.772345	0	0	0
NA	NA	NA	HORVU0Hr1G029760	0	0	0	0	0	0	0.333333	0	0	0	0	0	0	0	0	0	0	0	0	0	0	0	0.752984	0
NA	NA	NA	HORVU0Hr1G029770	0	0	0	0	0	0.480668	0	0	0	0	0	0	0	0	0	0	0	0	0	0	0	0	0	0
NA	NA	NA	HORVU0Hr1G029780	0	1.3499	1.21994	0	3.68536	0	0	0.535536	0	0	0	0	0	0	0	0	2.53997	0	0	0	0	0	0	0.376006
NA	NA	NA	HORVU0Hr1G029790	1.59957	2.42625	1.37992	4.00276	5.21747	3.49924	0.575214	1.39834	1.69558	3.83474	2.40191	2.7298	3.14829	0.000501	2.31801	5.19689	2.6336	2.6641	3.94481	2.99059	0.684798	3.72833	4.34963	4.77094
NA	NA	NA	HORVU0Hr1G029810	0	0	0	0	0	0	0	0	0	0	0	0	0	0	0	1.39459	0	0.384731	0	0	0	0	0	1.38909
NA	NA	NA	HORVU0Hr1G029850	0	0	0	0	0	0	0	0	0	0	0.142857	0	0	0.142857	0	0.142857	0	0	0	0	0	0	0	0
NA	NA	NA	HORVU0Hr1G029860	1	2	1	2	2	5	0	9	0	6	3	2	0	0	0	4	0	3	3	3	2	2	5	4
NA	NA	NA	HORVU0Hr1G029870	0.529412	0.235294	0.647059	0.823529	0.823529	0.470588	0.235294	0.529412	0.235294	0.882353	0.411765	0.823529	0.352941	0.529412	0.823529	0.588235	0.705882	0.941176	0.705882	0.352941	0.411765	1.52941	1.11765	1.35294
NA	NA	NA	HORVU0Hr1G029880	2.16667	1	1	4.66667	2.5	1.33333	1.66667	2.33333	1.16667	3.5	3.16667	3.33333	2.66667	2.33333	2.66667	4	1.66667	2.83333	1.33333	1.83333	1.66667	2.66667	3.33333	3.66667
NA	NA	NA	HORVU0Hr1G029890	1.3	1.8	2.2	3.3	3.8	2.2	0.8	1.4	2.8	2.1	5.1	3.1	6.6	1.4	2.7	5	2.1	2.9	1.2	1.1	1.5	2.9	4.4	3.3
NA	NA	NA	HORVU0Hr1G029900	1.125	2.875	0.875	3	4.09719	1.5	0.74984	2.875	1.5	1.625	2.75	1.625	10.5	2.125	1.5	5.125	1.375	3.5	1.625	1.375	2.5	1.875	3.25	3.75
NA	NA	NA	HORVU0Hr1G029910	1.43032	0.49691	2.96853	0.700135	0.646789	0.294287	0.797219	1.5	0	1.29578	0.358409	5.01239	0	0	0.5	0	0.494175	0	2.4233	1.86385	0.350689	0	0	0
NA	NA	NA	HORVU0Hr1G029920	0.444444	0	0.222222	0	0	0.222222	0.222222	0	0.222222	0	0.333333	0.111111	0.111111	0	0.333333	0.111111	0	0.222222	0.111111	0.111111	0	0.333333	0.222222	0.0909091
NA	NA	NA	HORVU0Hr1G029930	0	0.222222	0	0	0	0.0555556	0	0	0	0	0.277778	0	0.166667	0	0	0	0	0.166667	0	0.0555556	0	0.277778	0	0.5
NA	NA	NA	HORVU0Hr1G029960	2.76345	2.38884	1.07e-06	0.336397	1.54995	3.75479	0	0.657046	1.77713	7.85e-06	2.73511	0.294995	6.77232	0.277778	1.80271	2.81502	1.40195	2.57177	0.111111	0	1.18614	0.111111	2.36104	0.111111
NA	NA	NA	HORVU0Hr1G030010	324.819	281.988	336.389	290.59	305.04	215.74	279.383	346.009	302.274	292.029	288.8	297.471	261.26	255.382	269.916	180.875	153.958	233.53	315.056	334.352	227.962	293.289	268.511	296.484
NA	NA	NA	HORVU0Hr1G030030	33.6718	28.3588	43.7618	772.397	1780.88	776.689	25	29.938	19.032	3073.39	3515.44	1900.59	35.0429	26.5954	21.8404	86.5425	182.952	356.509	22.8635	48.1736	53.8103	3357.28	3497.72	4591.99
NA	NA	NA	HORVU0Hr1G030060	7	0	0	0	13	4	8	6	5.16931	5.18201	6	0	12	8	9	0	9	6	5	5	12	5	6	0
NA	NA	NA	HORVU0Hr1G030080	186.986	200.416	205.96	181.572	147.793	183.48	188.023	259.492	175.257	192.395	230.397	319.992	133.057	127.861	169.533	125.361	178.485	198.179	266.999	245.488	140.057	208.526	273.598	242.085
NA	NA	NA	HORVU0Hr1G030100	5.40066	0	0	0	0	0	0	0	0	2.98844	4.05619	0	2.62851	0	0	1.50903	0	0	0	3.94874	1.51831	0	0	1.95453
NA	NA	NA	HORVU0Hr1G030120	19786.8	17421.8	19687.4	16496.4	15761.8	12276.4	14575.9	17862.5	15416.6	15677.5	15138.3	16392.1	14636.5	15075.1	15141.1	9549.24	11091	13433.5	17313.5	18564.3	14964.2	15586.7	17471.6	18607.9
NA	NA	NA	HORVU0Hr1G030160	14	9	31.8291	65.8778	70.3667	55.2423	27	19.0773	29	149.667	125	218.781	29.9632	27.6699	8	27.9318	23	36	24	25.5159	34	126.875	112.708	122.627
NA	NA	NA	HORVU0Hr1G030170	3	2	4	7	2	6	9	6	7	10	6	17	7	0	7	6	2	3	6	8	10	4	9	8
NA	NA	NA	HORVU0Hr1G030190	0	0	4.5026	14.3757	3.22292	10.2345	11.9166	0	5.00183	3.86935	11.9722	6.86851	8.88145	15.9478	0	2.19707	0	1.113	11.7464	0	0	14.4331	11.3173	0
NA	NA	NA	HORVU0Hr1G030200	0	4.71969	0	0	0	0	0	0	0	0	0	0	0	0	0	0	0	0	0	0	0	0	0	0
NA	NA	NA	HORVU0Hr1G030280	1.01815	3.0483	0	1.01401	0	1.14628	1.16325	1.13796	1.01697	0	0	1.14793	0	0	1.15043	0	3.29311	0	0	0	0	1.01522	0	0
NA	NA	NA	HORVU0Hr1G030360	4	0	0	0	0	0	71.9034	30.8671	7.95574	7.19544	18.2639	7.72779	0	3	1.45396	0	0	2.91e-06	33.064	35.4569	27.7492	7.24569	2.00328	7.73501
NA	NA	NA	HORVU0Hr1G030370	0	0	0	0	0	0	0	3.26161	0	0	0	0	0	0	1	0	0	0	2.57664	0	3.7696	0	0	0
NA	NA	NA	HORVU0Hr1G030380	0	0	0	0	0	0	0	0	0	0	0	0	0	0	0	0	0	0	0	0	1.49469	0	0	0
NA	NA	NA	HORVU0Hr1G030390	84	57	62.5	65	90.5	66.5	88	116.5	103.5	115	129.5	140	75	64	45.5	59.5	43	66	129.5	146.5	114	120	128.5	163
NA	NA	NA	HORVU0Hr1G030440	1249.36	1328.81	1267.56	955.738	830.163	743.2	899.129	1231.3	903.208	1031.89	928.448	1080.29	936.29	977.25	961.146	623.768	628.406	765.585	1017.68	1025.58	911.507	996.672	1071.81	1037.68
NA	NA	NA	HORVU0Hr1G030450	404.041	523.099	491.822	482.654	404.893	356.793	239.396	307.217	205.268	225.38	214.004	305.948	374.14	255.764	378.094	405.131	438.297	576.276	271.318	259.128	192.498	206.722	240.571	204.281
NA	NA	NA	HORVU0Hr1G030460	362.839	474.061	362.455	295.954	288.805	228.838	199.45	227.043	246.361	196.971	184.463	227.167	310.389	248.667	320.376	261.595	246.116	333.104	291.04	269.311	212.673	263.637	198.09	237.176
NA	NA	NA	HORVU0Hr1G030500	281.333	267.333	405.667	385.333	368	270.667	327.667	403.667	424.665	262.333	320.333	272.333	405.667	409.333	264	238	225.333	353.667	393	316.333	365	275.333	268.333	262
NA	NA	NA	HORVU0Hr1G030510	0	0	0	0	0	0	0	0	0	0	0	0.333333	0	0	0	0	0	0	0	0	0	0	0	0
NA	NA	NA	HORVU0Hr1G030570	0	0.51923	0	0	0	0	1.14706	0	0	0	0	0	0	0	0	0	0	0	0	0	0	0	0	0
NA	NA	NA	HORVU0Hr1G030630	56.5757	39.6458	45.9993	31.0245	39.0407	23.3411	17.1805	44.3139	44.7282	37.0287	58.8813	48.9043	42.798	31.2656	44.7542	28.515	27.2825	30.7377	52.4091	42.3044	44.9517	27.9746	29.935	46.4748
NA	NA	NA	HORVU0Hr1G030640	0	0	0	0	0	0	0	0	0	0	3.68364	0	0	0	0	0	0	0	0	10.2349	0	0	0	0
NA	NA	NA	HORVU0Hr1G030650	9.53536	1.57421	0	7.75701	27.0415	0	49.2457	21.0367	32.545	0	33.3764	36.9155	3.24854	3.39998	10.5437	2.16577	6.30992	4.92456	38.8167	52.7163	25.8971	6.76302	37.1646	15.3701
NA	NA	NA	HORVU0Hr1G030660	17.3333	19.3333	20	5.33333	7	3.33333	0	0	0	13.3333	16.6667	2.33333	0.666667	4.33333	10.6667	1.66667	6.66667	2	0	0	0.333333	6.66667	6.33333	7
NA	NA	NA	HORVU0Hr1G030670	0	0.348749	0	0	0	0	0	0	0.333333	0.333333	0	0	0	0	0.333333	0	0	0	0	0	0	0	0	0
NA	NA	NA	HORVU0Hr1G030680	0	6	3	7	0	0	0	3	5	0	0	2	0	0	0	3	2	2	0	0	5	3	0	0
NA	NA	NA	HORVU0Hr1G030690	0.111111	1.38e-06	1.07e-06	0.222222	5.88e-06	1.08e-06	0	5.55e-07	0.166667	7.85e-06	0.333333	0.111111	0.555556	0.277778	0.0555556	4.75e-06	0.388889	0.0831087	0.111111	0	0.5	0.111111	0.262669	0.111111
NA	NA	NA	HORVU0Hr1G030700	0	0	0	0	0	0	0	0	0	0	0	0	0	0	0	0	0	0	0.333333	0	0	0	0	0
NA	NA	NA	HORVU0Hr1G030770	0	0	0	0	0	0	0	0	0	0	0	0	0	0	0	0	0.2	0	0.4	0	0	0.142857	0	0
NA	NA	NA	HORVU0Hr1G030820	29.4348	13.019	5.50568	26.4728	22.3632	0	0.001612	0	0	15.0981	3.61259	0	8.91989	0	0	0	10.7506	9.54272	0	16.8282	0	0	45.4763	0
NA	NA	NA	HORVU0Hr1G030830	148.077	88.1316	200.838	219.233	234.63	228.7	354.925	358.389	427.983	1018.25	1240.47	1045.13	92.884	184.524	102.837	179.367	167.257	271.449	450.723	490.171	520.498	1444.49	1189.15	1059.16
NA	NA	NA	HORVU0Hr1G030870	14.9412	0	1	0	0	9	73.5469	9.42967	0	9.57704	2.74e-08	142.789	0	3	0.5	6.9755	0	0.5	45.7148	21.8497	0	24.4216	0	25.834
NA	NA	NA	HORVU0Hr1G030920	5423.31	6222.32	5644.25	4323.45	3574.85	3205.34	2984.88	3827	3194.12	3213.3	2924.07	3038	4430.55	3732.01	4358.85	2872.91	2996.83	3475.09	3328.2	3570	2821.4	3000	3367.49	4082.15
NA	NA	NA	HORVU0Hr1G030950	12	8	8	5	2	1	2	4	1	1	2	2	9	6	7	4	5	7	0	5	2	2	6	1
NA	NA	NA	HORVU0Hr1G030980	205.496	191.34	234.477	169.264	154.062	139.008	139.938	140.113	142.823	105.092	132.974	123.749	171.334	133.662	143.97	88.1312	78.6361	98.695	128.354	115.933	83.4081	93.5094	104.536	129.04
NA	NA	NA	HORVU0Hr1G031050	1	0	0	1.79e-05	0	0	0	0	0	0	0	0	0	0	0	0	0	0	0	0	0	0	0	0
NA	NA	NA	HORVU0Hr1G031060	0	0	0	0	0	0	0	0	0	0	0	0	1.65662	1.39074	3.09321	0	0	0	0	0	4.82776	0	0	1.46087
NA	NA	NA	HORVU0Hr1G031070	2.87666	1.40215	1.34043	4.10612	1.45334	0	1.41367	0	0	1.47845	1.58898	0	0	0	0	0	1.44068	1.439	1.54719	1.51916	2.76433	0	0	0
NA	NA	NA	HORVU0Hr1G031080	0	0	0	0	0	0	0	0	0	0	0	0	0	0	0	0	0	0	0	0	0	0	1	0
NA	NA	NA	HORVU0Hr1G031100	1	1	2	2	0	0	2	1	0	0	4	1	0	0	0	0	1	0	0	2	0	2	0	0
NA	NA	NA	HORVU0Hr1G031130	0	0	0	0	0	0	0	0	0	0	0	0	1.26336	0	0	0	0	0	0	0	0	0	0	0
NA	NA	NA	HORVU0Hr1G031140	1	0	1.00204	0	2.00299	0	1.00082	1.00067	1.0008	0	0	1.00181	4.01312	1	0	0	2	0	0	0	0	0	0	0
NA	NA	NA	HORVU0Hr1G031170	2386.61	1427.65	2303.01	1677.44	1698.67	1317.25	3231.61	2984.45	2634.34	2321.84	2337.79	2821.35	1799.25	2409.64	1959.86	868.534	953.729	1036.95	3948.94	4101.32	3178.19	2802.62	2850.88	2790.08
NA	NA	NA	HORVU0Hr1G031250	0.0101173	0	0.0634979	0	0	0	0.0646476	0.096291	0.035242	0.155933	0	0.00147803	0.00871478	0	0	0	0.200401	0.0621637	0.16734	0.0890325	0	0.00147414	0.074986	0
NA	NA	NA	HORVU0Hr1G031270	1.59957	2.42625	1.37992	4.00276	5.21747	3.49924	0.575214	1.39834	1.69558	3.83474	2.40191	2.7298	3.14829	0.000501	2.31801	5.19689	2.6336	2.6641	3.94481	2.99059	0.684798	3.72833	4.34963	4.77094
NA	NA	NA	HORVU0Hr1G031290	4.46586	2.07944	3	0	1.83537	1.45166	1.25714	2.19801	0.303612	1.18667	2.50449	2.54456	1.84731	1.36613	0.691127	0.586741	2.91752	2.03791	2	2.28085	1.10208	3.20906	3.33364	3.16146
NA	NA	NA	HORVU0Hr1G031300	0	0	0	0.1	0.181818	0	0	0	0.1	0	0	0	0	0	0	0	0	0	0	0	0	0.1	0	0
NA	NA	NA	HORVU0Hr1G031330	4.71069	8.4941	3.93415	20.9773	139.76	31.8717	11.3747	11.246	11.9279	38.1332	57.1008	98.8651	54.979	6.07149	6.35164	148.148	52.3438	35.9868	13.3052	7.58638	13.0235	18.5543	63.6822	25.2211
NA	NA	NA	HORVU0Hr1G031360	0	1.6501	0.779005	0	0	0	0	4.88644	0	7.31597	0	0	4.7937	0	0	0	0	0	5.00291	0	0	3.46442	0	1.61945
NA	NA	NA	HORVU0Hr1G031380	0	0	0	0	0	0	0	0	0	0	0.142857	0	0	0.142857	0	0.142857	0	0	0	0	0	0	0	0
NA	NA	NA	HORVU0Hr1G031420	0.5	1	0.166667	0	1	0	0.666667	0.375	0.125	0.25	0.666667	0	1.83333	0.166667	0.333333	0.5	0.166667	0.833333	0.375	0.25	0.333333	0.375	0.833333	0.333333
NA	NA	NA	HORVU0Hr1G031430	0	0	0	0	0	0	0	0.6	0	0	0.833333	0	2.6	0	2.2	1.2	0	0	0.6	0	0	0	0	0
NA	NA	NA	HORVU0Hr1G031440	1.3	1.8	2.2	3.3	3.8	2.2	0.8	1.4	2.8	2.1	5.1	3.1	6.6	1.4	2.7	5	2.1	2.9	1.2	1.1	1.5	2.9	4.4	3.3
NA	NA	NA	HORVU0Hr1G031470	0	0	0	0	0	0	0	0	0	0	0	0	0	0	0	0	0	0	0	0.421804	0	0	0	0
NA	NA	NA	HORVU0Hr1G031480	0.33626	0.666667	0	2.66667	2.33333	2	0.336282	0.333333	0.666667	2	2.33333	2.14226	5.66667	2.33333	0.778068	2.66667	0.666667	1.33333	2	0	2	2	1.33333	3.33333
NA	NA	NA	HORVU0Hr1G031500	201.688	179.777	204	189	157.742	107	130.747	190.665	142	141	125	145.884	191	194.294	202	145	135	144.366	177	168.604	142	144	132	139
NA	NA	NA	HORVU0Hr1G031520	3.87871	13.3476	11.4413	5.64684	0.933847	5.17702	6.69433	13.4348	2.09636	0	5.80879	0	16.1872	0.989489	8.54372	4.7516	6.93965	2.13355	3.53801	0.999798	0	1.94835	0	0
NA	NA	NA	HORVU0Hr1G031620	0	0	0	0	0	0	1	0	0	0	0	0	0	0	0	0	0	0	0	0	0	0	0	0
NA	NA	NA	HORVU0Hr1G031660	0	1	0	1	0	0	0	0	0	3	0	1	0	0	0	1	1	0	1	1	1	1	3	0
NA	NA	NA	HORVU0Hr1G031690	0	0	0	0	0	0	0	0	3.30766	0	0	0	0	0	0	0	0	0	0	0	0	0	0	0
NA	NA	NA	HORVU0Hr1G031700	1484.2	839.031	1102.56	1487.93	2175.79	1408.68	4152.43	3269.05	3520.09	2802.77	2658.92	4937.07	1166.05	1279.63	985.466	539.298	779.524	799.723	3983.15	4010.29	3413.81	2977.05	2464.99	2488.35
NA	NA	NA	HORVU0Hr1G031710	2893.02	1605.57	2426.57	2858.31	2998.21	2313.4	4707.22	5445.07	5032.54	4354.34	4636.02	4904.16	2850.77	3189.24	2140.24	1783.8	1784.37	2173.25	6139.51	6443.72	5237.92	4977.89	5155.75	5428.12
NA	NA	NA	HORVU0Hr1G031720	113.69	125.389	153.944	120.083	99.8305	88.6736	76.7049	118.77	115.998	103.228	92.2476	104.317	119.241	113.953	94.9132	84.7547	88.5862	132.655	108.652	113.086	94.7609	104.625	94.0289	144.872
NA	NA	NA	HORVU0Hr1G031730	248	179.157	353.422	445.458	306	254.5	241	182	243	66.5	84	316	368.061	298.701	220.5	240.119	286.5	385	262.5	208	184.186	69	67.2739	93.5
NA	NA	NA	HORVU0Hr1G031750	9.53181	1.68632	17.8765	10.4445	14.9271	4.15037	14.6846	19.0204	9.45509	6.26636	6.29829	6.27598	6.637	15.8484	9.68075	0	7.32793	7.49589	8.80876	19.2103	12.1633	13.7869	10.9744	5.31856
NA	NA	NA	HORVU0Hr1G031790	0	5	0	0	0	0	0	3	0	0	0	0	1.23931	0	1	0	0	0	0	0	0	0	0	0
NA	NA	NA	HORVU0Hr1G031810	39.2838	25.9799	43.0078	19.596	19.8291	31.226	29.3916	29.8033	30.2842	24.903	18.5347	34.1764	22.3625	11.6433	10.031	15.7049	2.98645	9.67947	30.2593	33.6153	17.0561	10.2713	13.8165	15.4665
NA	NA	NA	HORVU0Hr1G031830	1	0	0	0	0	0	0	0	0	0	0	0	0	0	0	0	0	0	0	0	0	0	0.5	0
NA	NA	NA	HORVU0Hr1G031850	306.061	276.846	173.298	169.021	259.795	189.679	288.706	631.78	385.845	473.905	573.518	680.747	264.585	157.83	172.901	185.221	101.91	143.699	635.233	517.699	412.441	464.608	531.715	595.831
NA	NA	NA	HORVU0Hr1G031890	594.657	492.536	514.546	597.237	578.197	443.49	729.928	742.572	701.471	797.021	679.733	987.08	543.408	514.657	455.967	397.755	408.922	493.236	894.732	957.201	776.902	813.501	733.175	917.639
NA	NA	NA	HORVU0Hr1G031910	3.19e-05	0	2.0748	5.3694	0	0	4.04146	0	0	0	0	0	0	0	1.6717	0	0	0	0.849389	0	2.51754	0	0	3.13822
NA	NA	NA	HORVU0Hr1G031920	60.8179	68.3624	76.394	68.645	55.6941	60.5592	66.7022	78.346	64.7371	62.7644	50.2233	61.1773	71.0021	46.9509	61.0709	36.247	32.4402	77.1754	62.5113	73.3116	60.1941	38.7565	63.2707	51.098
NA	NA	NA	HORVU0Hr1G031930	42.5787	30.0016	66.3326	71.0103	16.7453	38.148	1	0	3.88681	1.6102	3.088	0	28.6132	10.919	36.9886	51.8298	39.6679	72.535	6.221	5.42458	1.57072	6.6074	3.88303	4.31716
NA	NA	NA	HORVU0Hr1G031950	0.693111	1.11318	0.531792	1.13431	0	0	0	0	0	1.52876	0	1.03357	0	0	0.540929	0.533634	0.528758	0	0	0	0.518646	0.514556	0	0
NA	NA	NA	HORVU0Hr1G031960	2145.77	2577.47	2194.77	1574.97	1211.98	1216.94	956.685	1231.47	1149.87	1033.74	1070.05	1148.5	1629.57	1348.83	1656.78	1203.06	1343.49	1484.68	1182.15	1229.97	970.685	1016.77	1083.47	1197.93
NA	NA	NA	HORVU0Hr1G031970	383	531	328	140	181	181	211	216	191	244	154.986	159	268	135	243	153	217	196	254	273	197	197	173	225
NA	NA	NA	HORVU0Hr1G031980	0	0	0	0	0	0	0	0	0	0	0	0	0	0	0	0	0	0	0	0	0	0	0	1.02e-07
NA	NA	NA	HORVU0Hr1G032000	0	0	0	0	0	0	0	0	0	0	0	0	0	0	0	0	0	0.131269	0	0.305468	0	0	1.04e-08	0
NA	NA	NA	HORVU0Hr1G032060	5.37989	1.60589	7.48927	0	0	1.08228	0	0	0	0	1.06303	0	1.10518	0	0	1.06019	0	0	3.28469	0	0	0	0	1.08681
NA	NA	NA	HORVU0Hr1G032070	2.0389	3.00306	1.03656	2.00833	0	1.00344	0	0	6.00657	0	3.0025	2.00165	2.00214	4.00351	7.29194	3.46429	8.05879	9.18228	3.00602	0	1.02617	2.01085	2.00122	2.01124
NA	NA	NA	HORVU0Hr1G032100	20.2904	8.99634	16.5413	5.62202	7.99434	10	18.2151	18.6165	24.4171	14.2238	11.0193	12.6692	20.453	21.1408	19.8877	3.09992	17	3.12539	47.4064	17.0619	11.6455	16.4414	17.6991	14.94
NA	NA	NA	HORVU0Hr1G032110	1219.82	1198.82	1320.39	1106.02	946.824	775.09	953.518	1280.62	964.13	942.308	836.608	835.919	1165.17	1009.2	1065.49	648.944	776.704	863.931	1118.76	1095.97	831.747	972.07	1086.47	1329.66
NA	NA	NA	HORVU0Hr1G032120	2569.16	2809.05	2844.2	2579.45	2175.23	2048.48	2376.96	2889.85	2784.49	2414.22	2548.8	3009.8	2773.05	2238.01	1963.54	1745.34	1875.88	2082.11	3083.64	3181.2	2485.44	2435.68	2351.91	2653.26
NA	NA	NA	HORVU0Hr1G032140	4.51605	1.7232	16.8767	5.35491	2.88758	5.61316	2.51688	2.33505	1.41328	3.37785	5.55893	4.25673	4.87714	9.23924	3.39455	2.16912	1.72859	0	1.38098	1.89458	0	3.66116	3.0599	3.44574
NA	NA	NA	HORVU0Hr1G032220	0	1.51703	0	0	0	0	0	0	0	0.365028	0	0	0	0	0	0	0	0.29717	0	0	0	0	0	0.309501
NA	NA	NA	HORVU0Hr1G032230	3.63308	11.2079	14.3947	18.4962	11.2733	4.03266	0	0	3.33908	3.61966	2.45444	3.43379	20.8026	20.5839	16.9184	3.94284	4.58506	23.0326	4.77998	1.24744	9.82612	3.94096	0	3.64614
NA	NA	NA	HORVU0Hr1G032250	553.813	561.303	549.371	428.814	409.466	358.177	404.461	471.693	384.589	405.64	339.026	455.668	449.807	390.112	404.758	313.684	328.382	381.409	442.013	453.175	362.63	446.193	404.767	427.928
NA	NA	NA	HORVU0Hr1G032260	142	86.5	149.5	177.5	204.827	196	286.5	278.5	238.5	345.819	513.5	985	82.5	128.5	93	329.328	137.181	201	613.885	643.861	430	864.854	289	516.5
NA	NA	NA	HORVU0Hr1G032280	88.8761	103.323	118.434	65.1628	63.2955	37.2611	38.7204	61.5543	71.0843	38.3196	33.1636	43.7927	111.471	68.1491	70.4684	60.8171	46.092	39.9435	90.7618	50.7864	41.374	58.5579	39.9534	35.3715
NA	NA	NA	HORVU0Hr1G032300	0	0	0	0	0	0	0.999302	0	0	0	0	0	0.5	0	0.5	0	0	0.998967	0	0.5	0	0	0	0
NA	NA	NA	HORVU0Hr1G032320	3.11772	0	0	0	0	0	0	0	0	8.05175	0	0	3.20822	0	0	0	0	1.85235	0	0	0	0	0	0
NA	NA	NA	HORVU0Hr1G032330	13.3901	21.6588	23.094	16.793	9.44353	17.8588	27.7623	28.2375	22.9991	20.865	41.6326	48.7844	21.8635	24.6638	6.48618	7.06857	22.4653	21.8972	33.2668	41.5016	21.1335	18.3371	18.113	21.9118
NA	NA	NA	HORVU0Hr1G032350	0	0	0	0	0	0	3.43738	0	1.8969	0	0	0	0	1.8293	0	0	0	0	1.78855	0	0	0	0	0
NA	NA	NA	HORVU0Hr1G032360	9.86e-06	0.611654	0	0	0.000145	0	0	0	1.44003	0	0	1.9078	0.00100075	0	0.681619	0	0	0	0	0	0	0	0	0.601352
NA	NA	NA	HORVU0Hr1G032390	0	0	0	0	0	0	0	0	0	1.28631	0	1.29679	0	0	0	0	0	0	0	0	0	0	1.28602	0
NA	NA	NA	HORVU0Hr1G032400	1625	1919	1639	990	902.565	809	682	885	764.452	656	658.401	701	1247	1058.4	1286	712	809	749	831	747	742	646	645.464	740.443
NA	NA	NA	HORVU0Hr1G032410	75.2057	20.4489	77.714	167.514	133.537	136.232	380.139	299.765	252.682	246.847	291.316	529.346	57.8847	130.312	64.6165	22.4663	69.1404	42.2621	426.102	433.338	397.99	394.673	271.567	220.657
NA	NA	NA	HORVU0Hr1G032490	280	224	332	178	178	156	342	318	306	283	293	398	214	259	308	166	176	145	309	466	355	408	298	344
NA	NA	NA	HORVU0Hr1G032510	0	0.348749	0	0	0	0	0	0	0.333333	0.333333	0	0	0	0	0.333333	0	0	0	0	0	0	0	0	0
NA	NA	NA	HORVU0Hr1G032560	0.461538	0.384615	0	0.461538	0.230769	0.307692	0.230769	0.153846	0.0714286	0.384615	0.307692	0.461538	0.307692	0.384615	0.384615	0.461538	0.384615	0.0769231	0	0.538462	0.153846	0.153846	0.307692	0.615385
NA	NA	NA	HORVU0Hr1G032570	0	0	0	0.1	0.181818	0	0	0	0.1	0	0	0	0	0	0	0	0	0	0	0	0	0.1	0	0
NA	NA	NA	HORVU0Hr1G032620	4.46586	2.07944	3	0	1.83537	1.45166	1.25714	2.19801	0.303612	1.18667	2.50449	2.54456	1.84731	1.36613	0.691127	0.586741	2.91752	2.03791	2	2.28085	1.10208	3.20906	3.33364	3.16146
NA	NA	NA	HORVU0Hr1G032640	4.71069	8.4941	3.93415	20.9773	139.76	31.8717	11.3747	11.246	11.9279	38.1332	57.1008	98.8651	54.979	6.07149	6.35164	148.148	52.3438	35.9868	13.3052	7.58638	13.0235	18.5543	63.6822	25.2211
NA	NA	NA	HORVU0Hr1G032670	0.461538	0.384615	0	0.461538	0.230769	0.307692	0.230769	0.153846	0.0714286	0.384615	0.307692	0.461538	0.307692	0.384615	0.384615	0.461538	0.384615	0.0769231	0	0.538462	0.153846	0.153846	0.307692	0.615385
NA	NA	NA	HORVU0Hr1G032710	0	0	0	0	0	0	0	0	0	1.29303	0	0.661631	0	0	0	0	0	2.82625	0	0	0	0	0	0
NA	NA	NA	HORVU0Hr1G032730	1.2	1.6	0.8	0	0	0	0	0	0	0	0	0	0	0	0	0	0.249304	0	0	0	0	0	0	0
NA	NA	NA	HORVU0Hr1G032740	0	0.33263	0	3.36123	0.803969	0.333333	0.960811	0.458415	1.25	0.75	0.361329	0.21526	2.50085	1.9134	0.464207	2.97263	2.25	0.834789	0.666667	0.5	0.692223	0.867864	0	1
NA	NA	NA	HORVU0Hr1G032800	0	0	0	0	0	0	0.333333	0	0	0	0	0	0	0	0	0	0	0	0	0	0	0	0	0
NA	NA	NA	HORVU0Hr1G032820	0	0	0	0	0	0	0	0	0	0	0	0	0	0	0	0	0	0	0	0	0	0.142857	0	0
NA	NA	NA	HORVU0Hr1G032830	0	4.85124	0	5.09267	7.67425	0	3.03506	0	0.585771	0.0547033	2.40489	0	5.69508	0	2.46033	7.52561	2.34653	2.67667	0	2.65344	0	0	5.8745	0
NA	NA	NA	HORVU0Hr1G032850	1	1	0	0	0	0	0	0	0	0	1	0	0	0	0	0	0	0	0	0	0	0	0	0
NA	NA	NA	HORVU0Hr1G032890	48.0133	139.728	34.0854	9.75784	3.0351	4.63959	0	0	0.479688	0	0	0	14.3265	4.84151	30.3216	17.5978	45.5259	0	0	0	0	0	0	0
NA	NA	NA	HORVU0Hr1G032900	7.65574	2	4	0	0	0	0	0	3.26473	0	2.15943	1.03077	1.07234	0	0	1	0	0	2.17427	2.04065	1.08845	3.34769	0	4.1094
NA	NA	NA	HORVU0Hr1G032910	0.0215133	0	0	0	0.0125157	0	0	0	0	0.00245692	0	0	0	0	0	0.0485198	0	0	0	0	0	0	0	0
NA	NA	NA	HORVU0Hr1G032920	0.25	1.25	1.125	0	0	0	0	0.875	0	0	0.366721	0.5	1.24216	0	0	0.48723	4.94e-05	0	0.237795	0.238804	0.25	0	0	0
NA	NA	NA	HORVU0Hr1G032940	0.111111	1.38e-06	1.07e-06	0.222222	5.88e-06	1.08e-06	0	5.55e-07	0.166667	7.85e-06	0.333333	0.111111	0.555556	0.277778	0.0555556	4.75e-06	0.388889	0.0831087	0.111111	0	0.5	0.111111	0.262669	0.111111
NA	NA	NA	HORVU0Hr1G032950	0	0.222222	0	0	0	0.0555556	0	0	0	0	0.277778	0	0.166667	0	0	0	0	0.166667	0	0.0555556	0	0.277778	0	0.5
NA	NA	NA	HORVU0Hr1G032970	0.529412	0.235294	0.647059	0.823529	0.823529	0.470588	0.235294	0.529412	0.235294	0.882353	0.411765	0.823529	0.352941	0.529412	0.823529	0.588235	0.705882	0.941176	0.705882	0.352941	0.411765	1.52941	1.11765	1.35294
NA	NA	NA	HORVU0Hr1G033020	0	1.07127	0	0.535243	3	0.535329	0	0	0	0	0	0	0	0	0	0	1.07666	0	0	0	0	0	0.536854	0
NA	NA	NA	HORVU0Hr1G033050	0	0	0	0	0	0	0	0	0.00139678	0	0	0	0	0	0	0	0	0	0	0	0	0	0	0
NA	NA	NA	HORVU0Hr1G033060	0	0	0	0	0	0	0	0	0	0	0	0	0	0	0	0	0	0	0	0.421804	0	0	0	0
NA	NA	NA	HORVU0Hr1G033120	0.461538	0.384615	0	0.461538	0.230769	0.307692	0.230769	0.153846	0.0714286	0.384615	0.307692	0.461538	0.307692	0.384615	0.384615	0.461538	0.384615	0.0769231	0	0.538462	0.153846	0.153846	0.307692	0.615385
NA	NA	NA	HORVU0Hr1G033130	0.0101173	0	0.0634979	0	0	0	0.0646476	0.096291	0.035242	0.155933	0	0.00147803	0.00871478	0	0	0	0.200401	0.0621637	0.16734	0.0890325	0	0.00147414	0.074986	0
NA	NA	NA	HORVU0Hr1G033220	1.8216	0	0	0	0	0	52.9441	0	3.47363	2.31	1.15799	41.1624	0	0	0	0	0	0	40.2559	6.20563	0.0572519	8.03469	0	26.5254
NA	NA	NA	HORVU0Hr1G033250	0	0	0	0	0	0	0	0	0	0	0	0	0	0	0	0	0	0	1.02166	0	0	0	0	0
NA	NA	NA	HORVU0Hr1G033260	50	39	34	15	16	19	25	20	32	17	28	17	44	26	32	24	12	33	31	26	20	32	18	22
NA	NA	NA	HORVU0Hr1G033280	0	0.299549	0.125	0.342039	0	0.299252	0.125	0.25	0.285714	0.125	0	0.125	1	0	0.375	0	0.25286	0	0	0	0	0	0.341348	0
NA	NA	NA	HORVU0Hr1G033290	1.63979	0	0.582152	0	0	0	0	3.77065	0	0	0	0.622938	0	0	0.65763	0.621212	0.372492	0	0	1.21555	0	0	0	0
NA	NA	NA	HORVU0Hr1G033330	0	0	0	0	8.23822	0	0	0	0	0	0	0	0	0	0	0	0	0	2.55497	0	0	0	0	0
NA	NA	NA	HORVU0Hr1G033360	0	0	1.78071	0	0	0	0	0	0	0	0	0	5.43763	0	0	0	1.92557	0	0	0	0	0	0	0
NA	NA	NA	HORVU0Hr1G033370	35273.1	46866.8	33158.3	27897.9	89336.4	29606.5	25606.6	37699.8	43077.7	15713.8	27571.9	27192	193285	46437.1	45249.8	90423.5	43823.5	16570.2	44118.5	18094.3	36727	14951.6	40624.6	18242.1
NA	NA	NA	HORVU0Hr1G033410	0.0215133	0	0	0	0.0125157	0	0	0	0	0.00245692	0	0	0	0	0	0.0485198	0	0	0	0	0	0	0	0
NA	NA	NA	HORVU0Hr1G033420	0	0	0	0	0	4.22e-07	0	0	0	0	0	0	0	0	0	0	0	0	0	0	0	0	0	0
NA	NA	NA	HORVU0Hr1G033450	0.111111	1.38e-06	1.07e-06	0.222222	5.88e-06	1.08e-06	0	5.55e-07	0.166667	7.85e-06	0.333333	0.111111	0.555556	0.277778	0.0555556	4.75e-06	0.388889	0.0831087	0.111111	0	0.5	0.111111	0.262669	0.111111
NA	NA	NA	HORVU0Hr1G033460	0	0.222222	0	0	0	0.0555556	0	0	0	0	0.277778	0	0.166667	0	0	0	0	0.166667	0	0.0555556	0	0.277778	0	0.5
NA	NA	NA	HORVU0Hr1G033480	2.16667	1	1	4.66667	2.5	1.33333	1.66667	2.33333	1.16667	3.5	3.16667	3.33333	2.66667	2.33333	2.66667	4	1.66667	2.83333	1.33333	1.83333	1.66667	2.66667	3.33333	3.66667
NA	NA	NA	HORVU0Hr1G033490	0.529412	0.235294	0.647059	0.823529	0.823529	0.470588	0.235294	0.529412	0.235294	0.882353	0.411765	0.823529	0.352941	0.529412	0.823529	0.588235	0.705882	0.941176	0.705882	0.352941	0.411765	1.52941	1.11765	1.35294
NA	NA	NA	HORVU0Hr1G033520	0	0.299549	0.125	0.342039	0	0.299252	0.125	0.25	0.285714	0.125	0	0.125	1	0	0.375	0	0.25286	0	0	0	0	0	0.341348	0
NA	NA	NA	HORVU0Hr1G033540	0	0	0	0	0	1.1464	0	0	1.37736	0.590267	1.60336	0	0	0	0	0.26629	0	0	0	0	0	0	0	0
NA	NA	NA	HORVU0Hr1G033550	0	0.575819	0	0.545476	1.1797	0	0	0	0	0.6	0.0463202	2.29919	0.140113	0.977212	0	1.14495	1.17892	0.201145	0.350098	0.585071	0	0.172443	0	0.8
NA	NA	NA	HORVU0Hr1G033560	0.166667	0.0833333	0	0.170983	0.166667	0.416667	0	0	0	0.0833333	0	0	0.166667	0.25	0.25	0	0	0.0833333	0	0	0	0.333333	0.166667	0.25
NA	NA	NA	HORVU0Hr1G033570	0	0	0	0	0.181818	0	0.0909091	0.0909091	0	0	0	0.636364	0.165912	0	0	0	0	0	0.272727	0.0909091	0.272727	0.0909091	0	0.0909091
NA	NA	NA	HORVU0Hr1G033600	0.0101173	0	0.0634979	0	0	0	0.0646476	0.096291	0.035242	0.155933	0	0.00147803	0.00871478	0	0	0	0.200401	0.0621637	0.16734	0.0890325	0	0.00147414	0.074986	0
NA	NA	NA	HORVU0Hr1G033630	1.59105	2.42446	0.864454	0	2.90555	1.40725	1.72345	2.71876	2.65414	1.5	2.94519	0.627351	0.903288	2.46211	1.95625	1.5	1.38085	0.4	2.80018	2.15606	3.22089	4.00676	3.66641	0.642261
NA	NA	NA	HORVU0Hr1G033640	0	0.959801	0.648356	0.0995039	0.496981	0.572802	0	0.666667	0.925509	1	0.889777	0.142699	0.333333	0.111034	0	0.782441	0.666667	0	0	0.981879	0.797101	2.26399	0.928382	0.333333
NA	NA	NA	HORVU0Hr1G033660	0	0	0	0	0	0	0	0	0	0	0	0	0	0	0	0	0.7252	0	0	0	0	0	0	0
NA	NA	NA	HORVU0Hr1G033670	0	2.05265	2.68895	1.72885	4.97494	4.95885	8.93217	4.11418	7.88527	1	2.70069	2.48504	10.7504	2.95004	2.27605	0	1.56121	0	1.3314	0.0372357	0	0	3.84823	1.17737
NA	NA	NA	HORVU0Hr1G033690	0	0	0	0	0	2.999	0	0	0	0	0	0	0	0	0	0	0	0	0	0	0	0	0	0
NA	NA	NA	HORVU0Hr1G033700	0.25	1.25	1.125	0	0	0	0	0.875	0	0	0.366721	0.5	1.24216	0	0	0.48723	4.94e-05	0	0.237795	0.238804	0.25	0	0	0
NA	NA	NA	HORVU0Hr1G033720	0.111111	1.38e-06	1.07e-06	0.877976	5.88e-06	1.08e-06	1.5	1.64286	0.166667	7.85e-06	0.333333	0.111111	0.555556	0.277778	0.0555556	4.75e-06	0.388889	0.0831087	0.111111	0	0.5	0.111111	0.262669	0.111111
NA	NA	NA	HORVU0Hr1G033730	0	0.222222	0	0	0	0.0555556	0	0	0	0	0.277778	0	0.166667	0	0	0	0	0.166667	0	0.0555556	0	0.277778	0	0.5
NA	NA	NA	HORVU0Hr1G033750	0.529412	0.235294	0.647059	0.823529	0.823529	0.470588	0.235294	0.529412	0.235294	0.882353	0.411765	0.823529	0.352941	0.529412	0.823529	0.588235	0.705882	0.941176	0.705882	0.352941	0.411765	1.52941	1.11765	1.35294
NA	NA	NA	HORVU0Hr1G033770	0	0.299549	0.125	0.342039	0	0.299252	0.125	0.25	0.285714	0.125	0	0.125	1	0	0.375	0	0.25286	0	0	0	0	0	0.341348	0
NA	NA	NA	HORVU0Hr1G033790	0	0	0	0	0	0	0	0	0	0	0	0	0	0	0	0	0	0	0	0	0	0	1.2762	0
NA	NA	NA	HORVU0Hr1G033800	0	0	0	0	0	0	0	0	0	0	0	0	0	0	0	0	0	0	0	0.421804	0	0	0	0
NA	NA	NA	HORVU0Hr1G033810	0	1	0.25	1	0.5	0	0	0.25	0.25	0	1.75	0.5	0	0	0.5	1.5	0.2	1	0.4	0.25	0.5	2.14286	1	1
NA	NA	NA	HORVU0Hr1G033820	0	0	0	0	0	0	0	0	0	0	0.833333	0	0	0	0	0	0	0	0	0	0	0	0	0
NA	NA	NA	HORVU0Hr1G033850	0	0	0	0.714286	0	0.1	0.1	0.000999	0	0.4	0	0	0	0	0	0.428571	0	0.222222	0	0.0885577	0	0	0.000176	0.3
NA	NA	NA	HORVU0Hr1G033860	0	0	0	0	0.0740403	0	0	0	0	0	0	0	0	0	0	0	0	0	0	0	0	0	0.237194	0
NA	NA	NA	HORVU0Hr1G033870	0.00653161	0	0	0	0	0.00453302	0	0	0	0	0	0	0	0	0	0	0	0	0	0	0	0	0	0.00851299
NA	NA	NA	HORVU0Hr1G033880	0	0	0	1	0.5	0	0	0	0	0.5	0	0.5	2.3712	0	0	0.5	0.5	0	0	0	0	0	0.5	0
NA	NA	NA	HORVU0Hr1G033900	0	0.33263	0	3.36123	0.803969	0.333333	0.960811	0.458415	1.25	0.75	0.361329	0.21526	2.50085	1.9134	0.464207	2.97263	2.25	0.834789	0.666667	0.5	0.692223	0.867864	0	1
NA	NA	NA	HORVU0Hr1G033940	0.461538	0.384615	0	0.461538	0.230769	0.307692	0.230769	0.153846	0.0714286	0.384615	0.307692	0.461538	0.307692	0.384615	0.384615	0.461538	0.384615	0.0769231	0	0.538462	0.153846	0.153846	0.307692	0.615385
NA	NA	NA	HORVU0Hr1G033970	0.0101173	0	0.0634979	0	0	0	0.0646476	0.096291	0.035242	0.155933	0	0.00147803	0.00871478	0	0	0	0.200401	0.0621637	0.16734	0.0890325	0	0.00147414	0.074986	0
NA	NA	NA	HORVU0Hr1G033990	0	0.575819	0	0.545476	1.1797	0	0	0	0	0.6	0.0463202	2.29919	0.140113	0.977212	0	1.14495	1.17892	0.201145	0.350098	0.585071	0	0.172443	0	0.8
NA	NA	NA	HORVU0Hr1G034000	0.166667	0.0833333	0	0.170983	0.166667	0.416667	0	0	0	0.0833333	0	0	0.166667	0.25	0.25	0	0	0.0833333	0	0	0	0.333333	0.166667	0.25
NA	NA	NA	HORVU0Hr1G034010	0	0	0	0	0.181818	0	0.0909091	0.0909091	0	0	0	0.636364	0.165912	0	0	0	0	0	0.272727	0.0909091	0.272727	0.0909091	0	0.0909091
NA	NA	NA	HORVU0Hr1G034040	0.0215133	0	0	0	0.0125157	0	0	0	0	0.00245692	0	0	0	0	0	0.0485198	0	0	0	0	0	0	0	0
NA	NA	NA	HORVU0Hr1G034050	0	0.575819	0	0.545476	1.1797	0	0	0	0	0.6	0.0463202	2.29919	0.140113	0.977212	0	1.14495	1.17892	0.201145	0.350098	0.585071	0	0.172443	0	0.8
NA	NA	NA	HORVU0Hr1G034080	0	0	0	1.36128	0	0	0	2.3191	0.308538	0	0	0	0	0	0	0	0	1.04154	0	0	0	0.759258	0	0
NA	NA	NA	HORVU0Hr1G034150	29.4497	23.276	24.6737	25.4249	37.5687	17.1649	15.0423	35.431	44.7515	20.1758	23.3224	22.087	79.84	18.7817	30.0019	27.3873	10.8669	6.13859	35.4422	20.2603	29.7497	13.517	25.7524	18.2549
NA	NA	NA	HORVU0Hr1G034160	91.7353	51.5928	66.7037	72.7919	112.841	55.0257	105.81	158.713	124.953	156	221.687	164.286	181.175	72.427	68.9628	100.802	52.6778	69.3915	147	158	154	142	148.652	208.676
NA	NA	NA	HORVU0Hr1G034190	0.303978	2.37708	0.53141	0.000133	0.599897	0.195511	0.638505	0	0	0	2.80062	0.311944	2.59472	0.530382	1.27065	1.95297	0.315732	0	0.083369	0	0.12511	0	0.95596	0.485398
NA	NA	NA	HORVU0Hr1G034210	4.71069	8.4941	3.93415	20.9773	139.76	31.8717	11.3747	11.246	11.9279	38.1332	57.1008	98.8651	54.979	6.07149	6.35164	148.148	52.3438	35.9868	13.3052	7.58638	13.0235	18.5543	63.6822	25.2211
NA	NA	NA	HORVU0Hr1G034240	0.444444	0	0.222222	0	0	0.222222	0.222222	0	0.222222	0	0.333333	0.111111	0.111111	0	0.333333	0.111111	0	0.222222	0.111111	0.111111	0	0.333333	0.222222	0.0909091
NA	NA	NA	HORVU0Hr1G034250	1.43032	0.49691	2.96853	0.700135	0.646789	0.294287	0.797219	1.5	0	1.29578	0.358409	5.01239	0	0	0.5	0	0.494175	0	2.4233	1.07401	0.350689	0	0	0
NA	NA	NA	HORVU0Hr1G034280	0	0	0	0	0	0	0	0	0	0	0.142857	0	0	0.142857	0	0.142857	0	0	0	0	0	0	0	0
NA	NA	NA	HORVU0Hr1G034290	13	17	20	21	9	12	9	19	10	16	17	24	15	8	12.9716	17	16	16	15	14	10	8	22	18
NA	NA	NA	HORVU0Hr1G034330	0.529412	0.235294	0.647059	0.823529	0.823529	0.470588	0.235294	0.529412	0.235294	0.882353	0.411765	0.823529	0.352941	0.529412	0.823529	0.588235	0.705882	0.941176	0.705882	0.352941	0.411765	1.52941	1.11765	1.35294
NA	NA	NA	HORVU0Hr1G034340	0.111111	0.833479	6	0.877976	2.62121	1.08e-06	1.5	1.64286	0.166667	7.85e-06	2.12798	0.682373	1.10031	0.277778	0.0555556	4.75e-06	2.21991	4.47325	2.91146	4	0.5	5.54766	4.10663	4.09114
NA	NA	NA	HORVU0Hr1G034350	1	1.5	1	0	1.37272	1	0	0.227378	3	0.333333	0	0.666667	2.88351	2	3	1.35842	4.92e-08	0	0	0.670616	0.666667	0	0	0
NA	NA	NA	HORVU0Hr1G034370	0	0	1.3891	0	0	0	1.30963	0	3.9985	2.85535	0	0	0	0	1.09905	0	0.396798	3.30575	2.53785	0	0.377	1.59246	0	0
NA	NA	NA	HORVU0Hr1G034380	0	0.748273	0	0.243003	0	0	0	0	0.666667	0	0	0.000201	0	0	0.333333	0	0	0.666667	0	0	0	2.28e-08	0.666667	0.666667
NA	NA	NA	HORVU0Hr1G034420	0.166667	0.0833333	0	0.170983	0.166667	0.416667	0	0	0	0.0833333	0	0	0.166667	0.25	0.25	0	0	0.0833333	0	0	0	0.333333	0.166667	0.25
NA	NA	NA	HORVU0Hr1G034430	0	0	0	1.59917	0	0	0	2.61475	0	0	0	0	1.15114	0	3.36221	3.98213	0	0	0	0	0	2.69653	0	0
NA	NA	NA	HORVU0Hr1G034460	0	0.222222	0	0	0	0.0555556	0	0	0	0	0.277778	0	0.166667	0	0	0	0	0.166667	0	0.0555556	0	0.277778	0	0.5
NA	NA	NA	HORVU0Hr1G034470	5.73795	5.5	3.75	5	4.75	2.75	2.75	1.25	2.25	0.8	3.75	4.5	7.5	2.75	2.5	3.75	4.25	1.25	2.5	4.25	3.25	2.75	3	1.5
NA	NA	NA	HORVU0Hr1G034520	0	1	0	0	0	0	0	0	0	0	0	0	0	0	3	0	0	0	0	0	0	0	0	0
NA	NA	NA	HORVU0Hr1G034550	1.35404	4.35637	2	0	1	1.63465	0.659234	1.41329	2	4	3	2	4	2.47744	1	1.47544	6.85564	1	0	0	1	0	1	3
NA	NA	NA	HORVU0Hr1G034600	0.0215133	0	0	0	0.0125157	0	0	0	0	0.00245692	0	0	0	0	0	0.0485198	0	0	0	0	0	0	0	0
NA	NA	NA	HORVU0Hr1G034610	1.99e-05	1.33333	1.66667	0	1.39e-05	0.333333	1.02e-05	1.35e-05	1.66667	2.66667	0	0.000352	4	0	5.32e-08	0.000229	1.66667	0	2.33333	7.6e-06	0.000192	4.98e-08	0.666667	0.666667
NA	NA	NA	HORVU0Hr1G034640	0	0	0.164205	0	0.820204	0	0	0	1.09517	1.53366	0	0.0346157	0	0	0.76247	0.431984	1	0.144037	0.666667	0	0	0.247212	0	0
NA	NA	NA	HORVU0Hr1G034660	2	2	0	3.28635	4.40768	3	2	4	2	6	2	2	1	3	1	6	2	8	2	2	1	10	1.10245	3
NA	NA	NA	HORVU0Hr1G034700	0	0	0	0	1.20118	0	0	0	0	0	0	0	0	0	0	0	0	0	0	0	0	0	0	0
NA	NA	NA	HORVU0Hr1G034720	2.47234	1.66896	1.79895	5.38325	5.89432	2.48187	2.24116	2.69864	0.94735	4.36164	4.46128	6.72499	2.35647	0.450577	1.22678	3.59601	1.79828	1.3499	0.288659	1.02597	2.68972	2.59407	5.38964	5.40354
NA	NA	NA	HORVU0Hr1G034730	0.5	1	0.166667	0.857143	1	0.2	0.666667	0.375	0.125	0.25	0.666667	0	1.83333	0.166667	0.333333	0.5	0.166667	0.833333	0.375	0.25	0.333333	0.375	0.833333	0.333333
NA	NA	NA	HORVU0Hr1G034740	0	0	1.67462	0	0	0	0	0	3.00494	0	0	0	1.09833	0	0	0	1.52694	0	0	0.104708	0.652918	0	0.153374	0
NA	NA	NA	HORVU0Hr1G034770	0.5	1	0.166667	0.857143	1	0.2	0.666667	0.375	0.125	0.25	0.666667	0	1.83333	0.166667	0.333333	0.5	0.166667	0.833333	0.375	0.25	0.333333	0.375	0.833333	0.333333
NA	NA	NA	HORVU0Hr1G034780	0	0	0	0	0	0	1.89943	0	0	0	0	0	0	0	0	0	0	5.08084	2.62181	1.85135	0	0	0	0
NA	NA	NA	HORVU0Hr1G034790	0	0	0	0.1	0.181818	0	0	0	0.1	0	0	0	0	0	0	0	0	0	0	0	0	0.1	0	0
NA	NA	NA	HORVU0Hr1G034800	18.5858	27.9106	8.00805	7.7032	30.0359	14.0779	1.65705	6.80873	6.4224	25.5428	9.94845	11.9623	21.0285	9.40659	5.65089	20.3464	10.2526	20.723	13.5455	4.75048	12.6547	15	14.5667	13
NA	NA	NA	HORVU0Hr1G034830	0	0	0	0	0	0	2.09e-08	1.01e-08	0	0	0	0	0	9.92e-09	0	0	0	4.79e-08	0	0	0	0	0	0
NA	NA	NA	HORVU0Hr1G034860	0.0101173	0	0.0634979	0	0	0	0.0646476	0.096291	0.035242	0.155933	0	0.00147803	0.00871478	0	0	0	0.200401	0.0621637	0.16734	0.0890325	0	0.00147414	0.074986	0
NA	NA	NA	HORVU0Hr1G034900	0.461538	0.384615	0	0.461538	0.230769	0.307692	0.230769	0.153846	0.0714286	0.384615	0.307692	0.461538	0.307692	0.384615	0.384615	0.461538	0.384615	0.0769231	0	0.538462	0.153846	0.153846	0.307692	0.615385
NA	NA	NA	HORVU0Hr1G034910	0.461538	0.384615	0	0.461538	0.230769	0.307692	0.230769	0.153846	0.0714286	0.384615	0.307692	0.461538	0.307692	0.384615	0.384615	0.461538	0.384615	0.0769231	0	0.538462	0.153846	0.153846	0.307692	0.615385
NA	NA	NA	HORVU0Hr1G034930	0	0	0	0	0.367573	0	0	0.331166	0	0.383293	0.614818	0	0.889835	0	0	0	0.814009	0	0.313068	0	0	0.301444	0.0440141	0
NA	NA	NA	HORVU0Hr1G034940	0.355313	0	0.971977	1.39684	3.73182	1.76722	0.358351	0.699653	0.713718	3.06242	2.41152	1.3967	2.59313	1.16503	0.92313	5.05014	2.18867	2.48622	0.977732	1.98786	3.90753	4.44898	3.93031	2.91623
NA	NA	NA	HORVU0Hr1G034950	2.34754	4.64169	1.17935	3.75175	3.44062	1.61708	1.5469	0.12715	2.65634	0	0	1.08606	2.45181	2.93762	1.53317	0	1.77564	0.445532	2.85578	0.0338697	0	0	2.81507	0
NA	NA	NA	HORVU0Hr1G034960	0.0215133	0	0	0	0.0125157	0	0	0	0	0.00245692	0	0	0	0	0	0.0485198	0	0	0	0	0	0	0	0
NA	NA	NA	HORVU0Hr1G034980	0.000437	0	0	0	2.09e-05	0	0	0	0	9.94e-07	0	0	0	0	0	0.175075	0	0	0	0	0	0	0	0
NA	NA	NA	HORVU0Hr1G035140	0	0	0	0	0	0	0	0	0.0714286	0	0	0	0	0	0	0	0	0	0	0	0	0	0	0
NA	NA	NA	HORVU0Hr1G035160	0.0215133	0	0	0	0.0125157	0	0	0	0	0.00245692	0	0	0	0	0	0.0485198	0	0	0	0	0	0	0	0
NA	NA	NA	HORVU0Hr1G035170	0	0.222222	0	0	0	0.0555556	0	0	0	0	0.277778	0	0.166667	0	0	0	0	0.166667	0	0.0555556	0	0.277778	0	0.5
NA	NA	NA	HORVU0Hr1G035190	0.529412	0.235294	0.647059	0.823529	0.823529	0.470588	0.235294	0.529412	0.235294	0.882353	0.411765	0.823529	0.352941	0.529412	0.823529	0.588235	0.705882	0.941176	0.705882	0.352941	0.411765	1.52941	1.11765	1.35294
NA	NA	NA	HORVU0Hr1G035200	0	0	0	0	0	0	0	0	0	0	0.142857	0	0	0.142857	0	0.142857	0	0	0	0	0	0	0	0
NA	NA	NA	HORVU0Hr1G035250	0	0	0	0	0.181818	0	0.0909091	0.0909091	0	0	0	0.636364	0.165912	0	0	0	0	0	0.272727	0.0909091	0.272727	0.0909091	0	0.0909091
NA	NA	NA	HORVU0Hr1G035260	0.166667	0.0833333	0	0.170983	0.166667	0.416667	0	0	0	0.0833333	0	0	0.166667	0.25	0.25	0	0	0.0833333	0	0	0	0.333333	0.166667	0.25
NA	NA	NA	HORVU0Hr1G035270	0	0.575819	0	0.545476	1.1797	0	0	0	0	0.6	0.0463202	2.29919	0.140113	0.977212	0	1.14495	1.17892	0.201145	0.350098	0.585071	0	0.172443	0	0.8
NA	NA	NA	HORVU0Hr1G035280	0.25	1.25	1.125	0	0	0	0	0.875	0	0	0.366721	0.5	1.24216	0	0	0.48723	4.94e-05	0	0.237795	0.238804	0.25	0	0	0
NA	NA	NA	HORVU0Hr1G035300	0.0101173	0	0.0634979	0	0	0	0.0646476	0.096291	0.035242	0.155933	0	0.00147803	0.00871478	0	0	0	0.200401	0.0621637	0.16734	0.0890325	0	0.00147414	0.074986	0
NA	NA	NA	HORVU0Hr1G035310	49.2594	51.7446	44.6451	51.8817	40.4396	12.6706	16.013	31.4144	23.5607	21.0933	28.0552	28.4203	28.1063	54.5902	37.6359	21.5955	19.8204	11.443	39.6414	36.6009	16.4362	33.7595	23.4325	43.7768
NA	NA	NA	HORVU0Hr1G035320	14.4624	3.87368	4.36998	11.1026	0.0892066	0	18.7068	6.63374	1.83283	0.119602	0	0	14.5603	0	0	0.00073	5.15926	0	7.17495	0.573814	0	0	0	0
NA	NA	NA	HORVU0Hr1G035420	0.733545	0.418956	0	0.733542	0	0	0	0	0	0.666667	0.339173	1.07433	0	0	0.333333	0	0	0	0	0	0	0.715075	0	0.377278
NA	NA	NA	HORVU0Hr1G035430	0	0.348749	0	0	0	0	0	0	0.333333	0.333333	0	0	0	0	0.333333	0	0	0	0	0	0	0	0	0
NA	NA	NA	HORVU0Hr1G035440	90.0588	3	1	19	46	9	1145.45	301.57	367.967	305.423	106	1188.21	12	3	0.5	6.0245	7	0.5	682.285	354.15	155	193.579	186	531.166
NA	NA	NA	HORVU0Hr1G035460	0	1.50547	0	0.2591	0	0.964738	1.45261	0	0	0.782794	3.9604	1.53518	0	0	0	0	0	0	3.73503	0	0	0	0	0
NA	NA	NA	HORVU0Hr1G035470	0	3.79045	0	5.64424	10.468	0	0	0	5.58273	4.37027	1.88122	5.14663	0	0	0	2.84241	0	0	0	0	0	2.06334	0	3.77964
NA	NA	NA	HORVU0Hr1G035530	0	0	4.00297	6.65481	13.6909	2.28114	0	0	1.00053	3.07776	5.56142	7.99282	4.55506	0	1.00069	21.7407	4.53003	4.00984	0	1.00037	2.00179	2.22764	6.84292	4.10532
NA	NA	NA	HORVU0Hr1G035540	0	0	1	0	3.25213	0	0	0	0	6.09253	9.09048	0	0	0	0	0	0	0	0	0	1	0	9.74688	14.9516
NA	NA	NA	HORVU0Hr1G035560	3.73184	10.0885	2.08001	2.31957	3.69304	1.98331	13.1369	25.3159	0	10.7608	10.4808	0	0	3.64469	2.02862	7.88648	1.72048	0	5.60219	2.24847	1.58e-05	1.97605	7.48034	5.63183
NA	NA	NA	HORVU0Hr1G035620	0	4	2	2.01853	1	0	3	2	2	1	4	2	2	1	1	0	0	4	3	1.00686	3	3	6	8
NA	NA	NA	HORVU0Hr1G035630	0	0	1.07485	0	0	0	0	0	0	0	0	0	0	0	0	0	0	0	0	0	0	0	0	0
NA	NA	NA	HORVU0Hr1G035640	0	2.44068	1.30051	1.45066	0	1.30879	0	0	0	0	0	0	0	0	2.72174	0	0	0	0	0	0	0	0	0
NA	NA	NA	HORVU0Hr1G035650	0	0	0	0	0	0	0	0	1.90325	0	0	0	0	0	0	0	0	0	0	0	2.28294	0	0	0
NA	NA	NA	HORVU0Hr1G035680	0	1.01637	0	1.02055	0	1.02711	0	0	3.04682	0	1.01622	1	0	0	0	0	0	0	0	1.02597	0	1.00751	0	0
NA	NA	NA	HORVU0Hr1G035750	8.09191	12.6559	0	0	2.45161	0	0	8.761	2.44169	5.7602	0	5.33587	2.58703	4.49926	2.27223	0	12.7896	7.17908	9.07078	4.88026	0	0	4.79399	4.79921
NA	NA	NA	HORVU0Hr1G035760	31.9925	13.0862	20.1992	4.72825	14.3863	4.1596	4.06284	6.55859	11.5463	10.2513	9.42776	15.9915	15.3348	9.07837	6.55978	5.38518	16.6743	4.45002	2.03441	0	0	8.21366	8.31557	24.8057
NA	NA	NA	HORVU0Hr1G035780	40	33.627	32	14.5831	16.8495	15	15	19	20	11	11	9	28.6758	12	21.8493	10	19	13	19	19	13	10.1691	11.7612	14
NA	NA	NA	HORVU0Hr1G035820	1108.3	1234.04	940.047	641.093	471.428	596.045	1068.08	1047.21	896.22	680.242	818.382	1065.17	685.14	535.13	749.358	515.017	506.134	593.512	1148.25	1310.25	1114.16	734.161	667.14	671.176
NA	NA	NA	HORVU0Hr1G035830	0	0	0	0	0	0	0	0	0	0	0	0	0	0	0	0	0	0	1.27099	0	0	0	0	0
NA	NA	NA	HORVU0Hr1G035880	0	0	0	0	0.602945	0	0	0	0	0	0	0	0	0	0	0	0	0	0	0	0	0	0	0
NA	NA	NA	HORVU0Hr1G035910	2745	3024.39	2888.86	2008.38	1527	1450	1356.36	1393.24	1510.88	1246.88	1149	1436	2294.92	1731	2240.92	1308	1524.74	1596	1503.76	1416	1280	994.001	982.999	1215.26
NA	NA	NA	HORVU0Hr1G035920	487	568	513	363	320	280	308	327	365	281	307	323	388	334	410	262	260	305	365	382	326	310	290	359
NA	NA	NA	HORVU0Hr1G035930	72.542	67.7418	55.691	32.6836	31.0059	24.8984	23.1273	53.2867	21.3678	17.5009	32.6446	28.8265	52.3721	42.7385	32.4455	34.9035	28.0148	48.2357	36.2294	26.9485	27.1452	17.4504	38.1571	36.0742
NA	NA	NA	HORVU0Hr1G036250	3.52891	3.20438	0	0	0	0	0	2.42668	3.45614	0	0	0	0	0	0	0	0	0	0	0	0	0	0	0
NA	NA	NA	HORVU0Hr1G036300	0	0	0	0	0	0	0	0	0	1.59357	0	0	0	0	0	0	0	1.37623	0	0	0	0	0	0
NA	NA	NA	HORVU0Hr1G036330	7.75	8	5.92959	6.25	5.5	5.23813	2.41519	3.2493	2.99992	3.25	3.6891	2.75	8.19399	2	4	7	6.5	4.85992	3.92211	3.14246	3.7496	4.47085	4.25	6.36895
NA	NA	NA	HORVU0Hr1G036340	0	0	0.5	0	0.5	0	1.5	0.5	1.5	2	4.5	2	0	0.5	0	0	0	0	3.5	2.5	1	3	2	0.5
NA	NA	NA	HORVU0Hr1G036350	0	0	0	0	0	0.480668	0	0	0	0	0	0	0	0	0	0	0	0	0	0	0	0	0	0
NA	NA	NA	HORVU0Hr1G036360	0.666667	1.33333	0.25	3.5	1.5	0	0	0.25	0.916667	0.25	2.75	0.5	0	0	1.5	1.5	0.2	1	1.06667	0.25	1.83333	3.47619	2.5	1
NA	NA	NA	HORVU0Hr1G036370	0	0	0	0	0	0	0	0.6	0	0	0.833333	0	2.6	0	2.2	1.2	0	0	0.6	0	0	0	0	0
NA	NA	NA	HORVU0Hr1G036380	5.73795	5.5	3.75	5	4.75	2.75	2.75	1.25	2.25	0.8	3.75	4.5	7.5	2.75	2.5	3.75	4.25	1.25	2.5	4.25	3.25	2.75	3	1.5
NA	NA	NA	HORVU0Hr1G036390	0	1.00293	0	0	0	0	1	0	0	0	0	1	1	0	0	0	0	0	0	0	1	1	0	1
NA	NA	NA	HORVU0Hr1G036420	0	0.614892	0	1.14506	2.40726	0.661442	1.16667	0.445632	0.333333	1.21967	2.17402	1.31695	0.967871	0	0.397497	2.0202	0.242313	1.28643	0.635516	0.702693	1.71246	1.61948	1.94373	1.80141
NA	NA	NA	HORVU0Hr1G036450	28.2124	21.9022	11	15	41.8553	13.0092	12	19.685	26.9088	11	26.02	20	68	18	16	25.4212	20.7789	9.61216	20	13	14	16	32.339	23.804
NA	NA	NA	HORVU0Hr1G036470	0.0101173	0	0.0634979	0	0	0	0.0646476	0.096291	0.035242	0.155933	0	0.00147803	0.00871478	0	0	0	0.200401	0.0621637	0.16734	0.0890325	0	0.00147414	0.074986	0
NA	NA	NA	HORVU0Hr1G036480	2.02308	0.035969	1.96036	3.51e-06	0	1.99995	0.186005	0.730119	0.142899	0.101936	1.40244	0.74581	0.814719	0.358939	1.53104	0	2.82711	0.439167	0.113488	0	0.890727	0	2.5295	1.15508
NA	NA	NA	HORVU0Hr1G036520	0	0	0	0	0.367573	0	0	0.331166	0	0.383293	0.614818	0	0.889835	0	0	0	0.814009	0	0.313068	0	0	0.301444	0.0440141	0
NA	NA	NA	HORVU0Hr1G036530	0.0215133	0	0	0	0.0125157	0	0	0	0	0.00245692	0	0	0	0	0	0.0485198	0	0	0	0	0	0	0	0
NA	NA	NA	HORVU0Hr1G036550	36.267	0.00569604	15.8166	37.9721	49.3813	2.5686	0	36.3036	0	17.3242	2.31e-08	17.6407	39.4812	50.5329	17.8925	42.4824	61.4825	51.0011	35.9239	33.2546	23.7713	12.945	16.5177	20.656
NA	NA	NA	HORVU0Hr1G036560	0	1	2.70145	4.97604	2	1	0	0	0	6.35562	1.73051	8.73688	0	7	0	2	9	4	0	1	0	14.185	7.35943	3
NA	NA	NA	HORVU0Hr1G036570	3	2	3	8	6	0	5	3	1	1	0	2	0	2	4	1	4	1	0	2	2	3.55323	8	2
NA	NA	NA	HORVU0Hr1G036580	0	0	0	0	0	0	0	0.5	0	0	0	0	0	0	0	0	0	0	0	0	0	0	0	0.5
NA	NA	NA	HORVU0Hr1G036590	4.47064	2.21132	7.15859	10.2279	1.72092	3.7913	4.8047	1.71618	0	4.99956	7.20696	10.4999	3.85678	0	5.50771	2.82833	8.99365	1.61476	5.80553	6.03694	4.1935	2.36741	6.96144	1.70776
NA	NA	NA	HORVU0Hr1G036700	0	1	5	0	1.10656	0	3	0	2	4	1.03446	6	0	0	3	0	1	1	0	7	0	2	1	0
NA	NA	NA	HORVU0Hr1G036730	0	0	0	0.714286	0	0.1	0.1	0.000999	0	0.4	0	0	0	0	0	0.428571	0	0.222222	0	0.0885577	0	0	0.000176	0.3
NA	NA	NA	HORVU0Hr1G036740	0	0	0	0	0.0740403	0	0	0	0	0	0	0	0	0	0	0	0	0	0	0	0	0	0.237194	0
NA	NA	NA	HORVU0Hr1G036760	0	2.37708	0	0	0	0.195511	0	0	0	0	0	0	0	0	0	0	0	0	0.083369	0	0	0	0.95596	0
NA	NA	NA	HORVU0Hr1G036770	0	0	0	1	0.5	0	0	0	0	0.5	0	0.5	2.3712	0	0	0.5	0.5	0	0	0	0	0	0.5	0
NA	NA	NA	HORVU0Hr1G036790	0	0.33263	0	3.36123	0.803969	0.333333	0.960811	0.458415	1.25	0.75	0.361329	0.21526	2.50085	1.9134	0.464207	2.97263	2.25	0.834789	0.666667	0.5	0.692223	0.867864	0	1
NA	NA	NA	HORVU0Hr1G036820	0	0	0	0	0	0	0	0	0	0	0	0.201752	0.076508	0	0	0	0.7252	1	0	0	0	0.112009	0	0
NA	NA	NA	HORVU0Hr1G036840	0	0	0	0	0	0	0.333333	0	0	0	0	0	0	0	0	0	0	0	0	0	0	0	0.752984	0
NA	NA	NA	HORVU0Hr1G036850	0	0	0	0	0	1	0	0	0	0	0	1	0	0	0	0	1	0	0	3	0	0	0	0
NA	NA	NA	HORVU0Hr1G036860	0	0	0	0	0	0.480668	0	0	0	0	0	0	0	0	0	0	0	0	0	0	0	0	0	0
NA	NA	NA	HORVU0Hr1G036890	0	0.299549	0.125	0.342039	0	0.299252	0.125	0.25	0.285714	0.125	0	0.125	1	0	0.375	0	0.25286	0	0	0	0	0	0.341348	0
NA	NA	NA	HORVU0Hr1G036920	0.529412	0.235294	0.647059	0.823529	0.823529	0.470588	0.235294	0.529412	0.235294	0.882353	0.411765	0.823529	0.352941	0.529412	0.823529	0.588235	0.705882	0.941176	0.705882	0.352941	0.411765	1.52941	1.11765	1.35294
NA	NA	NA	HORVU0Hr1G036930	1.3	1.8	2.2	3.3	3.8	2.2	0.8	1.4	2.8	2.1	5.1	3.1	6.6	1.4	2.7	5	2.1	2.9	1.2	1.1	1.5	2.9	4.4	3.3
NA	NA	NA	HORVU0Hr1G036940	1.125	2.875	0.875	3	4.09719	1.5	0.74984	2.875	1.5	1.625	2.75	1.625	10.5	2.125	1.5	5.125	1.375	3.5	1.625	1.375	2.5	1.875	3.25	3.75
NA	NA	NA	HORVU0Hr1G036950	0.444444	0	0.222222	0	0	0.222222	0.222222	0	0.222222	0	0.333333	0.111111	0.111111	0	0.333333	0.111111	0	0.222222	0.111111	0.111111	0	0.333333	0.222222	0.0909091
NA	NA	NA	HORVU0Hr1G036960	0	0.222222	0	0	0	0.0555556	0	0	0	0	0.277778	0	0.166667	0	0	0	0	0.166667	0	0.0555556	0	0.277778	0	0.5
NA	NA	NA	HORVU0Hr1G036970	0.111111	1.38e-06	1.07e-06	0.222222	5.88e-06	1.08e-06	0	5.55e-07	0.166667	7.85e-06	0.333333	0.111111	0.555556	0.277778	0.0555556	4.75e-06	0.388889	0.0831087	0.111111	0	0.5	0.111111	0.262669	0.111111
NA	NA	NA	HORVU0Hr1G037020	0.0215133	0	0	0	0.0125157	0	0	0	0	0.00245692	0	0	0	0	0	0.0485198	0	0	0	0	0	0	0	0
NA	NA	NA	HORVU0Hr1G037040	1118.54	674.358	1106.19	668.639	1192.01	563.528	2662.64	1746.1	2153.78	804.857	981.418	1119.86	2323.91	940.604	589.839	720.435	444.004	263.133	1337.67	933.211	1068.1	591.439	797.585	705.151
NA	NA	NA	HORVU0Hr1G037070	15	12	12	5	18	9	5	11	10	7	8	18	12	11	11	8	7	4	24	10	12	7	10	13
NA	NA	NA	HORVU0Hr1G037100	1.59105	2.42446	0.864454	1.6094	2.90555	3.40725	1.72345	3.93495	7.71389	1.5	2.94519	0.627351	0.903288	2.46211	5.95625	1.50009	4.81363	0.4	2.80018	2.15606	4.37872	4.00676	4.57155	0.642261
NA	NA	NA	HORVU0Hr1G037110	0	0.959801	0.648356	0.0995039	0.496981	0.572802	0	0.666667	0.925509	1	0.889777	0.142699	0.333333	0.111034	0	0.782441	0.666667	0	0	0.981879	0.797101	2.26399	0.928382	0.333333
NA	NA	NA	HORVU0Hr1G037190	34.1492	11.1261	32.4551	59.1113	97.9763	137.646	216.245	224.059	156.512	193.672	204.796	238.331	6.34004	36.933	44.1002	40.0406	54.7299	7.17252	137.468	216.269	239.067	253.103	198.708	270.277
NA	NA	NA	HORVU0Hr1G037270	0.0215133	0	0	0	0.0125157	0	0	0	0	0.00245692	0	0	0	0	0	0.0485198	0	0	0	0	0	0	0	0
NA	NA	NA	HORVU0Hr1G037280	0	0	0.335809	0.780097	0	0	0	0	0.380941	0	0	0	0	0	0	0	0	0	0	0.366927	0	0	0	0.0227583
NA	NA	NA	HORVU0Hr1G037300	0	0	0	0	0.0740403	0	0	0	0	0	0	0	0	0	0	0	0	0	0	0	0	0	0.237194	0
NA	NA	NA	HORVU0Hr1G037310	0	0	0	0.714286	0	0.1	0.1	0.000999	0	0.4	0	0	0	0	0	0.428571	0	0.222222	0	0.0885577	0	0	0.000176	0.3
NA	NA	NA	HORVU0Hr1G037350	0.0215133	0	0	0	0.0125157	0	0	0	0	0.00245692	0	0	0	0	0	0.0485198	0	0	0	0	0	0	0	0
NA	NA	NA	HORVU0Hr1G037370	0.499985	0.5	0	0	0	0	0	0	0	0	0	0	0	0	0	0	0	0	0	0.5	0	0	0	0
NA	NA	NA	HORVU0Hr1G037380	0.111111	1.38e-06	1.07e-06	0.222222	5.88e-06	1.08e-06	0	5.55e-07	0.166667	7.85e-06	0.333333	0.111111	0.555556	0.277778	0.0555556	4.75e-06	0.388889	0.0831087	0.111111	0	0.5	0.111111	0.262669	0.111111
NA	NA	NA	HORVU0Hr1G037390	0.0215133	0	0	0	0.0125157	0	0	0	0	0.00245692	0	0	0	0	0	0.0485198	0	0	0	0	0	0	0	0
NA	NA	NA	HORVU0Hr1G037400	0	0.222222	0	0	0	0.0555556	0	0	0	0	0.277778	0	0.166667	0	0	0	0	0.166667	0	0.0555556	0	0.277778	0	0.5
NA	NA	NA	HORVU0Hr1G037420	0	0	0	0	0.181818	0	0.0909091	0.0909091	0	0	0	0.636364	0.165912	0	0	0	0	0	0.272727	0.0909091	0.272727	0.0909091	0	0.0909091
NA	NA	NA	HORVU0Hr1G037430	0.166667	0.0833333	0	0.170983	0.166667	0.416667	0	0	0	0.0833333	0	0	0.166667	0.25	0.25	0	0	0.0833333	0	0	0	0.333333	0.166667	0.25
NA	NA	NA	HORVU0Hr1G037450	0.529412	0.235294	0.647059	0.823529	0.823529	0.470588	0.235294	0.529412	0.235294	0.882353	0.411765	0.823529	0.352941	0.529412	0.823529	0.588235	0.705882	0.941176	0.705882	0.352941	0.411765	1.52941	1.11765	1.35294
NA	NA	NA	HORVU0Hr1G037510	0	0	0	0	0.181818	0	0.0909091	0.0909091	0	0	0	0.636364	0.165912	0	0	0	0	0	0.272727	0.0909091	0.272727	0.0909091	0	0.0909091
NA	NA	NA	HORVU0Hr1G037520	0.166667	0.0833333	0	0.170983	0.166667	0.416667	0	0	0	0.0833333	0	0	0.166667	0.25	0.25	0	0	0.0833333	0	0	0	0.333333	0.166667	0.25
NA	NA	NA	HORVU0Hr1G037530	0	0.575819	0	0.545476	1.1797	0	0	0	0	0.6	0.0463202	2.29919	0.140113	0.977212	0	1.14495	1.17892	0.201145	0.350098	0.585071	0	0.172443	0	0.8
NA	NA	NA	HORVU0Hr1G037550	0.0101173	0	0.0634979	0	0	0	0.0646476	0.096291	0.035242	0.155933	0	0.00147803	0.00871478	0	0	0	0.200401	0.0621637	0.16734	0.0890325	0	0.00147414	0.074986	0
NA	NA	NA	HORVU0Hr1G037590	1.99e-05	1.33333	1.66667	0	1.39e-05	0.333333	1.02e-05	1.35e-05	1.66667	2.66667	0	0.000352	4	0	5.32e-08	0.000229	1.66667	0	2.33333	7.6e-06	0.000192	4.98e-08	0.666667	0.666667
NA	NA	NA	HORVU0Hr1G037600	11.5294	13.2353	13.6471	24.8235	20.6223	12.4706	7.23529	16.5294	11.2353	22.8824	38.4118	23.8235	22.3529	13.5294	13.8235	23.5882	20.7059	17.9412	8.70588	6.35294	18.4118	25.5294	24.1177	16.3529
NA	NA	NA	HORVU0Hr1G037610	2.16667	1	1	4.66667	2.5	1.33333	1.66667	2.33333	1.16667	3.5	3.16667	3.33333	2.66667	2.33333	2.66667	4	1.66667	2.83333	1.33333	1.83333	1.66667	2.66667	3.33333	3.66667
NA	NA	NA	HORVU0Hr1G037620	1.3	1.8	2.2	3.3	3.8	2.2	0.8	1.4	2.8	2.1	5.1	3.1	6.6	1.4	2.7	5	2.1	2.9	1.2	1.1	1.5	2.9	4.4	3.3
NA	NA	NA	HORVU0Hr1G037630	0	0	0	0.333333	0	0	0	0	0	0	0	0.811228	0	0	0	0	0	0	0	0	0	0	0	0
NA	NA	NA	HORVU0Hr1G037680	39.1968	40.8422	29.8523	0	35.8694	20.1556	60.11	90.7467	47.8811	43.8008	68.8811	47.9169	83.5918	29.9459	11.961	41.1109	24.2405	24.0125	67.7251	58.6182	18.0025	49.586	49.8498	42.7862
NA	NA	NA	HORVU0Hr1G037700	4.80102	2.19401	6.15752	3.09006	2.71007	3.83191	0	7.52945	15.1081	2.40703	16.0208	4.84003	17.4774	2.3187	4.67179	4.66595	4.38065	3.57825	17.5718	5.80199	3.09546	5.0447	1.5742	10.9672
NA	NA	NA	HORVU0Hr1G037720	105.535	104.758	83.2351	69.379	49.4775	42.9851	48.0873	40.8086	44.5278	29.6026	26.5609	54.8026	79.2879	27.1809	41.6436	19.2114	42.2773	25.5722	78.953	62.9363	43.2219	49.9574	29.6563	31.1815
NA	NA	NA	HORVU0Hr1G037730	44.9609	28.9211	39.6135	43.9385	63.4435	15.9994	43.9272	69.7602	67.0827	30.6005	39.7164	53.7739	37.4212	34.3606	27.3423	22.8654	12.4827	22.6558	57.8592	36.6881	62.3403	39.6198	25.0701	36.687
NA	NA	NA	HORVU0Hr1G037740	0	0	0	0	0	0	0	0	0	0	0.794431	0	0	0	0	0	0	0	0	0	0	0	0	0
NA	NA	NA	HORVU0Hr1G037780	5.5	8	6.5	3	5	6	6	9	5.5	6.5	6.5	10.5	3.5	0	3	5	3	6.5	9.5	8.5	3	2	3	5.5
NA	NA	NA	HORVU0Hr1G037790	12.3333	2.66667	6.33333	8	7.33333	3.66667	17.6667	11.3333	17.3333	9	12	14	11.3333	3.33333	4.33333	7.33333	2	5	24.3333	20.3333	6.66667	12	6.33333	11
NA	NA	NA	HORVU0Hr1G037800	6	4	6	5	3	3	5	0	2	3	5	6	2	4	4	3	4	10	3	9	1	1	8	1
NA	NA	NA	HORVU0Hr1G037830	0	0	0	0	0	0	0	0	0	2.92802	0	3.33837	0	0	0	0	0	0	0	0	0	0	0	5.69616
NA	NA	NA	HORVU0Hr1G037880	0.529412	0.235294	0.647059	0.823529	0.823529	0.470588	0.235294	0.529412	0.235294	0.882353	0.411765	0.823529	0.352941	0.529412	0.823529	0.588235	0.705882	0.941176	0.705882	0.352941	0.411765	1.52941	1.11765	1.35294
NA	NA	NA	HORVU0Hr1G037890	1.3	1.8	2.2	3.3	3.8	2.2	0.8	1.4	2.8	2.1	5.1	3.1	6.6	1.4	2.7	5	2.1	2.9	1.2	1.1	1.5	2.9	4.4	3.3
NA	NA	NA	HORVU0Hr1G037900	1.125	2.875	0.875	3	4.09719	1.5	0.74984	2.875	1.5	1.625	2.75	1.625	10.5	2.125	1.5	5.125	1.375	3.5	1.625	1.375	2.5	1.875	3.25	3.75
NA	NA	NA	HORVU0Hr1G037910	0	0.222222	0	0	0	0.0555556	0	0	0	0	0.277778	0	0.166667	0	0	0	0	0.166667	0	0.0555556	0	0.277778	0	0.5
NA	NA	NA	HORVU0Hr1G037920	0	0	0	0	0	0	0	0	0	1	0	0	0	0	0	0	0	0	0	0	0	0	0	0
NA	NA	NA	HORVU0Hr1G037940	0.111111	1.38e-06	1.07e-06	0.222222	5.88e-06	1.08e-06	0	5.55e-07	0.166667	7.85e-06	0.333333	0.111111	0.555556	0.277778	0.0555556	4.75e-06	0.388889	0.0831087	0.111111	0	0.5	0.111111	0.262669	0.111111
NA	NA	NA	HORVU0Hr1G037980	0.0215133	0	0	0	0.0125157	0	0	0	0	0.00245692	0	0	0	0	0	0.0485198	0	0	0	0	0	0	0	0
NA	NA	NA	HORVU0Hr1G038030	0.0101173	0	0.0634979	0	0	0	0.0646476	0.096291	0.035242	0.155933	0	0.00147803	0.00871478	0	0	0	0.200401	0.0621637	0.16734	0.0890325	0	0.00147414	0.074986	0
NA	NA	NA	HORVU0Hr1G038040	0	0	0	0	0	0	0	0	0	0	0	2	0	0	0	0	0	0	4.02255	0	0	0	0	0
NA	NA	NA	HORVU0Hr1G038060	0	0	0	0	0	0	0	0	0	0	0	0	0	0	0	0	0	0	0	0	0	1	0.5	0
NA	NA	NA	HORVU0Hr1G038080	0	0	1	1	0	0	1	0	0	0	0	0	0	0	0	1	0	1	1	0	1	0	0	0
NA	NA	NA	HORVU0Hr1G038120	11798	7907.8	12971.6	14853.8	15542.6	10471.9	14783.7	20284.7	19848.9	16135.9	17323.7	19503.4	11365	15344	10294.8	7549.19	7344.48	10428.8	20614.8	22026.6	20044.1	18477.5	18852.7	21808.6
NA	NA	NA	HORVU0Hr1G038150	29.6805	28.3758	15.5557	27.9115	40.8052	19.1775	17.0649	15.1351	37.8774	23.7853	15.9094	3.63535	36.7496	2.34083	33.1959	10.7068	4.67662	9.43458	16.2318	32.0997	23.1743	14.1688	31.0159	21.4678
NA	NA	NA	HORVU0Hr1G038210	0	0	0	0	0	0	0	0	0	0	1	0	1	0	1	0	1	0	5.00673	1	2.00324	1	1	2
NA	NA	NA	HORVU0Hr1G038220	1.10674	4.11289	4.07029	7.46258	3.09005	3.5918	0	0	0	0	0	0	5.27998	2.20959	0	5.1713	16.3742	7.47069	0	0	0	0	0	0
NA	NA	NA	HORVU0Hr1G038250	541.403	321	477.019	477.606	428	307.034	986	836.037	809	697.015	607.075	663	429.016	545.022	385.055	250.141	220.361	243.02	884.068	955.121	665.031	635.031	663.127	694.501
NA	NA	NA	HORVU0Hr1G038260	11	4	9	6	5	2	11	17	10	15	10	9	9	9	3	2	4	10	20	11	6	3	9	9
NA	NA	NA	HORVU0Hr1G038290	466	416	376	287	282	244	284	361	303	262	314	331	386	278	341	188	205	225	289	337	256	260	297	336
NA	NA	NA	HORVU0Hr1G038310	34	28	32	22	13	15	8	13	3	5	7	13	27	19	20	24	24	19	17	3	10	9	6	8
NA	NA	NA	HORVU0Hr1G038320	2856.31	2478.2	2966.75	2547.68	2595.95	2080.03	4637.7	6922.93	5814.65	4516.68	5476.8	6578.98	3034.71	2428.85	2138.9	1506.65	1376.82	2091.11	4799.38	5895.16	3692.95	3236.76	5127.86	5519.25
NA	NA	NA	HORVU0Hr1G038330	1667.69	1460.8	1642.25	1431.32	1467.06	1209.97	1879.3	2133.06	2160.35	1746.33	2086.2	2160.01	1527.29	1592.15	1298.1	1032.35	935.184	1100.89	2254.62	2107.84	2183.04	1922.25	1719.15	2019.75
NA	NA	NA	HORVU0Hr1G038350	886.372	946	1152.51	854	815	693	933.732	1258	989.719	1218	1178	1671	645	579	680	503	447	761	1266	1595	990	1295	1195	1339
NA	NA	NA	HORVU0Hr1G038360	0	0	0	0	0	0	0	0	1	0	0	0	0	0	0	0	0	0	0	0	0	0	0	0
NA	NA	NA	HORVU0Hr1G038390	0	1	0	0	0	0	0	0	0	0	0	0	0	0	0	0	0	0	0	0	0	0	0	0
NA	NA	NA	HORVU0Hr1G038420	3814.39	3924.15	4118.03	3554.23	2799.97	2827.98	4093.91	5384.25	5647.7	2718.35	2750.11	4570.46	3856.01	3348.44	3009.42	2642.49	2605.35	3812.5	5876.61	4907.84	5010.48	2508.13	2492.31	3079.88
NA	NA	NA	HORVU0Hr1G038450	86	88	70	54	52	41	44	33	48	29	43.0001	31	62	52	54	28	40	41	41	51	42	28	57	28
NA	NA	NA	HORVU0Hr1G038460	0	0	0	1.18e-05	1.93336	0	1.4e-05	5	3.89e-07	3	4.65088	1.50002	0	0	0	0	0	0	0	1	7	2	0	3
NA	NA	NA	HORVU0Hr1G038470	874	630	1040	1206	1143	889.999	972.999	1170	944	1018	952	1136	971	1094	1046	726	740	1113	1173	1245	975.999	1157	1322	1376
NA	NA	NA	HORVU0Hr1G038490	913.381	1173.27	1095.28	871.412	690.815	653.905	520.225	513.825	504.227	437.373	577.42	737.204	780.749	699.622	835.045	839.199	712.751	933.189	552.572	693.071	621.448	638.33	416.629	380.836
NA	NA	NA	HORVU0Hr1G038500	5.23637	10.4043	0	27.6338	91.6444	29.3807	13.0402	7.61777	28.5457	49.8925	9.92801	2.03581	39.3722	1.53778	17.0477	10.1356	11.0298	29.1291	90.1497	30.0459	4.77292	35.9885	29.2889	51.5332
NA	NA	NA	HORVU0Hr1G038510	92	79	95	85	72	68	73	93	67	86.0001	85	131	65	57	59	42	44	69	101	91	92	95	103	106
NA	NA	NA	HORVU0Hr1G038530	0	0	0	1.01262	0	0	0	0	0	0	0	0	0	0	0	0	0	0	0	0	0	0	0	0
NA	NA	NA	HORVU0Hr1G038600	1	0	0	0	0	0	0	0	0	0	0	0	0	0	0	0	0	0	0	0	0	1	0	2
NA	NA	NA	HORVU0Hr1G038610	266.11	129.12	216.964	396.083	696.605	457.096	470.416	541.781	413.799	1526.46	1558.29	805.032	275.697	354.918	224.635	127.995	179.103	253.053	538.345	710.935	500.428	1215.46	1097.5	1773.6
NA	NA	NA	HORVU0Hr1G038620	4365.22	5283.88	4783.32	3131.92	2501.85	2358.8	1585.58	2155.54	1794.2	1601.11	1627.79	1696.97	3153.3	2725.08	3565.79	2118.78	2567.42	2880.95	1897.97	1910.28	1732.64	1509.26	1536.5	1850.27
NA	NA	NA	HORVU0Hr1G038640	0	0	0	0	0	0	0	0	0	0	0	0	0	0	3.04581	0	0	0	0	0	1.02449	2.01978	0	0
NA	NA	NA	HORVU0Hr1G038650	820	760	836	879.999	805	602	946.001	1258	1183	990	1102	1217	816	712.999	659	518.999	424.999	686	1098	1041	905	854.001	888	1057
NA	NA	NA	HORVU0Hr1G038670	164	70	201	177	259	198	380	331	371	464	594	480	174	262	131	76.9999	111	94.9999	463	542	474	604	441	613
NA	NA	NA	HORVU0Hr1G038680	1273	1197	1002	760	644	674.999	551	637	622	595	566	554	826.999	683	896	560	682	654	741	661	596	589	621	634
NA	NA	NA	HORVU0Hr1G038740	10.9022	14.1706	22.9325	6.89995	9.51083	8.23262	12.0304	6.61481	10.511	7.65081	5.46287	8.47804	7.70234	13.6056	9	9.61768	16.744	20.7569	22.85	15.9822	5.50865	11.7874	4	12.9469
NA	NA	NA	HORVU0Hr1G038750	2460	2453	2713	1956	1888	1522	1599	1874	1877	1273	1384	1620	2144	1925	2134	1283	1428	1577	1813.01	1668	1618	1305	1314	1363
NA	NA	NA	HORVU0Hr1G038770	4	4	3	2	0	6	1	1	3	2	5	10	0	12	5	7	6	1	8	5	8	6	1	11
NA	NA	NA	HORVU0Hr1G038780	2	5	1	0	0	0	0	0	0	0	0	0	2	0	0	0	1	0	0	0	0	0	0	0
NA	NA	NA	HORVU0Hr1G038790	911.01	823.515	791.001	512.586	468.852	380.928	474.802	574.768	503.103	411.156	430.47	418.224	776.884	502.499	540.241	397.111	423.638	444.845	503.268	470.309	403.124	320.834	371.617	439.453
NA	NA	NA	HORVU0Hr1G038820	6	2	8	4	10	3	20	54	18	3	7	8	12	12	5	3	4	7	12	4	19	9	9	9
NA	NA	NA	HORVU0Hr1G038830	376	340	399	373	395	289	337	447	400	541	568	508	405	349	361	235	257	313	361	371	307	564	583	801
NA	NA	NA	HORVU0Hr1G038850	794	757	928	625	661	536	914	889	819	787	865	888	573	546	604	430	514	564	969	1029	773	887	799	845
NA	NA	NA	HORVU0Hr1G038880	61	41	33	70	67	79	170	164	130	120	111	127	59	66	35	36	59	42	164	154	132	131	116	120
NA	NA	NA	HORVU0Hr1G038890	7226	8229	7918	6347	5507	5008	5441	6863	6401	5842	6438	6995	6231	5702	6116	4251	4525	5749	6984	7070	6093	5909	6204	7663
NA	NA	NA	HORVU0Hr1G038940	0	1	0	2	1	2	1	5	1	0	2	0	1	0	0	2	0	0	0	0	2	1	2	1
NA	NA	NA	HORVU0Hr1G038950	22	11	29	30	37.0001	27	24	26	24	36	28	17	31.0001	30	34	12	17	13	32	36	21	26	17	28
NA	NA	NA	HORVU0Hr1G038960	7.99999	8	3	5	13	14	2	1	6	21	15	11	7	4	4	2	1	1	8	3	3	9	4.99999	9
NA	NA	NA	HORVU0Hr1G038970	210	486	230	73	111	45	14	17	15	14	7	9	176	87	145	160	103	138	20	12	6	13	13	11
NA	NA	NA	HORVU0Hr1G038980	0.953459	29.5414	0	0	0	0	21.7979	0	0	8.43495	0.993607	0.0100373	0.282793	0	13.1856	2.86e-06	8.52691	18.7605	40.2978	7.85e-07	20.5402	0.267012	0	0.233735
NA	NA	NA	HORVU0Hr1G038990	4852	3236	3544	3258	3683	2434	5266	7259.01	6212	3925.01	4506	4444	5014	4040	2890	2645	1907	2767	6462.01	6028.99	5279	3772	3956	4200
NA	NA	NA	HORVU0Hr1G039000	118.865	77.7501	116.319	152.281	129.917	84.1303	213.282	284.708	212.669	152.748	138.418	203.182	141.443	189.742	113.378	76.443	50.9384	65.403	198.635	208.74	200.091	200.33	178.634	193.628
NA	NA	NA	HORVU0Hr1G039010	5	3	5	6	6	3	6	6	3	16	15	16	7	3	1	4	4	1	2	3	2	22	11	11
NA	NA	NA	HORVU0Hr1G039020	14	8	37	12	18	4	5	12	33	23	15	8	29	9	10	4	22	28	28	18	21	30	43	33
NA	NA	NA	HORVU0Hr1G039040	5376	3483	4541	4310	5081	3296	4211	5617	4501	4497	4489	4215	4760	5181	3745	2076	2832.01	3499	4811	5822	4386	4625	5062	6497
NA	NA	NA	HORVU0Hr1G039050	1514	1783	1728	1150	1393	1235	894	1195	971	2338	2581	2365	1185	823	1117	892	684	1048	1098	1405	1035	2359	2350	2932
NA	NA	NA	HORVU0Hr1G039070	444.046	316.458	412	359	352	335	404.202	491	420	435.565	407.007	491.99	379.717	407	307.814	236	233.473	298.24	476.702	508	450.46	398.733	448	460.766
NA	NA	NA	HORVU0Hr1G039080	168	193	215	185	50	103	4	14	10	14	16	26	93	31	153	99.9999	184	171	23	12	13	11	7	12
NA	NA	NA	HORVU0Hr1G039090	39	47	56	28	31	28	5	9	15	26	29	32	27.0001	16	31	13	42.0001	45	14	19	18	55.9999	43	29
NA	NA	NA	HORVU0Hr1G039110	515.032	470.008	590.38	390.164	380.009	304	351.11	409.13	380	302	290.096	339	495.09	449.08	428.122	247.183	269.01	285.159	359.004	422.999	357.066	275	315.117	323
NA	NA	NA	HORVU0Hr1G039170	126	114	129	25	50	37	15	26	30	15	15	20	65	58	99.9999	19	47	29	28	25	20	14	17	11
NA	NA	NA	HORVU0Hr1G039190	235	235	224	197	220	168	201	201	236	218	196	243	239	225	205	151	160	180	274	306	235	259	218	232
NA	NA	NA	HORVU0Hr1G039200	1123	994.999	897.999	900	901.999	789.999	1049	1232	1287	1199	1147	1408	984	758.999	785.001	763	682	779	1316	1279	1105	1086	1204	1369
NA	NA	NA	HORVU0Hr1G039250	6201.03	6555.46	6757.69	5218.63	4597	3895.68	4294	5756.01	4819	4613.07	4477.59	5320.22	5684.88	4805.01	5167.15	3867.21	3816.61	4902	5276.82	5451	4323.6	4404.55	4862.99	6039
NA	NA	NA	HORVU0Hr1G039260	169	151	143	79.0001	87.9999	87	83.9999	88.9999	58.0001	64	62.9999	49	176	118	108	87	79	84.9999	60	84	47.9999	46	51.9999	47
NA	NA	NA	HORVU0Hr1G039270	3847	3991	4347	3622	3006.01	2764	2646	3254	3071	2994	2934	3319	3484	2879	3228	2466	2686	3279	2998	3099	2709	2805	2863.01	3453.01
NA	NA	NA	HORVU0Hr1G039280	265	224	242	287	423	293	622	601	520	1174	1058	926	185	203	176	170	102	145	630	768	507	1027	947	1068
NA	NA	NA	HORVU0Hr1G039330	1108	1126	1195	1153	1009	772	1016	1292	1046	1072	1062	1196	1037	934	850	690	727	948	1278	1191	1095	1097	1114	1318
NA	NA	NA	HORVU0Hr1G039350	42.5	13.8895	30.1395	31.9658	17.85	13.8521	23.9903	8.86667	23.9495	16.3636	14.8509	15.9794	18.4594	13.5385	16.7273	19.8712	21.6579	26.5129	22.5738	16.9958	16.625	9	18.5714	31.25
NA	NA	NA	HORVU0Hr1G039460	1157	1173	1363	1116	929	715	758	910	806	756	786	888	1076	945	962	797	740	954	973	906	745.001	704	844	909
NA	NA	NA	HORVU0Hr1G039470	4376	3176	4215	3613	3977	2766	4466	5611	4606	4333	4121	4295	3957	4126	3327	2046	2243	2920	5350	5791	4614	4501	4996	5124
NA	NA	NA	HORVU0Hr1G039530	371	172	318.001	323	375	286	674	687	642	581	574	528	371	421	195	134	188	289	875	952	637	620	670	731
NA	NA	NA	HORVU0Hr1G039590	2896	2948	3302	2405	2241	1746	1646	2140	1761	1834	1815	1933	2704	2268	2730	1709	1638	2234.99	1864	2018	1601	1675	1905	2298
NA	NA	NA	HORVU0Hr1G039600	1969	2704	2407	1563	1130	1226	858	1071	1008	878	1034	1194	1503	1304	1651	1019	1161	1369	1100	1069	1075	932	990	1136
NA	NA	NA	HORVU0Hr1G039620	689	781.999	566	472	305	299	644	760	854	214	261	295	170	177	153	126	121	109	259	220	238	50	87	92
NA	NA	NA	HORVU0Hr1G039640	529.655	655.91	521.765	244.108	230.413	174.354	113.505	194.591	170.346	69.9364	104.584	81.2721	358.52	276.894	313.652	189.094	232.842	189.043	175.284	157.502	138.169	79.3036	74.5258	107.523
NA	NA	NA	HORVU0Hr1G039650	39.1918	23.9999	42.2279	53.3698	49	33.9999	87.0226	51.5531	77	59	64	127	57.1602	39	20	31	32.7532	31	98	89	79	79	72	98
NA	NA	NA	HORVU0Hr1G039660	246	161	197	190	150	134	252	288	295	264	258	329	207	219	164	111	142	127	299	325	288	298	320	392
NA	NA	NA	HORVU0Hr1G039670	73.2314	56.3037	81.0165	221.75	245.753	183.15	157.865	199.717	203.493	270.193	238.072	292.766	67.2518	140.504	56.3716	122.91	85.2616	138.911	188.959	256.06	193	261.069	240.891	233.659
NA	NA	NA	HORVU0Hr1G039700	11	14	7	7	13	12	13	17	10	18	20	22	10	13	7	6	5	10	17	15	14	19	13	14
NA	NA	NA	HORVU0Hr1G039750	315	196	263	439	552	336	862	1011	889	1170	1143	1362	295	355	166	251	204	234	1308	1314	992	1339	1195	1318
NA	NA	NA	HORVU0Hr1G039760	0	0	1	0	0	0	0	0	3	0	0	0	0	0	0	0	0	2	0	0	0	0	0	0
NA	NA	NA	HORVU0Hr1G039790	1804	757	1383	1189	1268	1097	3760	4546	3117	2781	3569	3248	1271	1467	949	529	893	871	5233	5451	4051	3377	2729	3513
NA	NA	NA	HORVU0Hr1G039840	84	88	80	21	27	21	30	39	17	13	32	40	33	25	40	80	34	46	26	50	87	69	13	36
NA	NA	NA	HORVU0Hr1G039850	26	25	21	9	8	27	14	21	14	24	16	22	16	9	7	15	12	12	13	19	16	16	11	17
NA	NA	NA	HORVU0Hr1G039890	1	4	2	0	2	0	0	0	0	0	1	0	0	1	0	4	0	1	0	4	0	0	2	3
NA	NA	NA	HORVU0Hr1G039910	578	496	729	539	456	479	537	564	510	522	551	801	353	432	401	312	328	519	977	1367	597	765	565	601
NA	NA	NA	HORVU0Hr1G039920	410	399	419	370	354.001	267	339	371	351	322	337	407	361	339	371	220	245	354	434	413	363	334	358	364
NA	NA	NA	HORVU0Hr1G039930	84	79	63	62	42	34	40	61	50	36	27	25	68	40	36	30	24	41	40	40	41	20	20	21
NA	NA	NA	HORVU0Hr1G039960	1404	908	1315	1484	1401	1135	1583	1591	1765	1344	1568	1717	1383	1595	1217	820.002	1065	1150	2105	2324	1761	1664	1783	1802
NA	NA	NA	HORVU0Hr1G039970	213	106	144	401	319	248	185	184	200	527	371	584.999	108	117	88	147	134	161	262	250	226	412	428	341
NA	NA	NA	HORVU0Hr1G039990	265.76	261.539	268.056	189.715	164.217	163.277	143.142	145.3	137.278	93.2019	70.0754	118.089	190.149	207.831	197.611	157.838	136.353	195.167	169.691	149.13	121.052	110.424	113.242	133.214
NA	NA	NA	HORVU0Hr1G040000	856	768	1042.33	809	814.321	526.001	756	911	843.999	755	805	839.489	809	809	759	519.37	456	648	844	915.999	760.001	697.999	757	868.247
NA	NA	NA	HORVU0Hr1G040070	893	664	950	950	1143	816.994	1331	1501	1392	1247	1313	1323	869	1058	944	584	519	717	1475	1757	1393	1386	1289	1382
NA	NA	NA	HORVU0Hr1G040120	0	0	0	0	3.44122	1.44086	0	0	5	2	0	0	0	0	0	0	0	1	0	1	1.40525	0	0	0
NA	NA	NA	HORVU0Hr1G040130	31.2002	25.1007	26.2	12.06	5.55878	7.55914	6	9	4	5.20271	8	11	20.0524	24.319	13	12	14	9.70083	10	8	10.5947	9	4	6.0743
NA	NA	NA	HORVU0Hr1G040160	0	0	0	0	0	0	0	0	0	0	1	0	0	0	0	0	0	0	0	0	0	0	0	0
NA	NA	NA	HORVU0Hr1G040170	0	0	0	0	0	1.16756	0	2.51308	0	2	0	0	0	0	0	0	0	0	0	0	0	2	0	0
NA	NA	NA	HORVU0Hr1G040180	2	2	1.01041	4	4	0.832437	6	0.486923	1	2	2.01234	1	2	1.00612	6	5	1	1	1	3	2	0	1	1
NA	NA	NA	HORVU0Hr1G040190	298	185	279	664	868	588	496	865	711	1889	2062	1736	506	457	259	204	211	344	1028	993	1155	2053	1418	2250
NA	NA	NA	HORVU0Hr1G040200	8	4	12	10	13	20	21	24	26	29	35	40	15	18	12	11	8	13	32	39	24	34	43	32
NA	NA	NA	HORVU0Hr1G040210	57.8908	27.1316	46.6517	5.87594	24.5291	13.2283	236.087	76.9154	73.6864	89.6531	172.94	45.4653	39.4221	72.4127	31.7781	2.31767	4.56889	7.37049	250.117	192.53	272.632	43.3092	41.9539	101.255
NA	NA	NA	HORVU0Hr1G040220	80.3273	76.9137	83.155	69.2582	31.8588	73.5287	45.9745	60.178	33.0182	26.9377	24.9745	59.0439	19.2068	43.3316	46.5776	37.098	25.76	56.2167	64.8767	61.4035	40.9513	44.7134	31.2005	31.0041
NA	NA	NA	HORVU0Hr1G040230	693.62	373.435	609.873	623.632	671.708	420.876	965.829	945.551	1108.09	757.486	749.118	848.64	759.209	862.05	497.397	269.298	318.259	315.11	1209.13	1263.96	1112.48	807.851	853.371	808.016
NA	NA	NA	HORVU0Hr1G040270	33.8069	57.4276	46.2653	33.025	33.72	23.3651	18.2146	45.5435	43.5185	47.1869	49.0629	41.2291	40.3792	23.844	25.4014	26.2198	21.2926	29.4947	45.7053	43.4004	30.007	33.4587	39.4418	38.1282
NA	NA	NA	HORVU0Hr1G040280	258	174	270	172	156	131	175	190	164	220	182	195	139	125	167	78	72	86	172	149	139	178	171	155
NA	NA	NA	HORVU0Hr1G040290	0	0	0	1	0	0	0	0	0	0	0	0	0	0	1.00323	1	0	1.1791	0	1.00002	1.04858	0	0	0
NA	NA	NA	HORVU0Hr1G040300	308.561	248.668	208.06	190.098	173.075	140.487	169.541	205.493	136.6	168.009	120.911	118.362	166.433	142.179	178.229	155.784	166.223	124.675	186.458	181.496	150.592	127.278	96.3028	86.9035
NA	NA	NA	HORVU0Hr1G040310	915.477	701.297	722.216	557.6	585.487	499.332	756.409	1077.01	876.207	561.267	793.191	822.634	780.891	667.217	573.772	381.692	382.68	440.672	948.118	947.68	792.499	616.243	613.113	728.336
NA	NA	NA	HORVU0Hr1G040320	5084.52	4897.7	4740.78	3493.4	2887.51	2617.66	2447.59	2847.99	2686.79	2196.73	2259.81	2473.37	4123.11	3274.78	3985.23	2340.31	2677.32	2681.33	3225.88	2803.32	2559.5	2120.76	2294.89	2385.67
NA	NA	NA	HORVU0Hr1G040330	2389	2469	2851	1920	1683	1432	1500	1857	1835	1418	1458	1606	1958	1910	2043	1286	1444	1821	1980	1952	1718	1427	1567	1618
NA	NA	NA	HORVU0Hr1G040340	5284	4973	5499.99	4473	4354	3640	4677	5275.01	4924	4409	4495	4415	4695	4547	4523	3240	3502	4410	5520	5698	4978	4697	4744	5548.01
NA	NA	NA	HORVU0Hr1G040350	161	165	165	130	125	100	103	123	116	101	110	126	105	115	128	73	91	132	130	109	93	127	115	106
NA	NA	NA	HORVU0Hr1G040360	178	39	75	129	95	108	170	220	353	243	410	437	82	121	71	18	65	29	361	345	314	390	437	474.892
NA	NA	NA	HORVU0Hr1G040370	78	29	75	97	129	90	42	50	59	133	184	242	79	55	53	76	55	67	67	64	85	259	143	162
NA	NA	NA	HORVU0Hr1G040400	0	0	0	0	0	0	0	0	0	0	0	0	0	0	0	0	0	0	0	1	0	0	0	0
NA	NA	NA	HORVU0Hr1G040410	500	639	685	284	470	339	565	736	609	475	620	780	276	257	329	339	112	269	585	716	609	781	390	501
NA	NA	NA	HORVU0Hr1G040420	2	0	0	0	0	0	0	0	0	0	0	0	0	0	0	0	0	0	0	0	0	0	0	0
NA	NA	NA	HORVU0Hr1G040430	647.316	437	716.999	763	928.001	634	1033	1109	1136	1596	1574	1813	669	749	574	331	326	455	1221	1235	1053	1571.06	1452.82	1830
NA	NA	NA	HORVU0Hr1G040440	802.278	565.046	695.16	656.697	619.353	521.065	786.596	983.062	882.106	674.88	634.367	890.372	729.255	642.101	552.73	379.998	422.509	600.754	840.912	852.593	711.921	557.749	686.527	784.917
NA	NA	NA	HORVU0Hr1G040450	105	101	109	96	120	67	101	112	113	138	135	118	101	89	93	59	51	73	126	118	106	104	103	143
NA	NA	NA	HORVU0Hr1G040460	38.9999	43	48.0001	41.0001	40	35	23	31	25	34	40	28	50.0001	48.0001	63.9999	18	28	46	26	27	10	30	19	27.0001
NA	NA	NA	HORVU0Hr1G040480	0	0	0	1	5	0	0	0	0	0	4	3	0	0	0	0	0	0	0	0	0	5	0	13
NA	NA	NA	HORVU0Hr1G040490	1280	1318	1647	1390	1378	1174	1894	1764	2072	1468	1644	1871	1325	1355	1241	867	780.999	1016	2216	2397.01	1800	1585.96	1517	1668.99
NA	NA	NA	HORVU0Hr1G040520	213.886	149.594	237.754	193.069	221.728	164.088	164.74	184.401	170.18	160.716	202.633	247.082	234.79	167.99	154.924	128.653	109.626	175.193	242.146	215.149	186.367	236.704	191.31	208.624
NA	NA	NA	HORVU0Hr1G040530	618	747	658	387	382	332	318	400	350	265	271	305	429	445	463	249	361	346	399	409	330	273	327	313
NA	NA	NA	HORVU0Hr1G040540	80	46	70	61	91	74	134	102	119	92	97.9999	98	73	57	32	46	54	35	129	111	128	84	96	112
NA	NA	NA	HORVU1Hr1G000010	2498	2339	2294	1743.97	1667.95	1450.96	1608.95	1840	1733	1462.99	1528	1752	1895.98	1725.23	1839.99	1406	1401.98	1637	1930.96	1864.98	1704.9	1574.98	1573	1707.96
NA	NA	NA	HORVU1Hr1G000020	7554	7344.99	6552	5025	4324	4053	4896	5554	5178	4400.99	4699	5362	5112	4541	5228	3299	3996	4169	6011	5501	5052	4439	4600	4905
NA	NA	NA	HORVU1Hr1G000030	321.101	291.116	337.664	299.354	326.548	212.337	211.283	270.17	278.223	182.32	209.298	199.706	421.424	272.37	248.512	246.254	232.699	225.461	243.343	275.32	246.261	199.657	186.738	239.232
NA	NA	NA	HORVU1Hr1G000040	383	284	427	384	425	240	385	476	435	455	507	471	462	436	317	246	207	318	452	467	394	450	447	623
NA	NA	NA	HORVU1Hr1G000060	2774.88	2583.89	2858.46	2229.66	1981.54	1595.18	2094.84	2677.26	2272.84	1762.51	1733.83	2203.51	2815.84	2261.67	2265.25	1362.1	1270.04	1767.17	2350.34	2478.69	2100.57	1651.42	1708.58	1943.34
NA	NA	NA	HORVU1Hr1G000080	7699	6270	6519	6496.99	6148	5261	7120.01	8342	7460	8001	7618	7876	6116	5850	5639	4139	4301	5141	8291	8637	7063	7729	8219	9108
NA	NA	NA	HORVU1Hr1G000090	1320	705	1064	1139	1191	829	1656	2022	1693	1583	1666	1851	1115	1265	922	671	660	904	2316	2216.99	1735	1635	1658	2039
NA	NA	NA	HORVU1Hr1G000110	545	531	597	591	533	429	415	512	419	494	525	603	607	534	527	418	343	472	517	502	402	524	552	605
NA	NA	NA	HORVU1Hr1G000120	151	50	85	292.001	288	176	123	183	138	400	303	384	78	79.0001	46	117	65	85	141	147	141	290	329	417
NA	NA	NA	HORVU1Hr1G000140	5766	4471	6352	6705.48	6014	4732.42	6081	7121	5878	7227	7093	8674.83	4381	5000	4106.6	3785	3697.37	4942.2	7332	7453.48	6160	7681	7698	9428.39
NA	NA	NA	HORVU1Hr1G000150	1	1	0	0	0	0	0	0	1	0	0	0	0	0	0	0	0	0	0	0	0	0	0	0
NA	NA	NA	HORVU1Hr1G000160	1	5	3	0	0	0	0	0	0	0	0	0	0	0	4	1	0	1	0	0	0	1	0	0
NA	NA	NA	HORVU1Hr1G000170	8	2	6	10	8	3	6	6	6	8	30	37	2	3	2	7	22	6	7	5	1	10	11	3
NA	NA	NA	HORVU1Hr1G000190	0	0	1	0	0	0	0	0	0	0	0	0	4	1	1	0	1	0	0	0	0	0	0	0
NA	NA	NA	HORVU1Hr1G000210	141.77	101.44	93.9872	100.74	93.3209	70.7496	109.201	161.436	121.914	75.4936	104.886	101.137	96.8381	87.2752	73.3299	66.0907	62.9091	59.5551	106.718	121.584	95.5818	76.951	70.6137	79.4541
NA	NA	NA	HORVU1Hr1G000230	6.36991	1.05402	2.21455	13.8034	13.9336	4.70847	20.6715	17.2249	8.00685	44.428	55.1262	49.7743	7.56473	5.87351	0	7.46625	4.653	6.20162	14.0965	21.0224	19.0315	70.847	78.1897	70.436
NA	NA	NA	HORVU1Hr1G000240	0	0	0	0	3	3	1	1	0	1	0	3.35981	3	0	0	4	1	0	3	0	1	1	3	1
NA	NA	NA	HORVU1Hr1G000250	78.3023	127.889	122.436	73.598	51.872	47.0266	99.959	110.331	137.109	124.823	93.1841	83.5562	59.3867	57.3813	64.3842	54.9471	44.483	50.8116	120.057	93.5491	95.6799	70.3116	88.1942	73.8218
NA	NA	NA	HORVU1Hr1G000260	49.3711	41.2068	44.8521	47.5488	33.1823	45	47.557	97.3054	73	68.3348	60	55.1712	60.602	36.3289	38.3129	16	24	40.517	72	76	51.3203	48	66	45
NA	NA	NA	HORVU1Hr1G000270	452.899	408.821	400.224	330.738	282.584	240.342	319.718	382.924	334.731	290.854	242.732	313.704	378.608	360.542	318.891	197.466	232.352	300.444	364.038	368.462	353.791	277.622	314.478	366.212
NA	NA	NA	HORVU1Hr1G000290	12054	12020	11589	9462.01	8157	7338	7514	8937	8212	8077	7931	8923	8919	8211	8665	6337	6842	8453	9351	9033	7600	7614	8708	9741
NA	NA	NA	HORVU1Hr1G000310	2799	3260	2590	1701	1373	1337	1259	1565	1498	1196	1262	1352	1862	1598	1917	1152	1404	1502	1573	1559	1288	1256	1341	1366
NA	NA	NA	HORVU1Hr1G000320	1	0	0	1	0	0	0	0	0	3	2	0	0	1	2	0	0	0	3	1	2	1	0	0
NA	NA	NA	HORVU1Hr1G000330	0	0	0.151496	0	0	1.53057	0	0	0	0	0	0	1.57295	0	0	0	0	0	0	0	0	0	0	0
NA	NA	NA	HORVU1Hr1G000340	14.3572	4.71965	10.479	2.8624	12.143	5.78614	0	3.92817	4.0295	51.4803	1.28552	33.3621	14.2588	3.1251	4.03565	7.10042	1.10681	2.35443	26.9922	42.0472	16.829	136.471	37.6645	29.7876
NA	NA	NA	HORVU1Hr1G000350	392	124	332	89.0001	267	99.0001	31	98.9999	54.0001	189	94.9999	126	297	49.9999	233	64	83.0001	34.9999	66	136	87	364	265	169.001
NA	NA	NA	HORVU1Hr1G000400	537	579	566	360	194	227	145	216	165	150	151	158	372	256	349	256	330	284	191	204	187	138	183	171
NA	NA	NA	HORVU1Hr1G000430	0	0	0	0	0	0	0	0	0	0	0	0	0	0	0	0	0	0	1	1	1	0	0	0
NA	NA	NA	HORVU1Hr1G000440	130.643	51.2804	88.3695	30.1376	105.857	50.6833	15	32.0718	25.9705	142.52	77.7144	66.6379	120.168	31.8749	25.9644	37.8996	18.8932	20.6456	37.0078	90.9528	38.171	212.529	181.336	73.2125
NA	NA	NA	HORVU1Hr1G000450	25	2	12	2	20	8	4	3	0	17	3	3	29	3	20	9	1	1	2	4	2	10	7	15
NA	NA	NA	HORVU1Hr1G000470	5	0	3	2	14	1	0	1	0	11	3	34	2	1	3	0	1	0	7	13	8	91	14	6
NA	NA	NA	HORVU1Hr1G000520	6947	6299	5664	4364	4785	4043	4078.79	5038	4534	4234	4430	3944	5088	5091	4906	2493	3001	3290	4618	5096	4305	4663	4789	6582
NA	NA	NA	HORVU1Hr1G000530	3565	3484	3569	2426	2043	1930	2573	3044	2704	2130	2124	2996	2382	2563	2560	1525	1912	2094	2890	3031	2533	2137	2224	2551
NA	NA	NA	HORVU1Hr1G000540	0	0	0	0	2	2	1	0	0	11	16	15	0	0	0	0	0	1	0	2	0	2	1	11
NA	NA	NA	HORVU1Hr1G000550	1	4	2	164	351	185	35	91.0053	38	1480.08	1703	2034	5	1	0	28	8	51	45	112.008	142	1206	1084	1697
NA	NA	NA	HORVU1Hr1G000560	23.9613	11.9755	30.9703	27.0048	26.1373	7.93809	21.6404	38.502	10.4243	39.0998	30.6769	58.2069	16.272	17.6112	8.52487	15.7204	10.4679	30.0686	19.2878	16.6878	16.809	46.4207	45.7005	46.8742
NA	NA	NA	HORVU1Hr1G000590	65	23	90	83	78	60.9999	114	92	123	54	110	112	59.9999	86	86.0001	55	44	56	115	119	173	93	97	125
NA	NA	NA	HORVU1Hr1G000600	1131	1048	1046	865	921.999	759	815.001	975	946	633	722.999	778	1002	927	863	588	670	802	1067	1051	758	694	823	795
NA	NA	NA	HORVU1Hr1G000620	1423	1167	1316	1222	1055	889	1084	1294	1033	1085	1074	1085	1252	1177	1096	793.001	831	925	1346	1375	1120	1085	1157	1284
NA	NA	NA	HORVU1Hr1G000660	1034.83	920.767	883.253	738.748	781.656	518.36	772.265	980.276	863.878	741.775	839.052	942.46	709.177	578.197	461.291	293.433	266.968	371.063	581.133	640.409	564.985	648.425	552.152	567.131
NA	NA	NA	HORVU1Hr1G000690	1	2	8	3	2	5	1	5	3	0	3	1	5	5	4	0	6	8	4	4	3	3	0	3
NA	NA	NA	HORVU1Hr1G000710	4020	3501	3932	3518	3312	2717	3695	4214	3567	4137	4127	3815	3589	3286	3326	2102	2297	2850	4085	4436	3360	3992	3995	4984
NA	NA	NA	HORVU1Hr1G000720	474	395	407	584	539	423	445	579	581	799	931	897	445	364	328	417	335	438	743	651	581	894	984	1035
NA	NA	NA	HORVU1Hr1G000810	239	58	468.999	228	345	154	2088	2851	862	3077	1312	4539	223	417	258	168	207	395	2335	1798	1624	4625	4051	2243
NA	NA	NA	HORVU1Hr1G000830	471.794	362.073	443.905	416.281	440.166	320.435	425.293	428.934	461.459	373.143	370.352	455.225	351.887	325.04	350.68	249.252	288.285	353.756	445.092	475.749	429.495	391.072	439.902	441.297
NA	NA	NA	HORVU1Hr1G000860	68.8795	81.6666	102.773	70.7718	67.0105	39.0611	60.3629	117.642	138.553	81.1516	84.4119	98.8636	86.9577	86.7085	75.9975	50.5306	67.294	54.1751	120.529	99.2028	133.889	103.967	105.642	93.3657
NA	NA	NA	HORVU1Hr1G000900	4	0	4	5	4	6	13	18	6	15	9	15	3	6	1	2	1	2	9	11	9.08136	19	11	16
NA	NA	NA	HORVU1Hr1G000910	31.2056	23.1016	31.1016	35	69.1491	45.4084	70.6128	116	98.5453	109.232	90.2989	137	29.1329	31	18.283	14	14	25.3841	91.5425	91.9176	71.2167	106.56	83.7205	133
NA	NA	NA	HORVU1Hr1G000920	48.1835	0	0	44.53	57.4641	26.0911	566.573	65.5688	78.1073	189.166	128.298	361.542	0	3.31083	0	11.4597	13.7316	4.63461	123.738	175.908	113.348	131.828	127.774	152.906
NA	NA	NA	HORVU1Hr1G000940	2500	2533	2424	1803	1776	1619	2244	2458	2074	1997	2015	1885	1959	1878	1980	1210	1501	1640	2523	2650	2099	2177	2156	2428
NA	NA	NA	HORVU1Hr1G000960	3690	4401	4054	2388	1856	2012	1440	1757	1499	1157.73	1251	1287.06	2633	2379	3107	1736	2290	2157	1586	1740	1482.5	1122.45	1359	1376
NA	NA	NA	HORVU1Hr1G000990	0	0	0	1	1	0	1	0	0	0	0	1	0	0	0	0	0	1	1	0	0	0	0	0
NA	NA	NA	HORVU1Hr1G001020	0	0	0	0	0	0	0	0	2	0	0	0	0	0	0	0	0	0	1	0	0	0	2	0
NA	NA	NA	HORVU1Hr1G001040	4.33557	0	1	23.9445	39	19.2466	78.0992	84	43	742.378	299.393	627.827	7.01463	0	2	3.24637	9.01816	5.00256	129	161.459	158.627	596.244	557.734	411.644
NA	NA	NA	HORVU1Hr1G001050	1.66443	0	0	0.196979	0	0	2.90082	0	0	0	1.32355	0	0	0	0	1.75848	0	0	0	0.541238	1.50775	16.9744	1.47731	0
NA	NA	NA	HORVU1Hr1G001060	0	0	0	0	0	0	3	3	2	10	10	18	0	0	0	0	0	0	0	1	2	33	11	3.00063
NA	NA	NA	HORVU1Hr1G001090	50	37	43	121	181	120	313	345	385	572	449	689	80	115	46	62	59	69	440	443	407.001	641	462.001	574
NA	NA	NA	HORVU1Hr1G001120	0	0	0	0	0	0	0	0	0	0	0	0	0	0	0	0	0	0	0	0	0	1	0	0
NA	NA	NA	HORVU1Hr1G001140	0	0	0	0	0	0	0	0	0	0	0	0	0	0	0	0	0	0	1	0	4	0	1	1
NA	NA	NA	HORVU1Hr1G001150	0	0	0	0	0	0	0	0	0	0	0	0	0	0	0	0	0	0	2	0	0	0	0	0
NA	NA	NA	HORVU1Hr1G001200	139.185	120.984	186.335	111.233	113.266	105.948	102.425	111.058	124.792	98.5648	110.716	118.75	128.483	111.112	127.211	83.8129	86.3179	110.06	129.696	116.051	127.108	118.936	92.9111	102.238
NA	NA	NA	HORVU1Hr1G001220	2	0	3	55	75	50	0	3	0	65.0001	75	45	1	4	1	22	9	4	3	2	1	51	55	54
NA	NA	NA	HORVU1Hr1G001260	3	5.5	4.5	4	6	2	7.5	2	5.5	0.5	2.5	0.5	0	3.5	5	2.5	2.5	2.5	3	3	1	5.5	2.5	3.5
NA	NA	NA	HORVU1Hr1G001270	584.762	494.639	523.751	473.866	419.924	288.845	417.921	511.868	456.844	410.854	427.797	484	602.855	476.78	452.845	316	304.592	418	564.748	498.848	493	400.937	388	403.944
NA	NA	NA	HORVU1Hr1G001300	0	0.166667	0	0	0	0	0	0	0	0	0	0.153846	0.153846	0	0.0769231	0	0.0833333	0.0769231	0	0	0	0	0	0
NA	NA	NA	HORVU1Hr1G001390	85.0604	34.8213	35.1134	31	77.3883	43.8962	72.6575	94.2435	63.3502	87.3026	39.1463	68.6067	40.5671	51.952	33.8505	29.8111	33.6166	33.6058	60.0179	73.0454	52.2929	95.1369	92.3904	73.054
NA	NA	NA	HORVU1Hr1G001400	247.657	155	191	198.711	291.832	170.663	420.597	489.854	430.857	430.666	417.455	355.467	221.478	307.314	190.861	91	151	178	475	509.842	375.529	376.857	495.466	509.468
NA	NA	NA	HORVU1Hr1G001420	0	0	0	0	0	1	0	0	0	1	0	0	0	0	0	0	0	0	0	0	0	0	1	0
NA	NA	NA	HORVU1Hr1G001440	20.9396	11.1787	16.8866	12	28.6116	27.1038	13.3426	22.7566	33.6497	28.6974	40.8538	27.3933	24.4329	23.048	15.1495	13.1889	13.3834	19.3942	40.9821	29.9545	32.7071	56.8631	34.6097	49.946
NA	NA	NA	HORVU1Hr1G001450	171.343	94	122	137.289	214.169	113.337	235.403	282.147	230.143	305.334	238.546	290.534	165.522	206.686	107.139	61	86	84	297	322.158	227.47	240.143	250.534	366.531
NA	NA	NA	HORVU1Hr1G001460	193.12	151.159	160.22	169.947	188.33	146.095	229.731	332.075	291.443	203.473	219.937	265.911	246.023	218.251	120.04	108.217	116.421	181.685	269.838	350.13	296.265	261.4	238.734	237.337
NA	NA	NA	HORVU1Hr1G001480	17	0	9	22	16	25	168	75	92	79	83	94	6	21	3	7	14	9	108	84	88	79	57	56
NA	NA	NA	HORVU1Hr1G001490	113	89	109	113	132	116	235	291	222	220	247	263	124	137	110	42	53	74	289	296	266	261	283	277
NA	NA	NA	HORVU1Hr1G001500	3	1.30607	2	0	1.94227	2	0	0	0	0	0	0	0	0	0	0	0	0	0	0	0	0	0	0
NA	NA	NA	HORVU1Hr1G001510	204	206	219	211	174	135	120	159	162	124	146	177	201	200	205	124	139	177	160	171	128	135	134	160
NA	NA	NA	HORVU1Hr1G001520	0	0	0	0	1	0	0	0	0	0	0	0	0	0	0	0	0	0	1	0	0	0	0	1
NA	NA	NA	HORVU1Hr1G001560	281	280.606	374.016	409	320	267.005	220	206.724	257	464	377	566.001	301.071	245	226	177.011	158	188	277.002	299	324.005	472	465	420.866
NA	NA	NA	HORVU1Hr1G001570	327.224	293.534	600.925	230.687	364.802	184.173	27.8663	33.4173	34.5747	8	13	23	326.833	261.482	290.12	94.6503	119	184.963	22.2977	13.6392	24.5108	13	24	12
NA	NA	NA	HORVU1Hr1G001580	81.3519	29	32.7144	47.4739	96.7378	55.0925	493.419	468.141	270.527	414.999	319.293	436.461	14.5077	57.0514	26.8586	8.0509	34.3524	45.5492	366.565	621.134	300.447	454.152	332.12	322.892
NA	NA	NA	HORVU1Hr1G001590	206	171	201.966	181.984	171.99	120	169	170	169.993	170.991	141	164	284.997	184.976	186	142	113	166	194	180	165.985	134.003	138	156
NA	NA	NA	HORVU1Hr1G001600	0	0	1.06848	3.4972	8.04772	3.61896	10.5245	9.65575	2.13548	10.9909	16.9029	12.8421	1.0796	0	0	2.38895	4.57454	2.3484	9.632	7.35247	6.44491	17.6833	7.66089	16.0487
NA	NA	NA	HORVU1Hr1G001610	42.0747	24	27	134.496	48.5651	80.4993	212.906	396.532	237.283	429.308	387.013	584.046	25.7152	55	25.6983	9	58.9156	11.6857	363.828	502.694	287.943	484.197	371.066	456.528
NA	NA	NA	HORVU1Hr1G001630	1	0	1	29	97	58	9	2	1	294	268	95	0	1	1	0	5	8	1	2	2	227	139	247
NA	NA	NA	HORVU1Hr1G001660	59.4009	85.3441	82.9983	44.3071	42.7921	34.4491	38.201	24.2143	35.3173	35.9525	43.2523	42.5732	56.1262	45.9099	57.6056	32.2812	37.3791	44.1803	34.3149	27.817	31.048	21.8215	51.8556	47.3306
NA	NA	NA	HORVU1Hr1G001670	18.067	19.2669	29.2653	11.3251	10.5293	11.2103	5.13902	12.71	14.1541	12.8069	9.56725	12.4268	17.1272	17.0841	7.55895	6.3884	8.4006	14.3942	23.2648	22.8422	8.20838	10.7772	10.3718	5.11926
NA	NA	NA	HORVU1Hr1G001680	137	29	70	208	211	193	752	690	565	707	678	798	74	134	72	31	121	70	902.628	1059	698	837	825	864
NA	NA	NA	HORVU1Hr1G001690	50.9253	0	0	39.5044	73.4349	56.5007	300.094	95.4677	135.717	158.154	147.206	158.445	11.2848	0	11.3017	0	5.65186	28.3143	203.957	122.076	170.057	238.25	163.934	163.978
NA	NA	NA	HORVU1Hr1G001700	26.6481	0	23.2171	39.0289	57.2145	74.2886	303.057	328.204	159.338	213.548	168.585	277.206	21.4127	29.9486	14.1414	6.56015	12.5056	14.1024	209.39	306.743	183.108	249.717	190.219	234.554
NA	NA	NA	HORVU1Hr1G001710	0	0	0	0	0	0	0	0	0	0	0	1	0	1	0	0	0	0	0	0	0	1	0	0
NA	NA	NA	HORVU1Hr1G001750	1908	1729	2068	1719	1565	1268	1706	2004	1925	1366	1492	1712	1902	1817	1605	1088	1183	1285	1998	1951	1722	1439	1371	1557
NA	NA	NA	HORVU1Hr1G001760	1593.18	1464.32	1617.89	1263.74	1212.09	870.055	1110.03	1460.16	1420.08	985.758	973	1339.35	1430.01	1342.03	1267.47	921.604	809.292	1117.7	1389	1407.13	1321.08	1029.1	1062.03	1189.72
NA	NA	NA	HORVU1Hr1G001770	259.868	282.623	262.027	183.183	131.778	139.756	147.655	170.617	159.645	148.331	152.802	194.611	245.314	167.573	209.801	117.69	171.765	151.653	193.352	171.506	129.35	148.548	160.755	163.114
NA	NA	NA	HORVU1Hr1G001800	827.816	740.185	834.159	654.72	583.224	456.186	566.279	785	749	519.093	528.25	689	791.144	726	690.269	496.115	455.147	621	767.22	717	667	556	555	613.351
NA	NA	NA	HORVU1Hr1G001810	8.0018	6.00192	12	9.00167	6	3.00107	3	6.00195	6	6	3	2.00079	9	8	13.0031	3	10.01	10	3.00084	13	8.00261	8	5	2
NA	NA	NA	HORVU1Hr1G001850	1751	192	613	1162	590	673	4867.51	3579	2539.19	859	941	1953.18	1300	2298	722	478	587	358	5250.28	5879	4682.79	2240	1665	1619.18
NA	NA	NA	HORVU1Hr1G001860	1	1	1	6	6	7	9	5	12	8	7	8	5	4	3	0	2	3	11	7	9	8	8	17
NA	NA	NA	HORVU1Hr1G001890	3831.18	3802.67	4054.78	2743.11	2221	1998	2465	2921.27	2607.17	2062.21	2079	2353.25	3097.07	2609	3077.28	1763	2166	2199	2635.17	2909.42	2223	2159.48	2122	2411
NA	NA	NA	HORVU1Hr1G001910	2949	2642	3167	2739	2907	2108	3191	3842	3636	3135	3189	4009	2683	2819	2587.99	1908	1796	2612	4236	4067	3668	3405	3471	3636
NA	NA	NA	HORVU1Hr1G001920	1822.59	1363.93	1698.06	1635.45	1646.51	1381.47	2363.35	2259.07	2251.1	1797.9	1998.39	2106.49	1461.44	1677.82	1497.81	899.826	1043.69	1118.38	2510.62	2890.74	2257.21	2170.33	1970.34	2184
NA	NA	NA	HORVU1Hr1G001950	5426	1769	2190	4099.63	3948	3409	14791.5	12103.5	11057.3	7117	7098.65	9222.47	4274.47	4788	1945	1926	1581	1475	11590.3	10932.5	12837.4	6680	7418	8230.83
NA	NA	NA	HORVU1Hr1G001960	4762	1803	2135	2212.37	1958	1858	14566	11345.5	12952.5	2773	3551.35	4542.35	3803.49	5311	2173	994	832	880	12968.3	12564.5	14845.8	3548	3562.99	4199
NA	NA	NA	HORVU1Hr1G001970	0	0	0	0	0	0	0	1	0	0	0	0	0	0	0	0	0	0	0	0	0	1	0	0
NA	NA	NA	HORVU1Hr1G001990	0	0	0	0	0	0	0	0	0	0	0	0	0	0	0	0	0	1.00608	0	0	0	0	0	0
NA	NA	NA	HORVU1Hr1G002000	10	10	5	12	9	4	13	13	39	18	9	7	6	4	1	1	2	3	6	20	4	2	12	11
NA	NA	NA	HORVU1Hr1G002040	0	0	2	0	0	0	0	0	0	0	0	0	0	0	1	0	0	0	0	0	0	0	4	0
NA	NA	NA	HORVU1Hr1G002060	17	18	19	16	5	12	1	4	4	3	6	7	10	4	12	21	23	11	3	3	2	4	2	4
NA	NA	NA	HORVU1Hr1G002090	2966	1376	4239	1127	1577	1237	209	252	571	233	143	453	786	2187	3166.01	444.001	1013	1270	1249	737	325	732	336	109
NA	NA	NA	HORVU1Hr1G002100	4386	6558	4642	3151	2798	2637	355	889	1058	388	437	552	3022	2574	3321	2964	3332	5773	788	916	494	395	1067	530
NA	NA	NA	HORVU1Hr1G002110	5	2	0	2	3	0	2	3	2	0	1	1	3	0	1	0	0	3	4	2	1	0	3	0
NA	NA	NA	HORVU1Hr1G002150	7098	4027	6316.87	8039	8800	7328	15449	22545.9	16030	26416	26431	25976	7020.97	8780.01	5757	4477	4785	6687	23556	23285	20448	23227.9	25489	29456
NA	NA	NA	HORVU1Hr1G002160	42	58	62	62	41	47	76	208	125	234	224	188	49.0001	18	79	18	14	20	105	97	150	187	192	254
NA	NA	NA	HORVU1Hr1G002170	75	114.64	114	54.4787	23	38	0	3	3	0	0	2	99.7778	81	119	84	89	86	8	2.07372	3	2	3.04283	1.02181
NA	NA	NA	HORVU1Hr1G002210	2	2	4	4	16	20	182	130	81	162	127	251	2	13	5	5	4	4	186	208	157	240	191	142
NA	NA	NA	HORVU1Hr1G002220	123	25	78	185	148	129	869	749	655	492	473	908	132	184	44	24	50	37	829	787	766	633	487	422
NA	NA	NA	HORVU1Hr1G002240	633	533	631	591	533	463	611	646	638	611	660	745	595	521	447	380	424	524	764	647	591	588	606	709
NA	NA	NA	HORVU1Hr1G002260	71.2035	116.744	111.498	84.3074	61.1926	74.9525	58.9566	62.6394	79.126	39.7615	53.7269	46.8193	96.0089	58.929	86.5924	52.5648	52.9084	82.7265	39.2253	52.5222	44.1547	63.9472	49.3715	54.7956
NA	NA	NA	HORVU1Hr1G002290	431	465	417	292	267.059	242.559	206	248.172	248	206	219	195	333	276	356	198	211	209	250	228	179	180	216.63	212
NA	NA	NA	HORVU1Hr1G002300	1663.27	2178.24	1652.53	966.98	856.439	853.45	600.885	711.444	599.443	560.683	591.529	453	1164.52	984.363	1291.68	578	800.025	711.868	669.829	670.409	610.388	551	575.428	663.218
NA	NA	NA	HORVU1Hr1G002310	769.41	911.211	717.55	511.168	499.174	461	406	482	412	370	333.27	357.152	539.169	452	605.176	389.176	412.158	458	386.136	412	351.144	352	453	440.299
NA	NA	NA	HORVU1Hr1G002320	838.797	893.256	840.502	605.693	488.807	482.047	403.043	401.361	476.874	314.238	367.273	365.181	730.991	541.071	715.408	473.435	459.092	597.274	478.775	458.478	390.845	421.053	378.629	405.204
NA	NA	NA	HORVU1Hr1G002340	1232.78	1426.24	1538.24	1075.8	810.047	762.144	775.884	1043.46	925.923	807.462	748.703	949.321	1326.22	1023.79	1263.77	729.213	784.88	775.89	1004.55	964.169	832.372	745.1	676.695	814.893
NA	NA	NA	HORVU1Hr1G002390	2835	2394	3003	2364	2297	1973	2370	2829	2571	2613.01	2637	2759	2487	2381	2336	1582	1531	2062	2762	2797	2372	2503	2546	2898
NA	NA	NA	HORVU1Hr1G002400	7	2	2	2	1	1	45	29	23	10	5	28	1	2	0	1	0	0	30	37	23	14	13	12
NA	NA	NA	HORVU1Hr1G002410	6025	2230	3059	4928	5458	3396	17627	30073	22607	16663	17118	16088	10835	6899	2727	4313	1715	2533	26879	24054	18803	10640	14251	15681
NA	NA	NA	HORVU1Hr1G002420	16	13	20	5	8.00001	12	44.0001	40	59	21	13	18	26	25	26	2	13	3	37	44	33.0001	12	11	20
NA	NA	NA	HORVU1Hr1G002440	16.7864	8.38682	0	17.9667	29.1704	20.3717	27.585	45.6532	33.5646	45.5312	25.1856	38.3701	13.1748	11.9905	3.59519	3.59664	5.99242	8.39625	26.3923	41.7848	20.4616	55.2105	27.5671	38.3583
NA	NA	NA	HORVU1Hr1G002450	0	0	0	0	0	0	5	3	1	3.99999	2	7	0	0	0	0	0	0	0	2	2	4	6	2
NA	NA	NA	HORVU1Hr1G002460	95.7133	106.375	103	83.5212	68.515	57	48.8516	51	43.1613	66	47.1722	42.1899	78.348	76.7866	53.068	60.8314	51	41	53.1845	45.1719	37.1525	47.2503	61.4243	54
NA	NA	NA	HORVU1Hr1G002470	93.446	64.8383	76.6523	92.2436	121.92	74.0187	28.4549	45.8807	56.5625	131.95	75.8174	82.4095	65.8619	27.6116	39.9838	56.34	43.2712	37.683	45.4411	32.4889	36.7049	108.488	100.343	90.9675
NA	NA	NA	HORVU1Hr1G002480	5	2.69393	0	0	0.0577262	0	0	0	0	0	0	0	0	0	0	0	0	0	0	0	0	0	0	0
NA	NA	NA	HORVU1Hr1G002500	10857	10140	10515.5	8042	7448	6676.41	8698	10326	9294	8049	8628	9351	8016	8043	8234	4473.99	5794	6048	11158	11838	9667	9217	9174	9537
NA	NA	NA	HORVU1Hr1G002510	2261	2408	2064	1201	1000	937	916.999	1091	939	878	801	946	1620	1178	1543	966	1134	1059	1078	974	824	787	855	955
NA	NA	NA	HORVU1Hr1G002540	15.2136	6.61318	26	33.0333	42.1738	11.6283	44.415	46.6952	60.4354	58.4688	63.8144	89.6299	9.82523	17.0095	9.40481	12.4034	11.0076	11.6038	54.6077	43.2152	38.5913	61.7895	63.4329	63.6417
NA	NA	NA	HORVU1Hr1G002560	12	2	14	1	4	2	20	3	5	3	1	0	17	2	5	1	8	3	1	4.30699	3	1	2	2
NA	NA	NA	HORVU1Hr1G002590	338.172	399.281	370	237.478	187.92	161	166.979	204	198.843	149	167.621	167.81	333.389	227.503	295.632	213.928	186.678	237.407	204.695	218.395	164.348	168.431	153.847	172.737
NA	NA	NA	HORVU1Hr1G002600	27.2004	29.8948	23.0842	30.1242	25.3231	32.3219	6.37453	17.1948	15.9616	27.2911	18.57	35.5905	34.1472	12.1041	18.1521	23.2303	24.2705	11.0913	20.1002	24.2847	15.2952	18.2324	25.1588	34.8451
NA	NA	NA	HORVU1Hr1G002620	569	434	448	525	502	380	607	768	658	703	641	875	371	398	300	263	290	359	714	627	550	656	664	667
NA	NA	NA	HORVU1Hr1G002640	0	1	2	3.75322	0	0	17.2418	14.6817	6	16.6973	12.8492	35.9574	4	1.49147	0	0	4	1	26.2295	24.434	11.0649	21.3883	13.9128	13.6737
NA	NA	NA	HORVU1Hr1G002660	0	0	0	0	0	0	1	0	0	0	0	0	0	0	0	0	0	0	0	0	0	0	0	0
NA	NA	NA	HORVU1Hr1G002680	136	80	121	187.999	230	119	316	472	348	579	493	604	145	83	61	89	63	96	333	283	244	376	358	394.999
NA	NA	NA	HORVU1Hr1G002690	48	17	39	48	73.0001	35	92.9999	139	121	172	157	173	46.9999	30	25	32	16	26	94	96.0001	71	132	105	117
NA	NA	NA	HORVU1Hr1G002710	15	3	4	6	6	7	61	35	18	21	50	44	3	6	3	0	0	0	41	56	29	46	25	46
NA	NA	NA	HORVU1Hr1G002730	3	1	1	1.24677	4	4	4.75824	7.31832	3	1.30269	7.15081	9.04261	0	4.50852	0	0	0	0	8.77047	5.56595	4.93513	8.6117	5.08715	16.3262
NA	NA	NA	HORVU1Hr1G002740	1956	1562	1907	1589	1659	1307	1602	1965	1699	1976	1907	2034.99	1644	1704	1489	796	924	949	1916	2016	1808	2026	1666	2051
NA	NA	NA	HORVU1Hr1G002750	1	0	0	2	0	0	4	0	5	4	0	6	1	0	1	0	0	0	11	11	3	2	8	2
NA	NA	NA	HORVU1Hr1G002760	10541	3665.99	6266	5816	6563	4587	5884	6110	8858	4921	6683	11948	6540.01	9733	5075	1593	3499	3752	9378	9587	8957	7670	8063	7365
[truncated: 32,149 more rows]
