# Supplementary material for: Mildew Locus O facilitates colonization by arbuscular mycorrhizal fungi in angiosperms
Source: New Phytol. 2020 Feb 28;227(2):343–51. doi: 10.1111/nph.16465 (PMC7317859; doi:10.1111/nph.16465)
Supplement: Supplementary file 4 — Table S2 RNA‐seq analysis – Fold changes (log2) of RNA‐seq samples obtained from barley (Hordeum vulgare) cv Ingrid wild‐type and Hvmlo1‐5 roots at 17 dpi and 26 dpi with and without Rhizophagus irregularis. [file NPH-227-343-s004.xlsx]

## Sheet: Title, authors, legend
Article title: Mildew Locus O facilitates colonization by arbuscular mycorrhizal fungi in angiosperms
Authors: Catherine N. Jacott, Myriam Charpentier2, Jeremy D. Murray2, 3, Christopher J. Ridout
Article acceptance date: 27 January 2020
Table S2 RNA-seq analysis - Fold changes (log2) of RNA-seq samples obtained from barley (Hordeum vulgare) cv. Ingrid wild type and Hvmlo1-5 roots at 17 dpi and 26 dpi with and without Rhizophagus irregularis. At each time point (17 dpi and 26 dpi) fold changes for all genes are shown in 1. Wild type roots: nonmycorrhizal (uninoculated) versus mycorrhizal, 2. Hvmlo1-5 roots: nonmycorrhizal (uninoc…

## Sheet: Table_S2_17 dpi
A. thaliana gene model	A. thaliana description	A. thaliana primary gene symbol	H. vulgare gene model	normalized mean CPM				wt: nonmycorrhizal versus mycorrhizal			Hvmlo1-5: nonmycorrhizal versus mycorrhizal			mycorrhizal: wt versus Hvmlo1-5
				wt nonmycorrhizal	wt mycorrhizal	Hvmlo1-5 nonmycorrhizal	Hvmlo1-5 mycorrhizal	log2 fold change	FDR	P value	log2 fold change	FDR	P value	log2 fold change	FDR	P value
NA	NA	NA	AGP50735	0.128667	0.328333	0.273667	0.585333	1.38127	0.085584	0.0430261	1.12943	0.231924	0.0292532	0.895787	0.388522	0.0812839
NA	NA	NA	AGP50736	0.227333	0.595667	0.237667	0.716667	2.28592	0.171011	0.0983589	1.60927	0.317173	0.0494123	0.33861	1	0.667765
NA	NA	NA	AGP50737	0.0953333	0.19	0.213667	0.320667	0.684084	0.44686	0.33207	0.618697	0.819689	0.312924	0.802768	0.627933	0.198523
NA	NA	NA	AGP50738	0	0.00633333	0	0.00666667	0.84235	0.0472935	0.013033	1.76035	0.85398	0.348277	0.0458216	1	0.986167
NA	NA	NA	AGP50739	0	0	0.000333333	0	0.328573	0.0725638	0.0354968	-0.108109	1	0.859678	0	1	1
NA	NA	NA	AGP50740	0.123	0.235667	0.126	0.293667	1.0155	0.201567	0.120158	1.25495	0.286073	0.0414613	0.422236	0.915777	0.468593
NA	NA	NA	AGP50741	0.238333	0.268667	0.219667	0.274	0.353504	0.602208	0.496468	0.39965	0.952645	0.465659	0.124902	1	0.817286
NA	NA	NA	AGP50742	0	0.00533333	0	0	0.753795	0.0149683	0.00292418	0	1	1	-1.56844	0.871298	0.421329
NA	NA	NA	AGP50743	0	0	0	0	0.328573	0.0693209	0.0336054	0	1	1	0	1	1
NA	NA	NA	AGP50744	0.00666667	0.00733333	0.0153333	0.0896667	0.327551	0.768163	0.695308	2.3941	0.313278	0.0483968	3.14208	0.154194	0.0179631
NA	NA	NA	AGP50745	0.128667	0.951	0.343333	0.896333	4.79836	0.00276145	0.000302402	1.42448	0.491792	0.106109	-0.0171375	1	0.98399
NA	NA	NA	AGP50746	0.114333	0.205667	0.196667	0.280333	0.763785	0.117278	0.0626425	0.519317	0.824384	0.316686	0.475416	0.814315	0.362033
NA	NA	NA	AGP50747	0.542	0.735333	0.257333	0.696333	-1.31659	0.600665	0.494744	1.43972	0.833028	0.325018	-0.000688756	1	0.999612
NA	NA	NA	AGP50748	0.0236667	0.134333	0.149	0.119333	2.12652	0.0125467	0.00231826	-0.231231	1	0.72013	-0.0586449	1	0.929694
NA	NA	NA	AGP50749	0.0323333	0.0606667	0.069	0	1.21297	0.493893	0.377344	-4.68943	0.291741	0.0427857	-4.46637	0.301574	0.0523243
NA	NA	NA	AGP50750	0.00666667	0.0563333	0.00766667	0.0216667	1.10263	0.45573	0.34024	1.21526	1	0.568013	-1.22143	0.988227	0.55621
NA	NA	NA	AGP50751	0	0.229667	0.338	0.376	3.53673	0.125166	0.0676344	0.219583	1	0.88458	0.763482	1	0.617102
NA	NA	NA	AGP50752	0.202	0.871667	0.689	0.646333	1.98632	0.00248524	0.000260029	-0.0699114	1	0.871713	-0.378322	0.83314	0.379428
NA	NA	NA	AGP50753	0.00366667	0.003	0.00766667	0	0.273065	0.568952	0.457974	-1.91498	0.857684	0.352445	-1.08598	0.962084	0.524143
NA	NA	NA	AGP50754	0.0946667	0.127333	0.127667	0.257333	0.408302	0.404999	0.290718	1.03595	0.304812	0.0459728	1.08039	0.262317	0.0412414
NA	NA	NA	AGP50755	0.07	0.021	0.130333	0.069	-1.21867	0.369974	0.257826	-0.900268	0.829623	0.321735	1.74621	0.509876	0.131385
NA	NA	NA	AGP50756	0.0283333	0.13	0.156667	0.0683333	2.27081	0.0693209	0.0265639	-1.17938	0.679709	0.203049	-0.880162	0.809238	0.350972
NA	NA	NA	AGP50757	0.097	0.101667	0.095	0.0956667	0.0754894	0.914089	0.883586	-0.00630016	1	0.992135	-0.0772973	1	0.911144
NA	NA	NA	AGP50758	0.0503333	0.144333	0.024	0.121	1.83707	0.256239	0.161285	2.32754	0.460768	0.0946747	-0.160352	1	0.897699
NA	NA	NA	AGP50759	0	0	0.007	0.123667	0.328573	0.760826	0.686147	3.69052	0.753483	0.251735	5.52943	0.403775	0.0864386
NA	NA	NA	AGP50760	0.00833333	0.0113333	0.004	0.027	0.465072	0.517365	0.401624	2.20338	0.584129	0.146938	1.03468	0.893568	0.444374
NA	NA	NA	AGP50761	0	0.00466667	0	0	0.655317	0.0562912	0.0163132	0	1	1	-1.3276	0.925655	0.480603
NA	NA	NA	AGP50762	0	0	0	0	0.328573	0.77799	0.707521	0	1	1	0	1	1
NA	NA	NA	AGP50763	0.0513333	0	0.049	0.051	-1.05648	0.667423	0.570629	0.1176	1	0.964339	4.28241	0.467967	0.112274
NA	NA	NA	AGP50764	0	0	0.0146667	0	0.328573	0.366559	0.254775	-2.66869	0.737731	0.240641	0	1	1
NA	NA	NA	AGP50765	0.007	0.033	0	0.0113333	1.41223	0.0555248	0.0160145	2.34939	0.760464	0.257154	-1.29656	1	0.586539
NA	NA	NA	AGP50766	0.0463333	0.095	0.100667	0.0856667	0.705162	0.455398	0.339956	-0.162407	1	0.838868	-0.0669558	1	0.934076
NA	NA	NA	AGP50767	0.00666667	0.0573333	0.065	0.0473333	2.16842	0.0108014	0.00190932	-0.439985	1	0.61723	-0.233495	1	0.798086
NA	NA	NA	AGP50768	0	0	0	0	0.328573	0.0693209	0.0336054	0	1	1	0	1	1
NA	NA	NA	AGP50769	0	0	0	0	0.328573	0.0693209	0.0336054	0	1	1	0	1	1
NA	NA	NA	AGP50770	0.00666667	0	0	0	-0.199389	0.596143	0.490062	0	1	1	0	1	1
NA	NA	NA	AGP50771	0	0.0203333	0.01	0.025	1.66152	0.0679951	0.0207448	1.087	0.981556	0.50042	0.26054	1	0.866907
NA	NA	NA	AGP50772	0	0	0	0	0.328573	0.407432	0.294152	0	1	1	0	1	1
NA	NA	NA	AGP50773	0	0	0	0	0.328573	0.0693209	0.0336054	0	1	1	0	1	1
NA	NA	NA	AGP50774	0	0	0	0	0.328573	0.0693209	0.0336054	0	1	1	0	1	1
NA	NA	NA	AGP50775	0.009	0.017	0.0133333	0.0216667	0.651624	0.0280369	0.00668298	0.702306	1	0.58606	0.359561	1	0.774248
NA	NA	NA	AGP50776	0.027	0.0673333	0.0583333	0.0853333	1.07815	0.0119062	0.00216406	0.55876	0.928604	0.438728	0.326438	1	0.644727
NA	NA	NA	AGP50777	0.034	0.076	0.079	0.101333	0.989133	0.0693209	0.0299311	0.338509	1	0.629927	0.433436	0.980341	0.547171
NA	NA	NA	AGP50779	0.0316667	0.0696667	0.103667	0.1	1.02853	0.144181	0.0801415	-0.0332893	1	0.965508	0.550595	0.947751	0.507582
NA	NA	NA	AGP50780	0.023	0.099	0.0876667	0.17	2.43987	0.0922382	0.0470367	0.955839	0.857684	0.352874	0.828747	0.871331	0.421446
NA	NA	NA	AGP50781	0	0.008	0.00766667	0.00866667	0.855992	0.242407	0.150583	0.242726	1	0.895859	0.211378	1	0.911883
NA	NA	NA	AGP50782	0.00433333	0.002	0.00333333	0.00333333	0.0248964	0.950636	0.934202	-0.0152149	1	0.997185	0.375335	1	0.849383
NA	NA	NA	AGP50783	0.0503333	0.0536667	0.0236667	0.0213333	0.23327	0.856544	0.809865	-0.108723	1	0.94807	-1.2292	0.902703	0.455417
NA	NA	NA	AGP50784	0.016	0.052	0	0.066	1.45119	0.19176	0.113074	4.62967	0.0740507	0.00534919	0.347536	1	0.76177
NA	NA	NA	AGP50785	0	0.0423333	0.0373333	0.066	1.50295	0.348738	0.238958	0.7941	1	0.701039	0.683248	1	0.741461
NA	NA	NA	AGP50786	0.033	0.042	0.0576667	0.061	0.31206	0.821698	0.764501	0.0951359	1	0.942022	0.616148	1	0.647364
NA	NA	NA	AGP50787	0.000666667	0.00166667	0.00666667	0.00466667	0.408553	0.314729	0.208422	-0.292178	1	0.894382	0.760238	1	0.726794
NA	NA	NA	AGP50788	0.033	0.0416667	0.081	0.049	0.759534	0.590249	0.482447	-0.649798	1	0.640707	0.315251	1	0.827084
NA	NA	NA	AGP50789	0	0.101	0.105	0.130333	2.67674	0.0519073	0.0146885	0.344883	1	0.709199	0.446144	1	0.63378
NA	NA	NA	AGP50790	0.017	0	0.009	0.00533333	-1.03549	0.0785007	0.0389362	-0.609261	1	0.740587	1.48928	0.8365	0.384933
NA	NA	NA	AGP50791	0.0263333	0.00966667	0.0906667	0.0326667	-0.587544	0.686109	0.592941	-1.40486	0.857684	0.353677	1.50209	0.834456	0.381037
NA	NA	NA	AGP50792	0.036	0.142667	0.186667	0.0996667	1.65563	0.216795	0.131218	-0.813191	0.91264	0.422472	-0.388759	1	0.705463
NA	NA	NA	AGP50793	0.00933333	0.0673333	0.0666667	0.075	1.69667	0.208756	0.125327	0.150357	1	0.89957	0.160487	1	0.893557
NA	NA	NA	AGP50794	0.000333333	0.00533333	0.00533333	0	0.700966	0.144237	0.0801871	-1.51979	0.921297	0.430794	-1.50995	0.881889	0.432357
NA	NA	NA	AGP50795	0	0	0	0.000666667	0.320203	0.0870333	0.0439326	0.240272	1	0.775578	0.18967	1	0.860375
NA	NA	NA	AGP50796	0.221667	0.148	0.115333	0.041	-0.602696	0.55972	0.447523	-1.35054	0.529657	0.121856	-1.67086	0.300087	0.0517651
NA	NA	NA	AGP50797	0.196667	0.592	0.357333	0.513333	1.65084	0.00160677	0.000139572	0.586107	0.553598	0.132527	-0.121888	1	0.742154
NA	NA	NA	AGP50798	0.0383333	0.111	0.0296667	0.0693333	1.30289	0.0588146	0.0172319	1.11234	0.685337	0.206481	-0.660613	0.805136	0.346276
NA	NA	NA	AGP50799	0.011	0.008	0.017	0.014	-0.144138	0.829666	0.774376	-0.172404	1	0.901485	0.730283	1	0.638278
NA	NA	NA	AGP50800	0.000333333	0	0	0.00266667	0.261505	0.256585	0.161704	0.94137	1	0.560789	0.974298	0.970338	0.534727
NA	NA	NA	AGP50801	0	0	0	0	0.328573	0.638673	0.53794	0	1	1	0	1	1
NA	NA	NA	AGP50802	0.14	0.140667	0.105	0.185667	0.00933754	0.982689	0.976574	0.799218	0.587606	0.149031	0.443056	0.859874	0.408804
NA	NA	NA	AGP50803	0.00666667	0.0843333	0.0653333	0.101	2.49433	0.0197419	0.00423271	0.600008	0.966203	0.480497	0.326427	1	0.697665
NA	NA	NA	AGP50804	0.046	0.047	0.0416667	0.0983333	0.523185	0.637598	0.536763	1.23647	0.636135	0.176148	1.12778	0.658083	0.218502
NA	NA	NA	AGP50805	0.0253333	0	0.0346667	0.0293333	-0.743222	0.566427	0.455117	-0.188379	1	0.934268	3.55346	0.512419	0.132569
NA	NA	NA	AGP50806	0	0.00133333	0.00133333	0	0.477767	0.112666	0.0597211	-0.523617	1	0.678016	-0.600923	1	0.656402
NA	NA	NA	AGP50807	0.00166667	0.00666667	0.00533333	0.000666667	0.688067	0.0178927	0.00370919	-1.12155	1	0.600458	-1.3353	0.980341	0.547372
NA	NA	NA	AGP50808	0.005	0.019	0.0163333	0.019	1.13856	0.139637	0.0770064	0.312423	1	0.817967	0.123252	1	0.927068
NA	NA	NA	AGP50809	0.0296667	0.0146667	0.0213333	0.0183333	-0.4933	0.410383	0.297343	-0.17276	1	0.891083	0.296785	1	0.826852
NA	NA	NA	AGP50810	0.062	0.0433333	0.024	0.173	-0.269407	0.875649	0.834467	2.81046	0.400069	0.0733227	2.0395	0.593146	0.177475
NA	NA	NA	BAV58127	0.00433333	0.00233333	0.00133333	0	0.0824205	0.835166	0.782212	-0.644928	1	0.641259	-0.789636	1	0.610264
NA	NA	NA	BAV58128	0.012	0.0536667	0.0253333	0.0233333	1.03103	0.410328	0.297221	-0.152166	1	0.920994	-1.10409	0.915777	0.468607
NA	NA	NA	BAV58129	1.524	0.458667	0.521333	0.375667	-1.72844	0.105978	0.0555164	-0.414373	1	0.604175	-0.191539	1	0.811593
NA	NA	NA	BAV58130	0	0	0	0	0.328573	0.750512	0.673356	8.16683e-06	1	0.998771	8.16683e-06	1	0.998801
NA	NA	NA	BAV58132	0.631333	0.588333	1.67033	1.02833	-0.677732	0.657253	0.559098	-0.653403	0.96008	0.47297	0.883184	0.79581	0.338644
NA	NA	NA	BAV58133	0.147	0.230333	0.281333	0.134667	0.577241	0.335119	0.225927	-1.06196	0.356698	0.0600954	-0.732957	0.646791	0.210939
NA	NA	NA	BAV58134	0	0	0	0	0.328573	0.0693209	0.0336054	0	1	1	0	1	1
NA	NA	NA	BAV58135	0	0	0	0	0.328573	0.0693209	0.0336054	0	1	1	0	1	1
NA	NA	NA	BAV58136	0.091	0.0903333	0.147	0.094	-0.0712756	0.944083	0.924288	-0.621016	0.94007	0.450163	0.0841155	1	0.923471
NA	NA	NA	BAV58137	0.00433333	0.00233333	0.00133333	0	0.0824205	0.835166	0.782212	-0.644928	1	0.641259	-0.789636	1	0.610264
NA	NA	NA	BAV58138	0.0746667	0.103667	0.084	0.0843333	0.324591	0.495769	0.379235	0.0774356	1	0.909633	-0.253753	1	0.700618
NA	NA	NA	BAV58139	0.0526667	0.0516667	0.335667	0.0673333	0.229119	0.914542	0.884184	-2.24449	0.921192	0.43056	0.440722	1	0.871111
NA	NA	NA	BAV58140	0.0283333	0.0123333	0.0696667	0.007	-0.0838821	0.948409	0.930688	-2.90591	0.750333	0.249094	-0.627212	1	0.787521
NA	NA	NA	BAV58141	0.109333	0.185	0.177333	0.0563333	0.673238	0.656981	0.558735	-1.5676	0.64399	0.180246	-1.59344	0.587174	0.174023
NA	NA	NA	BAV58142	0.631	0.621667	1.396	0.671333	-0.250873	0.73059	0.648118	-1.01712	0.308049	0.0469166	0.175311	1	0.73841
NA	NA	NA	BAV58143	0.844667	1.189	2.348	0.913	0.231	0.820928	0.763357	-1.31838	0.312558	0.048228	-0.30704	1	0.643929
NA	NA	NA	BAV58145	0.233	0.126333	0.239	0.206333	-1.58161	0.135088	0.0739891	-0.192195	1	0.776442	0.744646	0.761753	0.304415
NA	NA	NA	BAV58146	0.00666667	0	0.0253333	0.0216667	-0.201079	0.886295	0.848179	-0.197	1	0.930137	3.13301	0.576548	0.167694
NA	NA	NA	BAV58147	0	0	0	0	0.328573	0.0693209	0.0336054	0	1	1	0	1	1
NA	NA	NA	BAV58148	0.091	0.0903333	0.147	0.094	-0.0712756	0.944083	0.924288	-0.621016	0.94007	0.450161	0.0841152	1	0.923471
NA	NA	NA	BAV58149	0.237667	0.363333	0.488	0.209	0.412495	0.554346	0.442023	-1.18624	0.213546	0.0257134	-0.732012	0.598968	0.181141
NA	NA	NA	BAV58150	0	0.0206667	0	0	1.36822	0.00844633	0.00138331	0	1	1	-3.04108	0.620773	0.194308
NA	NA	NA	BAV58151	0.405333	0.465333	0.745333	0.302667	-0.12842	0.882043	0.842959	-1.28225	0.260284	0.0353511	-0.577788	0.809238	0.350497
NA	NA	NA	BAV58152	0.0223333	0.0726667	0.197333	0.110333	0.760867	0.722778	0.638504	-0.788034	1	0.645965	0.667127	1	0.700868
NA	NA	NA	BAV58153	0.996667	0.838	1.32767	1.06133	-0.467647	0.463103	0.347231	-0.287222	1	0.555569	0.409649	0.860204	0.409134
NA	NA	NA	BAV58154	0	0	0	0	0.328573	0.0693209	0.0336054	0	1	1	0	1	1
NA	NA	NA	BAV58155	0.0233333	0.03	0.0623333	0.025	0.240099	0.779134	0.708953	-1.28194	0.705499	0.218932	-0.269782	1	0.817856
NA	NA	NA	BAV58156	0	0	0	0	0.328573	0.0693209	0.0336054	0	1	1	0	1	1
NA	NA	NA	BAV58157	0.078	0.165667	0.480333	0.339	0.800649	0.578951	0.469145	-0.470187	1	0.580116	1.08715	0.662958	0.222167
NA	NA	NA	BAV58158	0.104	0.125333	0.348	0.179667	-0.321055	0.852198	0.804109	-0.930123	0.865715	0.372977	0.553725	1	0.60637
NA	NA	NA	BAV58159	0.0476667	0.0436667	0.194667	0.0846667	-0.715205	0.572739	0.462287	-1.1771	0.798545	0.293911	0.919726	0.8974	0.449229
NA	NA	NA	BAV58160	0	0.0206667	0	0	1.36822	0.00844633	0.00138331	0	1	1	-3.04108	0.620773	0.194308
NA	NA	NA	EPlHVUT00000248384	0	0	0	0	0.328573	0.0693209	0.0336054	0	1	1	0	1	1
NA	NA	NA	EPlHVUT00000248385	0	0	0	0	0.328573	0.0693209	0.0336054	0	1	1	0	1	1
NA	NA	NA	EPlHVUT00000248386	0	0	0	0	0.328573	0.0693209	0.0336054	0	1	1	0	1	1
NA	NA	NA	EPlHVUT00000248387	0	0	0	0	0.328573	0.0693209	0.0336054	0	1	1	0	1	1
NA	NA	NA	EPlHVUT00000248388	0.368333	0.528333	0.711333	0.413333	0.510181	0.621413	0.518223	-0.752126	0.768669	0.267807	-0.297486	1	0.663772
NA	NA	NA	EPlHVUT00000248389	0.0443333	0.111333	0.134667	0.0316667	1.41165	0.120007	0.0643712	-2.03464	0.313021	0.0483414	-1.71729	0.448665	0.103794
NA	NA	NA	EPlHVUT00000248390	0	0.0296667	0.00433333	0	1.27833	0.0815162	0.0406957	-1.33775	0.954978	0.467455	-3.48487	0.542812	0.147991
NA	NA	NA	EPlHVUT00000248391	0	0	0	0	0.328573	0.0693209	0.0336054	0	1	1	0	1	1
NA	NA	NA	EPlHVUT00000248392	0.00533333	0	0	0.019	-0.138007	0.841005	0.789644	2.9936	0.620511	0.167276	2.9936	0.589613	0.175518
NA	NA	NA	EPlHVUT00000248393	0.124	0.114667	0.088	0.119333	-0.257485	0.844213	0.793969	0.419134	1	0.628878	0.0477342	1	0.956179
NA	NA	NA	EPlHVUT00000248394	0.0616667	0.0246667	0	0.00333333	-0.240988	0.878787	0.838547	1.26184	0.938587	0.448298	-1.98801	0.864174	0.413195
NA	NA	NA	EPlHVUT00000248395	0.0256667	0.035	0.0286667	0.054	0.410342	0.77371	0.702153	0.915135	0.967212	0.481595	0.738321	0.999989	0.570385
NA	NA	NA	EPlHVUT00000248396	0	0	0	0	0.328573	0.0693209	0.0336054	0	1	1	0	1	1
NA	NA	NA	EPlHVUT00000248397	0.129333	0.106667	0.165333	0.0436667	-0.215783	0.818424	0.760228	-1.92667	0.153128	0.0153685	-1.28586	0.509342	0.131083
AT1G34110	Leucine-rich receptor-like protein kinase family protein;(source:Araport11)	RGF1 INSENSITIVE 5 (RGI5)	HORVU0Hr1G000020	10.609	4.426	7.41767	6.08733	-1.28604	0.0012426	9.53115e-05	-0.233981	0.842168	0.33441	0.530151	0.22013	0.0314113
AT3G10640	SNF7 family protein;(source:Araport11)	(VPS60.1)	HORVU0Hr1G000030	47.3927	59.835	53.0477	51.181	0.306991	0.0236302	0.00533139	0.005986	1	0.961745	-0.150815	0.671231	0.226809
AT1G70250	Encodes a Protease inhibitor/seed storage/LTP family protein.		HORVU0Hr1G000050	0.0703333	0.120333	0.135	0.091	0.570998	0.460152	0.344557	-0.512322	0.933942	0.443854	-0.34057	1	0.620009
AT1G45050	member of ubiquitin-conjugating E2-proteins	(ATUBC2-1)	HORVU0Hr1G000080	17.5237	16.938	16.392	18.4457	-0.0817283	0.405918	0.291714	0.224245	0.40573	0.0750991	0.19554	0.489079	0.121303
NA	NA	NA	HORVU0Hr1G000100	0	0	0	0	0.328573	0.0693209	0.0336054	0	1	1	0	1	1
AT1G35150	General transcription factor 2-related zinc finger protein;(source:Araport11)		HORVU0Hr1G000120	0	0.00966667	0	0	0.859943	0.0631236	0.0189094	0	1	1	-2.07205	0.794284	0.337027
AT1G50180	NB-ARC domain-containing disease resistance protein;(source:Araport11)		HORVU0Hr1G000130	4.33067	4.96833	5.67033	3.9	0.191612	0.360965	0.249782	-0.476732	0.182197	0.0198952	-0.26882	0.618526	0.192711
AT2G39570	Encodes a ACT domain-containing protein. The ACT domain, named after bacterial aspartate kinase, chorismate mutase and TyrA (prephenate dehydrogenase), is a regulatory domain that serves as an amino acid-binding site in feedback-regulated amino acid metabolic enzymes.	ACT DOMAIN REPEATS 9 (ACR9)	HORVU0Hr1G000160	0.0223333	0.048	0.016	0.073	1.1218	0.412455	0.29925	2.12732	0.559335	0.13511	0.688876	1	0.596636
AT5G59890	actin depolymerizing factor 4 (ADF4) mRNA, complete cds	ACTIN DEPOLYMERIZING FACTOR 4 (ADF4)	HORVU0Hr1G000200	41.5587	51.7507	54.2973	51.9087	0.277794	0.0357447	0.00909067	-0.00819555	1	0.947334	0.0772326	0.970338	0.534212
NA	NA	NA	HORVU0Hr1G000230	0	0	0	0	0.328573	0.0693209	0.0336054	0	1	1	0	1	1
AT4G03020	transducin family protein / WD-40 repeat family protein;(source:Araport11)		HORVU0Hr1G000250	14.176	14.7263	17.214	12.27	0.0114435	0.933428	0.909703	-0.431168	0.0329403	0.00169929	-0.188901	0.583536	0.17165
NA	NA	NA	HORVU0Hr1G000270	0.546333	0.482	0.247667	0.130667	-0.0389861	0.982847	0.976854	-0.846325	0.968083	0.483034	-1.77088	0.538931	0.14572
AT4G27600	Encodes a phosphofructokinase B-type carbohydrate kinase family protein, NARA5. Regulates photosynthetic gene expression.	GENES NECESSARY FOR THE ACHIEVEMENT OF RUBISCO ACCUMULATION 5 (NARA5)	HORVU0Hr1G000280	16.5233	11.5043	11.618	12.3917	-0.56934	0.0149644	0.00292305	0.146745	0.937083	0.446472	0.177801	0.811329	0.357313
NA	NA	NA	HORVU0Hr1G000290	0	0	0	0	0.328573	0.0693209	0.0336054	0	1	1	0	1	1
AT5G06560	myosin-binding protein (Protein of unknown function, DUF593);(source:Araport11)	(MYOB7)	HORVU0Hr1G000300	0.025	0	0.008	0.017	-1.13613	0.203731	0.121715	1.00623	1	0.694599	2.9152	0.659308	0.21967
NA	NA	NA	HORVU0Hr1G000320	9.68533	12.412	12.3243	11.4223	0.341689	0.0581145	0.0169772	-0.0498792	1	0.756	-0.0452874	1	0.778252
AT1G64660	Encodes a functional methionine gamma-lyase, a cytosolic enzyme catalyzes the degradation of methionine into methanethiol, alpha-ketobutyrate and ammonia. The catabolism of excess methionine is important to methionine homeostasis. The mRNA is cell-to-cell mobile.	METHIONINE GAMMA-LYASE (MGL)	HORVU0Hr1G000340	9.28833	3.18767	4.421	5.18733	-1.73327	0.0451649	0.0122593	0.269999	1	0.747162	0.76724	0.815176	0.36258
AT1G63020	Encodes one of two alternative largest subunits of a putative plant-specific RNA polymerase IV (aka RNA polymerase D). Required for posttranscriptional gene silencing.	NUCLEAR RNA POLYMERASE D1A (NRPD1A)	HORVU0Hr1G000350	0	0	0	0	0.328573	0.433749	0.319824	0	1	1	0	1	1
NA	NA	NA	HORVU0Hr1G000360	0	0	0	0	0.328573	0.283513	0.18272	0	1	1	0	1	1
AT1G63020	Encodes one of two alternative largest subunits of a putative plant-specific RNA polymerase IV (aka RNA polymerase D). Required for posttranscriptional gene silencing.	NUCLEAR RNA POLYMERASE D1A (NRPD1A)	HORVU0Hr1G000370	0.00266667	0	0	0	0.0375799	0.880974	0.841493	0	1	1	0	1	1
AT4G32920	glycine-rich protein;(source:Araport11)		HORVU0Hr1G000390	19.4383	15.543	18.8757	15.6197	-0.359954	0.00213055	0.000208431	-0.220336	0.441034	0.0874642	0.078989	0.978224	0.543399
AT3G08650	ZIP metal ion transporter family;(source:Araport11)		HORVU0Hr1G000410	96.4603	98.0247	97.6357	100.22	-0.0173207	0.73011	0.64755	0.0933628	0.888983	0.39639	0.105569	0.795177	0.337875
NA	NA	NA	HORVU0Hr1G000420	28.0303	21.5697	17.541	23.2753	-0.440037	0.0693209	0.0262911	0.457357	0.17229	0.0183335	0.17951	0.809849	0.35326
AT1G59540	Encodes a kinesin-like protein.	(ZCF125)	HORVU0Hr1G000430	0.209667	0.167667	0.141	0.0923333	-0.750827	0.486279	0.369556	-0.577173	0.98397	0.503847	-0.765773	0.828925	0.375705
AT4G35230	Encodes BR-signaling kinase 1 (BSK1), one of the three homologous BR-signaling kinases (BSK1, AT4G35230; BSK2, AT5G46570; BSK3, AT4G00710). Mediates signal transduction from receptor kinase BRI1 by functioning as the substrate of BRI1. Plasma membrane localized.	BRASSINOSTEROID-SIGNALING KINASE 1 (BSK1)	HORVU0Hr1G000450	0.0286667	0	0	0	-0.798302	0.413985	0.300649	0	1	1	0	1	1
AT4G33510	Enzyme catalyzing the first committed step in aromatic amino acid biosynthesis The mRNA is cell-to-cell mobile.	3-DEOXY-D-ARABINO-HEPTULOSONATE 7-PHOSPHATE SYNTHASE (DHS2)	HORVU0Hr1G000490	0.0126667	0.0336667	0.037	0.04	0.735087	0.533303	0.41848	0.128451	1	0.91521	0.316216	1	0.797051
NA	NA	NA	HORVU0Hr1G000500	0.019	0	0.0436667	0.054	-0.973891	0.378241	0.26483	0.361217	1	0.803158	4.42023	0.171193	0.0210173
AT5G12470	UvrABC system C protein, putative (DUF3411);(source:Araport11)	RETICULATA-RELATED 4 (RER4)	HORVU0Hr1G000510	69.3263	66.473	55.904	55.284	-0.0996554	0.140933	0.0779404	0.0390686	1	0.713311	-0.193832	0.351391	0.0681357
AT2G26920	Ubiquitin-associated/translation elongation factor EF1B protein;(source:Araport11)		HORVU0Hr1G000600	32.3733	29.069	30.745	26.1273	-0.196803	0.0066813	0.00101506	-0.178241	0.483231	0.10306	-0.0791561	0.916964	0.470504
AT5G01390	DNAJ heat shock family protein;(source:Araport11)		HORVU0Hr1G000620	0.289667	1.98167	1.095	1.50533	2.97672	0.00465894	0.000617217	0.532252	0.808021	0.302992	-0.324202	0.962992	0.525451
AT5G64060	NAC domain containing protein 103;(source:Araport11)	NAC DOMAIN CONTAINING PROTEIN 103 (NAC103)	HORVU0Hr1G000630	0.134	0.197	0.181667	0.136667	0.356603	0.424883	0.311335	-0.362333	0.987863	0.509966	-0.410737	0.906171	0.458644
NA	NA	NA	HORVU0Hr1G000640	1.077	1.152	0.972667	0.898667	0.0546191	0.799953	0.736085	-0.0664766	1	0.811932	-0.285051	0.760738	0.303652
AT1G77130	Encodes a glucuronyltransferase responsible for the addition of GlcA residues onto xylan and for secondary wall deposition.	PLANT GLYCOGENIN-LIKE STARCH INITIATION PROTEIN 2 (PGSIP2)	HORVU0Hr1G000650	0.117667	0.137667	0.0393333	0.0616667	1.03997	0.604599	0.499122	0.691686	1	0.666967	-1.009	0.960584	0.522222
AT1G48880	Encodes a member of the TBL (TRICHOME BIREFRINGENCE-LIKE) gene family containing a plant-specific DUF231 (domain of unknown function) domain. TBL gene family has 46 members, two of which (TBR/AT5G06700 and TBL3/AT5G01360) have been shown to be involved in the synthesis and deposition of secondary wall cellulose, presumably by influencing the esterification state of pectic polymers. A nomenclature…	TRICHOME BIREFRINGENCE-LIKE 7 (TBL7)	HORVU0Hr1G000660	5.741	5.91967	5.162	5.835	0.0072783	0.959928	0.946729	0.233503	0.644914	0.180731	0.0483333	1	0.781014
AT1G77130	Encodes a glucuronyltransferase responsible for the addition of GlcA residues onto xylan and for secondary wall deposition.	PLANT GLYCOGENIN-LIKE STARCH INITIATION PROTEIN 2 (PGSIP2)	HORVU0Hr1G000670	0.00133333	0.097	0.0386667	0.0216667	1.72424	0.398755	0.284346	-0.745498	1	0.654738	-2.00744	0.665226	0.223344
NA	NA	NA	HORVU0Hr1G000710	0.229667	0.137667	0.12	0.173667	-0.680853	0.308767	0.203211	0.596587	0.857684	0.352275	0.407414	0.960323	0.521859
AT2G25430	AP180 N-terminal homology domain, TPLATE complex protein involved in clathrin-mediated endocytosis.	(PICALM4A)	HORVU0Hr1G000720	0	0	0	0	0.328573	0.596764	0.490747	0	1	1	0	1	1
NA	NA	NA	HORVU0Hr1G000730	0.00766667	0.025	0	0.00266667	0.801426	0.19276	0.113843	1.06832	0.975593	0.492783	-2.18196	0.811329	0.358543
NA	NA	NA	HORVU0Hr1G000740	0	0	0	0	0.328573	0.0693209	0.0336054	0	1	1	0	1	1
NA	NA	NA	HORVU0Hr1G000760	0.647	0.794333	0.634333	0.404333	0.483742	0.505156	0.38889	-0.616079	0.761735	0.258059	-0.918498	0.413598	0.0901604
NA	NA	NA	HORVU0Hr1G000780	113.67	114.092	104.421	98.428	0.076095	0.87544	0.834188	-0.02714	1	0.933215	-0.140119	1	0.66533
NA	NA	NA	HORVU0Hr1G000810	2.81133	1.88833	1.974	2.559	-0.597806	0.0693209	0.0228159	0.427908	0.59942	0.155228	0.514553	0.411823	0.089577
NA	NA	NA	HORVU0Hr1G000840	0	0	0	0	0.328573	0.0693209	0.0336054	0	1	1	0	1	1
NA	NA	NA	HORVU0Hr1G000850	0	0	0	0.034	0.328573	0.752647	0.675844	3.74064	0.86066	0.364649	3.74064	0.823032	0.369814
NA	NA	NA	HORVU0Hr1G000890	0.398333	0.340667	0.319333	0.268667	-0.280425	0.643427	0.542881	-0.180865	1	0.738278	-0.260824	1	0.630058
NA	NA	NA	HORVU0Hr1G000900	0.665333	0.868333	0.179	1.04067	0.252635	0.811018	0.750927	2.56461	0.0114286	0.000422906	0.322942	1	0.62623
NA	NA	NA	HORVU0Hr1G000910	0	0	0	0	0.328573	0.0693209	0.0336054	0	1	1	0	1	1
NA	NA	NA	HORVU0Hr1G000930	5.52467	6.27633	6.30667	5.33033	0.14485	0.366742	0.254939	-0.184125	0.852411	0.346062	-0.16002	0.865231	0.414217
AT3G02860	Encodes a C2H2 zinc finger protein that is localized to the nucleus and is translocated to the cytoplasm in response to ABA or oxidative stress. It functions as a positive regulator countering ABA to break seed dormancy and maintain ROS homeostasis in response to ABA and oxidative stress.	ABA AND ROS SENSITIVE 1 (ARS1)	HORVU0Hr1G000940	0.375333	0.198	0.256333	0.272667	-0.864978	0.281259	0.180908	0.15138	1	0.775038	0.529965	0.794284	0.336288
AT2G16770	Basic-region leucine zipper (bZIP23) transcription factor involved in the adaptation to zinc deficiency. Binds ZDRE motifs.	(bZIP23)	HORVU0Hr1G000950	0.211333	0.175333	0.15	0.309333	-0.297034	0.53886	0.42422	1.07765	0.226844	0.0283335	0.854757	0.379468	0.0778701
AT3G04890	adenine phosphoribosyltransferase-like protein, putative (DUF2358);(source:Araport11)		HORVU0Hr1G000960	0.0496667	0.07	0.029	0.0786667	1.21088	0.41876	0.305221	1.37922	0.819966	0.313123	0.194847	1	0.880975
NA	NA	NA	HORVU0Hr1G000990	38.795	29.968	25.8327	37.4233	-0.443399	0.0974976	0.0502545	0.585398	0.0901928	0.00705611	0.388475	0.366668	0.0732139
NA	NA	NA	HORVU0Hr1G001040	0.731333	0.607667	0.389333	0.536333	-0.232589	0.565085	0.453684	0.493445	0.696997	0.213551	-0.127487	1	0.737909
AT3G08620	RNA-binding KH domain-containing protein;(source:Araport11)		HORVU0Hr1G001050	55.3767	41.5683	49.739	46.7693	-0.456078	0.00846552	0.00138702	-0.0355418	1	0.802597	0.241317	0.414516	0.0905788
AT1G06840	Leucine-rich repeat protein kinase family protein;(source:Araport11)		HORVU0Hr1G001070	3.252	3.06867	3.00967	3.14433	-0.133178	0.700707	0.611217	0.120208	1	0.661717	0.104616	1	0.704072
AT5G58280	AP2/B3-like transcriptional factor family protein;(source:Araport11)		HORVU0Hr1G001110	0.301667	0.345333	0.247333	0.249333	0.321948	0.699343	0.609764	0.0478784	1	0.933339	-0.421241	0.897979	0.449902
AT1G65440	Related to yeast Spt6 protein, which functions as part of a protein complex in transcription initiation and also plays a role in chromatin structure / assembly. It encodes a putative WG/GW-repeat protein involved in the regulation of apical-basal polarity of embryo	GLOBAL TRANSCRIPTION FACTOR GROUP B1 (GTB1)	HORVU0Hr1G001120	2.13667	1.614	1.66733	2.098	-0.469946	0.294723	0.19189	0.384564	0.822458	0.315313	0.454269	0.68539	0.238329
NA	NA	NA	HORVU0Hr1G001140	0	0	0	0	0.328573	0.0693209	0.0336054	0	1	1	0	1	1
NA	NA	NA	HORVU0Hr1G001150	0	0	0	0	0.328573	0.0693209	0.0336054	0	1	1	0	1	1
NA	NA	NA	HORVU0Hr1G001160	2.48933	2.332	2.037	3.04367	-0.207396	0.488856	0.37222	0.630303	0.211258	0.0252736	0.45503	0.452749	0.105602
AT3G51510	transmembrane protein;(source:Araport11)		HORVU0Hr1G001170	0.0333333	0.023	0	0.0196667	-0.399721	0.721835	0.6372	3.04067	0.445499	0.0889992	-0.19203	1	0.894272
AT2G27020	Encodes 20S proteasome alpha 7 subunit PAG1.	20S PROTEASOME ALPHA SUBUNIT G1 (PAG1)	HORVU0Hr1G001180	0.137	0.0876667	0.116667	0.0616667	-0.500063	0.596282	0.490222	-0.857743	0.811956	0.306042	-0.479821	1	0.580096
AT5G04940	Encodes a SU(VAR)3-9 homolog, a SET domain protein. Known SET domain proteins are involved in epigenetic control of gene expression and act as histone methyltransferases. There are 10 SUVH genes in Arabidopsis and members of this subfamily of the SET proteins have an additional conserved SRA domain. SUVH1 has been shown to have a preference for binding methylated DNA.	SU(VAR)3-9 HOMOLOG 1 (SUVH1)	HORVU0Hr1G001190	3.93033	2.86033	3.45633	3.623	-0.492319	0.0501469	0.0140557	0.126902	1	0.622042	0.41175	0.471685	0.113828
NA	NA	NA	HORVU0Hr1G001200	0	0	0	0	0.328573	0.0693209	0.0336054	0	1	1	0	1	1
AT5G06100	Encodes a member of the myb family of transcription factors (MYB33), contains Pfam profile: PF00249 myb DNA-binding domain. Double mutants with MYB65 are male sterile- anthers are small, pollen development is defective. Spatial expression appears to be under the control of miR159, contains a target site for this micro RNA. A highly conserved RNA secondary structure abuts the miR159 binding site w…	MYB DOMAIN PROTEIN 33 (MYB33)	HORVU0Hr1G001230	10.3627	8.289	8.16067	9.79833	-0.348229	0.124814	0.0673944	0.316876	0.556623	0.13381	0.314017	0.524312	0.138146
AT5G17910	cardiomyopathy-associated protein;(source:Araport11)		HORVU0Hr1G001240	21.364	21.7923	19.9723	22.63	-0.00758989	0.94703	0.928567	0.233867	0.391192	0.0705431	0.127417	0.782843	0.324373
AT3G43810	EF hand domain protein encodes a calmodulin. Can functionally complement a yeast CaM mutant.	CALMODULIN 7 (CAM7)	HORVU0Hr1G001270	191.679	197.087	187.104	178.204	-0.00251727	0.980779	0.974132	-0.0153698	1	0.901288	-0.0716761	0.993707	0.563038
AT3G43810	EF hand domain protein encodes a calmodulin. Can functionally complement a yeast CaM mutant.	CALMODULIN 7 (CAM7)	HORVU0Hr1G001280	8.78633	10.76	9.94533	9.14633	0.272984	0.217419	0.131651	-0.0682739	1	0.713865	-0.16418	0.831781	0.378209
AT3G08620	RNA-binding KH domain-containing protein;(source:Araport11)		HORVU0Hr1G001300	1.742	0.875	1.34767	0.841333	-1.00831	0.00215631	0.000212953	-0.634629	0.272554	0.0383306	0.00756935	1	0.981138
AT4G24330	hypothetical protein (DUF1682);(source:Araport11)		HORVU0Hr1G001340	123.053	110.7	104.009	102.104	-0.185524	0.0702149	0.0341587	0.0284002	1	0.821908	-0.0421677	1	0.738261
AT1G53320	Member of plant TLP family. TLP7 is tethered to the PM but detaches upon stimulus and translocates to the nucleus. Has DNA binding activity but lacks conservation of the transcription activation domain.	TUBBY LIKE PROTEIN 7 (TLP7)	HORVU0Hr1G001350	0.639	0.636667	0.376667	0.575667	-0.0554883	0.917758	0.88849	0.656874	0.573178	0.141895	-0.0765469	1	0.859022
AT1G53320	Member of plant TLP family. TLP7 is tethered to the PM but detaches upon stimulus and translocates to the nucleus. Has DNA binding activity but lacks conservation of the transcription activation domain.	TUBBY LIKE PROTEIN 7 (TLP7)	HORVU0Hr1G001370	0.256	0.145667	0.157667	0.183333	-0.77659	0.0939761	0.0481069	0.275228	1	0.611696	0.42228	0.897303	0.449113
AT2G32170	S-adenosyl-L-methionine-dependent methyltransferases superfamily protein;(source:Araport11)	(EXPRS)	HORVU0Hr1G001390	15.0997	15.422	16.5197	14.076	-0.00816093	0.940762	0.919495	-0.176191	0.635053	0.175641	-0.059341	1	0.649836
AT3G12010	C18orf8;(source:Araport11)		HORVU0Hr1G001400	95.5217	96.1723	97.5973	96.0753	-0.0307917	0.536205	0.421484	0.0329732	1	0.755753	0.0721561	0.938666	0.496406
AT3G46030	Histone superfamily protein;(source:Araport11)	(HTB11)	HORVU0Hr1G001420	1.42433	1.775	2.18867	1.22433	0.269131	0.480746	0.363985	-0.782242	0.149082	0.0146969	-0.459792	0.557479	0.15622
AT5G64810	member of WRKY Transcription Factor; Group II-c. Involved in jasmonic acid inducible defense responses.	WRKY DNA-BINDING PROTEIN 51 (WRKY51)	HORVU0Hr1G001430	7.40133	9.34267	3.07233	6.32133	0.303945	0.228553	0.140011	1.08256	0.00293151	7.2451e-05	-0.493243	0.333463	0.0628356
AT2G19860	Encodes a protein with hexokinase activity (AtHXK2) and acts as a sensor for plant sugar responses.	HEXOKINASE 2 (HXK2)	HORVU0Hr1G001440	29.741	38.9007	34.399	35.171	0.3458	0.03717	0.00956759	0.0878281	0.995488	0.518563	-0.0703618	1	0.604872
AT4G25550	Cleavage/polyadenylation specificity factor, 25kDa subunit;(source:Araport11)	INVOLVED IN RRNA PROCESSING 9 (IRP9)	HORVU0Hr1G001450	12.2077	11.4577	12.3413	11.211	-0.127732	0.281862	0.181416	-0.0826132	1	0.565789	0.0425661	1	0.768529
AT1G28240	strawberry notch protein (DUF616);(source:Araport11)	MUCILAGE-RELATED 70 (MUCI70)	HORVU0Hr1G001460	19.326	31.019	24.359	22.6333	0.657141	0.000429949	1.91037e-05	-0.0456275	1	0.744609	-0.378173	0.0800772	0.00685744
AT4G12540	hypothetical protein;(source:Araport11)		HORVU0Hr1G001470	2.597	2.82933	2.97067	2.60933	0.149286	0.595473	0.488211	-0.125494	1	0.618876	-0.0364026	1	0.885992
AT1G48750	Bifunctional inhibitor/lipid-transfer protein/seed storage 2S albumin superfamily protein;(source:Araport11)		HORVU0Hr1G001480	0.00666667	0	0.0243333	0.0116667	-0.230761	0.770717	0.698321	-0.85514	1	0.74015	2.40194	0.734529	0.278865
AT1G52230	Phosphorylation of this protein is dependent on calcium. The mRNA is cell-to-cell mobile.	PHOTOSYSTEM I SUBUNIT H2 (PSAH2)	HORVU0Hr1G001490	0.195333	0.0716667	0.295667	0.133667	-1.41817	0.212158	0.127779	-1.04378	0.650602	0.183974	0.936174	0.742782	0.284738
NA	NA	NA	HORVU0Hr1G001500	8.05	12.4023	12.662	13.3437	0.578294	0.0278253	0.00659765	0.128407	0.985136	0.505977	0.17693	0.812646	0.360334
NA	NA	NA	HORVU0Hr1G001510	85.921	64.421	76.2753	66.8763	-0.459993	0.0114455	0.00205591	-0.137113	0.847222	0.339192	0.124014	0.83917	0.388051
NA	NA	NA	HORVU0Hr1G001520	0	0	0	0	0.328573	0.0693209	0.0336054	0	1	1	0	1	1
AT3G27700	zinc finger (CCCH-type) family protein / RNA recognition motif (RRM)-containing protein;(source:Araport11)		HORVU0Hr1G001530	28.6993	27.8347	28.6947	24.6427	-0.0790939	0.408841	0.295477	-0.163779	0.617258	0.165469	-0.10233	0.838658	0.38728
AT5G46030	transcription elongation factor-like protein;(source:Araport11)		HORVU0Hr1G001570	74.7713	89.893	81.952	89.9443	0.225405	0.00420904	0.000541475	0.190572	0.437978	0.0863098	0.0740311	0.946145	0.505085
NA	NA	NA	HORVU0Hr1G001580	0	0	0	0	0.328573	0.0693209	0.0336054	0	1	1	0	1	1
AT4G26080	Involved in abscisic acid (ABA) signal transduction. Negative regulator of ABA promotion of stomatal closure.	ABA INSENSITIVE 1 (ABI1)	HORVU0Hr1G001600	0.0183333	0	0	0	-0.579478	0.319021	0.212144	0	1	1	0	1	1
NA	NA	NA	HORVU0Hr1G001610	0	0	0	0	0.328573	0.0693209	0.0336054	0	1	1	0	1	1
AT4G23895	Pleckstrin homology (PH) domain-containing protein;(source:Araport11)		HORVU0Hr1G001630	0.0553333	0.0466667	0.0813333	0.0573333	0.0346415	0.970908	0.961066	-0.385892	1	0.656876	0.367875	1	0.697223
NA	NA	NA	HORVU0Hr1G001640	0	0	0	0	0.328573	0.0693209	0.0336054	0	1	1	0	1	1
AT2G26760	Cyclin B1;(source:Araport11)	CYCLIN B1;4 (CYCB1;4)	HORVU0Hr1G001680	0.0953333	0.083	0.105	0.135333	-0.709336	0.490943	0.374356	0.383553	1	0.578216	0.693918	0.792387	0.333556
AT2G26760	Cyclin B1;(source:Araport11)	CYCLIN B1;4 (CYCB1;4)	HORVU0Hr1G001690	0.244	0.144333	0.079	0.06	-0.956988	0.266884	0.16968	-0.250956	1	0.75908	-1.06139	0.571964	0.164679
AT3G04580	Ethylene receptor, subfamily 2. Has serine kinase activity.	ETHYLENE INSENSITIVE 4 (EIN4)	HORVU0Hr1G001750	22.663	39.3403	28.5703	28.5033	0.752282	0.000515344	2.56436e-05	0.0542926	1	0.709464	-0.390933	0.0831908	0.00721709
AT3G57430	Encodes a chloroplast RNA editing factor.	ORGANELLE TRANSCRIPT PROCESSING 84 (OTP84)	HORVU0Hr1G001760	2.88067	1.88167	1.502	1.45333	-0.601833	0.0693209	0.0268899	0.0038575	1	0.990344	-0.29647	0.808163	0.349103
AT5G48940	RGFR2 is a leucine--rich repeat receptor kinase that, together with RGFR1 and RGFR3, binds ROOT GROWTH FACTORS and is required for establishing the gradient of PLETHORA1 and PLETHORA2 essential for proper root growth and development.	(RGFR2)	HORVU0Hr1G001770	27.3307	34.1803	38.173	26.688	0.307109	0.076661	0.0378506	-0.45755	0.0383009	0.00210334	-0.28104	0.32297	0.0591611
AT3G07040	Contains an N-terminal tripartite nucleotide binding site and a C-terminal tandem array of leucine-rich repeats. Confers resistance to Pseudomonas syringae strains that carry the avirulence genes avrB and avrRpm1.	RESISTANCE TO P. SYRINGAE PV MACULICOLA 1 (RPM1)	HORVU0Hr1G001780	0.115	0.333333	0.273	0.231333	1.38792	0.00906815	0.00151693	-0.214619	1	0.641751	-0.479191	0.748292	0.290795
AT2G30750	putative cytochrome P450	CYTOCHROME P450, FAMILY 71, SUBFAMILY A, POLYPEPTIDE 12 (CYP71A12)	HORVU0Hr1G001800	0.397	0.939333	0.900333	0.762	1.49664	0.0391293	0.0102214	-0.182505	1	0.675199	-0.240079	1	0.582178
NA	NA	NA	HORVU0Hr1G001810	0	0	0	0	0.328573	0.0693209	0.0336054	0	1	1	0	1	1
NA	NA	NA	HORVU0Hr1G001820	0.258	1.059	0.427333	0.229	2.17319	0.0110161	0.00195668	-0.789527	0.487147	0.104408	-2.08775	0.000273149	5.55139e-06
AT2G32520	alpha/beta-Hydrolases superfamily protein;(source:Araport11)		HORVU0Hr1G001840	0.0766667	0.0463333	0.0646667	0.184	-0.248252	0.718745	0.633551	1.52092	0.224366	0.0278889	2.02303	0.0784949	0.00664907
NA	NA	NA	HORVU0Hr1G001870	0.753667	0.623	0.466	1.077	-0.290565	0.611573	0.506716	1.25055	0.0771735	0.00569095	0.862088	0.30358	0.0529694
AT5G43530	Helicase protein with RING/U-box domain-containing protein;(source:Araport11)	(RAD5B)	HORVU0Hr1G001880	4.58167	6.78333	7.074	3.48767	0.528156	0.0693209	0.0232067	-0.950928	0.00247417	5.79703e-05	-0.875475	0.00591464	0.000220146
NA	NA	NA	HORVU0Hr1G001900	0.851667	0.811	0.943333	0.720333	-0.00776443	0.988162	0.98363	-0.317202	0.921161	0.430517	-0.087951	1	0.829292
NA	NA	NA	HORVU0Hr1G001920	0	0.008	0	0	0.855992	0.173068	0.0998024	0	1	1	-1.93507	0.792048	0.332763
NA	NA	NA	HORVU0Hr1G001960	2.16467	1.68667	1.952	1.71633	-0.472407	0.0657836	0.0199092	-0.130659	1	0.63587	0.108796	1	0.697952
NA	NA	NA	HORVU0Hr1G001980	0	0	0.00566667	0	0.328573	0.524912	0.40971	-1.62911	0.897114	0.405961	0	1	1
NA	NA	NA	HORVU0Hr1G002020	0	0	0	0	0.328573	0.0693209	0.0336054	0	1	1	0	1	1
NA	NA	NA	HORVU0Hr1G002030	0	0	0	0	0.328573	0.0693209	0.0336054	0	1	1	0	1	1
AT1G65290	Encodes a member of the mitochondrial acyl carrier protein (ACP) family. As part of the mitochondrial matrix, it is likely to be involved in fatty acid or lipoic acid biogenesis. The mRNA is cell-to-cell mobile.	MITOCHONDRIAL ACYL CARRIER PROTEIN 2 (mtACP2)	HORVU0Hr1G002040	0.0163333	0.00366667	0	0.017	-0.204921	0.860869	0.815548	2.91907	0.638871	0.177465	1.68085	0.915153	0.467577
NA	NA	NA	HORVU0Hr1G002060	0	0	0	0	0.328573	0.0693209	0.0336054	0	1	1	0	1	1
NA	NA	NA	HORVU0Hr1G002080	2.15933	1.64267	1.97	1.52333	-0.455468	0.0693209	0.0265974	-0.313679	0.763802	0.259622	-0.0317797	1	0.910538
AT2G38650	galacturonosyltransferase 7;(source:Araport11)	GALACTURONOSYLTRANSFERASE 7 (GAUT7)	HORVU0Hr1G002090	6.155	7.641	8.09567	5.07633	0.292077	0.124764	0.0673514	-0.61357	0.0225503	0.00102637	-0.509826	0.077931	0.00657589
AT5G27680	NA	NA	HORVU0Hr1G002110	3.42967	2.69533	2.74733	2.046	-0.383262	0.0534302	0.0152319	-0.361838	0.568663	0.139758	-0.320332	0.619506	0.193378
AT2G38650	galacturonosyltransferase 7;(source:Araport11)	GALACTURONOSYLTRANSFERASE 7 (GAUT7)	HORVU0Hr1G002120	4.27267	5.07767	5.15733	3.62933	0.237348	0.306219	0.201211	-0.443912	0.28771	0.041792	-0.407241	0.333123	0.0626849
AT3G08690	ubiquitin-conjugating enzyme 11;(source:Araport11)	UBIQUITIN-CONJUGATING ENZYME 11 (UBC11)	HORVU0Hr1G002220	0.125333	0.0773333	0.139	0.0693333	-0.440323	0.657579	0.559475	-0.939216	0.764788	0.261622	-0.0904616	1	0.919487
NA	NA	NA	HORVU0Hr1G002250	0.430333	0.424667	0.385667	0.307333	-0.0726343	0.866967	0.823374	-0.296177	0.965797	0.479409	-0.413201	0.781031	0.322524
NA	NA	NA	HORVU0Hr1G002270	0	0	0	0	0.328573	0.0693209	0.0336008	-0.000227589	1	0.993533	0	1	1
NA	NA	NA	HORVU0Hr1G002290	0	0	0	0	0.328573	0.0693209	0.0336054	0	1	1	0	1	1
AT1G55540	Nuclear pore complex protein;(source:Araport11)	LONO 1 (LNO1)	HORVU0Hr1G002300	0	0.0283333	0.0273333	0	1.36408	0.15152	0.0850803	-3.44414	0.599881	0.155415	-3.49067	0.548584	0.151148
AT3G06130	Heavy metal transport/detoxification superfamily protein;(source:Araport11)		HORVU0Hr1G002320	13.5367	42.655	26.777	21.8397	1.76429	0.000754015	4.65252e-05	-0.2275	0.911655	0.42134	-0.887165	0.0306728	0.00182187
AT1G15140	FAD/NAD(P)-binding oxidoreductase;(source:Araport11)	FERREDOXIN-NADP(+) OXIDOREDUCTASE -LIKE (FNRL)	HORVU0Hr1G002340	7.62567	9.376	8.49167	7.677	0.266737	0.0765331	0.0377759	-0.0938377	1	0.567735	-0.216726	0.608104	0.18691
NA	NA	NA	HORVU0Hr1G002360	4.313	13.137	8.31933	7.307	1.68445	0.000684302	4.01773e-05	-0.121241	1	0.650671	-0.768568	0.055928	0.00411725
NA	NA	NA	HORVU0Hr1G002390	4.38033	7.19167	3.66867	8.42	0.567685	0.456726	0.341201	1.25615	0.0365703	0.00196455	0.296948	0.903565	0.456124
AT2G46380	extra-large G-like protein, putative (DUF3133);(source:Araport11)		HORVU0Hr1G002410	1.157	2.51433	1.04833	2.74467	0.961118	0.242648	0.150782	1.44143	0.0300326	0.00151614	0.198412	1	0.651903
NA	NA	NA	HORVU0Hr1G002450	0.137	0.0796667	0.0736667	0.0913333	-0.5442	0.619768	0.516058	0.312572	1	0.74439	0.221507	1	0.817703
NA	NA	NA	HORVU0Hr1G002460	0	0	0	0	0.328573	0.0693209	0.0336054	0	1	1	0	1	1
AT4G33540	metallo-beta-lactamase family protein;(source:Araport11)		HORVU0Hr1G002480	1.01767	0.471667	0.749333	0.655667	-1.29088	0.023105	0.00518232	-0.140969	1	0.728915	0.562014	0.608607	0.187308
AT4G33540	metallo-beta-lactamase family protein;(source:Araport11)		HORVU0Hr1G002500	0.011	0	0	0	-0.374476	0.611459	0.506503	0	1	1	0	1	1
AT3G21790	UDP-Glycosyltransferase superfamily protein;(source:Araport11)		HORVU0Hr1G002520	4.3	5.08933	4.46533	3.52867	0.188741	0.327636	0.219435	-0.283493	0.662131	0.19079	-0.45737	0.235847	0.0346419
AT4G33540	metallo-beta-lactamase family protein;(source:Araport11)		HORVU0Hr1G002530	6.208	2.536	5.022	4.35167	-1.34562	0.000500995	2.43744e-05	-0.162277	1	0.571114	0.845493	0.055155	0.00403566
AT4G15140	hypothetical protein;(source:Araport11)		HORVU0Hr1G002580	1.118	3.60833	2.052	2.86867	1.71978	0.000336648	1.30081e-05	0.540955	0.329759	0.0526535	-0.263221	0.794284	0.336041
AT2G26710	Encodes a member of the cytochrome p450 family that serves as a control point between multiple photoreceptor systems and brassinosteroid signal transduction. Involved in brassinolide metabolism. Mediates response to a variety of light signals including hypocotyl elongation and cotyledon expansion.	PHYB ACTIVATION TAGGED SUPPRESSOR 1 (BAS1)	HORVU0Hr1G002600	2.40033	3.46967	2.34467	1.562	0.476457	0.162572	0.0925828	-0.52944	0.217503	0.0265991	-1.07175	0.000258671	5.21172e-06
NA	NA	NA	HORVU0Hr1G002620	0.005	0	0	0	-0.14605	0.661526	0.563975	0	1	1	0	1	1
AT1G04020	Encodes a protein containing two tandem BRCA1 C-Terminal (BRCT) domains, which function in phosphorylation-dependent protein-protein interactions. Loss of function mutations cause defects in meristem organization due to failure to repress WUS. BARD1 binds to WUS promoter and over expression of BARD reduces the extent of WUS expression.	BREAST CANCER ASSOCIATED RING 1 (BARD1)	HORVU0Hr1G002630	0.0256667	0	0.00766667	0	-1.50219	0.0693209	0.0304215	-1.9083	0.842635	0.334686	0	1	1
NA	NA	NA	HORVU0Hr1G002640	0.300333	0.200667	0.265	0.385667	-0.639279	0.0693209	0.0245666	0.584351	0.597133	0.153872	1.01809	0.163944	0.0196873
AT3G07950	rhomboid protein-like protein;(source:Araport11)		HORVU0Hr1G002680	40.0053	44.6937	43.5357	40.1467	0.121252	0.097534	0.0502855	-0.060288	1	0.574536	-0.0805024	0.901364	0.453963
AT3G63070	HUA and HUA-LIKE (HULK) genes act redundantly to regulate a subset of essential genes, with some (or all) family members also having specific functions. The mRNA is cell-to-cell mobile.	HUA2 LIKE 3 (HULK3)	HORVU0Hr1G002690	70.4827	64.3467	64.3727	69.2357	-0.171788	0.0167684	0.0033886	0.158847	0.53832	0.125843	0.17822	0.40326	0.0862575
AT4G36080	Component of the SPT module of the SAGA complex.	(TRA1B)	HORVU0Hr1G002710	1.555	1.11967	1.582	1.177	-0.518686	0.0967529	0.0498124	-0.368558	0.75822	0.255346	0.158623	1	0.633356
AT3G21240	encodes an isoform of 4-coumarate:CoA ligase (4CL), which is involved in the last step of the general phenylpropanoid pathway. The catalytic efficiency was in the following (descending) order: p-coumaric acid, caffeic acid, ferulic acid, 5-OH-ferulic acid and cinnamic acid. At4CL2 was unable to use sinapic acid as substrate.	4-COUMARATE:COA LIGASE 2 (4CL2)	HORVU0Hr1G002720	16.844	16.1327	13.5327	10.9647	-0.0121527	0.973228	0.964242	-0.248908	0.834803	0.326821	-0.4828	0.317897	0.0573419
NA	NA	NA	HORVU0Hr1G002730	39.1357	38.8893	41.0033	41.5413	-0.0480129	0.484599	0.367811	0.073472	0.971066	0.487761	0.168631	0.467967	0.112271
NA	NA	NA	HORVU0Hr1G002760	0	0	0	0	0.328573	0.0693209	0.0336054	0	1	1	0	1	1
AT5G05340	Encodes a protein with sequence similarity to peroxidases that is involved in lignin biosynthesis. Loss of function mutations show abnormal development of xylem fibers and reduced levels of lignin biosynthetic enxymes.	PEROXIDASE 52 (PRX52)	HORVU0Hr1G002770	5.85567	9.16967	7.59667	4.36667	0.70302	0.0491984	0.0137331	-0.737906	0.0450171	0.00263388	-0.995635	0.00177364	5.07187e-05
AT4G11290	Peroxidase superfamily protein;(source:Araport11)		HORVU0Hr1G002800	0.00333333	0	0.00833333	0	-0.00453172	0.995084	0.993736	-1.98578	0.826926	0.319629	0	1	1
NA	NA	NA	HORVU0Hr1G002810	0.188333	0.548667	0.187667	0.342333	1.6084	0.0175795	0.00361631	0.886777	0.377122	0.0662742	-0.596745	0.573192	0.16555
AT1G71695	Peroxidase superfamily protein;(source:Araport11)		HORVU0Hr1G002840	6.97867	13.963	9.49633	6.09767	1.00919	0.010591	0.00186096	-0.573719	0.19919	0.0229798	-1.11826	0.000461015	1.00982e-05
AT1G26800	MPSR1 is cytoplasmic E3 ligase that senses misfolded proteins independently of chaperones and targets those proteins for degradation via the 26S proteasome.	MISFOLDED PROTEIN SENSING RING E3 LIGASE 1 (MPSR1)	HORVU0Hr1G002870	0.232	0.109	0.106333	0.161	-1.0675	0.169197	0.0971373	0.66435	0.857684	0.351204	0.671984	0.809238	0.350707
NA	NA	NA	HORVU0Hr1G002880	0.0443333	0.017	0.039	0.0576667	-0.975981	0.35049	0.240423	0.629761	1	0.577577	1.71928	0.587076	0.173828
AT1G34640	peptidase;(source:Araport11)		HORVU0Hr1G002920	7.58133	10.7413	8.577	9.61767	0.469489	0.0113072	0.00202369	0.222462	0.653498	0.185826	-0.0871541	1	0.602455
AT2G26530	Pheromone receptor-like protein involved in the early elicitor signaling events which occur within minutes and include ion fluxes across the plasma membrane, activation of MPKs and the formation of ROS related to PGPS1 and WRKY33.	(AR781)	HORVU0Hr1G002930	7.97433	15.267	6.044	9.332	0.876453	0.00320818	0.000373583	0.681681	0.0186136	0.000797224	-0.638903	0.0247523	0.00136447
NA	NA	NA	HORVU0Hr1G002940	0	0	0	0	0.328573	0.0693209	0.0336054	0	1	1	0	1	1
AT4G33180	alpha/beta-Hydrolases superfamily protein;(source:Araport11)		HORVU0Hr1G002950	3.57767	4.62	3.92	4.91067	0.329412	0.0693209	0.0224725	0.384955	0.360839	0.0613776	0.158841	0.887239	0.437931
AT4G01590	DNA-directed RNA polymerase III subunit;(source:Araport11)		HORVU0Hr1G002960	11.99	13.171	13.266	13.51	0.0972766	0.401914	0.28795	0.0814741	1	0.557008	0.111072	0.873831	0.42471
NA	NA	NA	HORVU0Hr1G002990	1.286	1.41833	1.41	1.662	0.105268	0.739128	0.658978	0.291055	0.836346	0.3278	0.289329	0.792048	0.33279
AT1G53820	RING/U-box superfamily protein;(source:Araport11)	ARABIDOPSIS T??XICOS EN LEVADURA 60 (ATL60)	HORVU0Hr1G003000	31.3867	23.3263	22.9737	19.6563	-0.434176	0.0682966	0.0208583	-0.167553	0.850314	0.34282	-0.173779	0.784444	0.325607
AT5G05950	maternal effect embryo arrest 60;(source:Araport11)	MATERNAL EFFECT EMBRYO ARREST 60 (MEE60)	HORVU0Hr1G003010	8.79433	9.61233	10.7327	8.59467	0.088359	0.630117	0.528441	-0.26138	0.540748	0.127074	-0.0882341	1	0.608399
AT1G69120	Floral homeotic gene encoding a MADS domain protein homologous to SRF transcription factors. Specifies floral meristem and sepal identity. Required for the transcriptional activation of AGAMOUS. Interacts with LEAFY.Binds to promoter and regulates the expression of flowering time genes SVP, SOC1 and AGL24.	APETALA1 (AP1)	HORVU0Hr1G003020	0	0.008	0	0	0.855992	0.0944426	0.0484168	0	1	1	-1.9299	0.809238	0.350843
AT5G67450	Encodes zinc-finger protein. mRNA levels are elevated in response to low temperature, cold temperatures and high salt. The protein is localized to the nucleus and acts as a transcriptional repressor.	ZINC-FINGER PROTEIN 1 (ZF1)	HORVU0Hr1G003030	0.867667	1.885	1.01767	0.774	1.05215	0.0262707	0.00613674	-0.330364	0.854947	0.34895	-1.19477	0.0116048	0.000514508
AT1G19360	Encodes an arabinosyltransferase that modifies extensin proteins in root hair cells.	REDUCED RESIDUAL ARABINOSE 3 (RRA3)	HORVU0Hr1G003040	24.2377	25.414	24.0097	22.3677	0.0293532	0.857316	0.810852	-0.042926	1	0.773114	-0.10914	0.911504	0.463779
NA	NA	NA	HORVU0Hr1G003080	2.26767	1.89033	2.111	2.325	-0.293193	0.302656	0.198353	0.191712	0.987741	0.509348	0.372735	0.636199	0.204197
NA	NA	NA	HORVU0Hr1G003110	9.648	15.8807	14.5627	14.1613	0.657326	0.0693209	0.0321552	0.0194604	1	0.936852	-0.0906403	1	0.712102
NA	NA	NA	HORVU0Hr1G003140	0	0	0	0	0.328573	0.0693209	0.0336054	0	1	1	0	1	1
NA	NA	NA	HORVU0Hr1G003170	0	0	0	0	0.328573	0.0693209	0.0336054	0	1	1	0	1	1
AT3G18170	Glycosyltransferase family 61 protein;(source:Araport11)		HORVU0Hr1G003180	0	0	0.0146667	0.0103333	0.328573	0.699835	0.610351	-0.391835	1	0.898861	2.2751	0.801591	0.343591
AT2G32280	Encodes a member of a plant-specific gene family that is required for embryo provasculature development. The gene product regulates vascular network complexity and connectivity in cotyledons.	VASCULATURE COMPLEXITY AND CONNECTIVITY (VCC)	HORVU0Hr1G003190	40.4057	27.3547	32.0983	38.387	-0.591002	0.0127544	0.00236718	0.310018	0.451308	0.0911501	0.559209	0.0376239	0.00240709
NA	NA	NA	HORVU0Hr1G003200	0	0	0	0.0433333	0.328573	0.788512	0.721068	4.09792	0.612746	0.162692	4.09792	0.577763	0.168393
AT1G11380	PLAC8 family protein;(source:Araport11)		HORVU0Hr1G003210	3.85333	3.35167	4.13433	4.17033	-0.242484	0.328912	0.220512	0.0647601	1	0.786058	0.38896	0.457151	0.107523
NA	NA	NA	HORVU0Hr1G003220	111.643	79.4463	67.2093	112.234	-0.686544	0.137792	0.0757707	0.784076	0.125972	0.0112997	0.56114	0.354346	0.0690022
AT5G41920	Encodes a GRAS family transcription factor that is involved in bundle sheath cell fate specification.	SCARECROW-LIKE 23 (SCL23)	HORVU0Hr1G003230	6.34633	13.617	8.46567	7.58333	1.05564	1.87143e-05	1.05925e-07	-0.104163	0.997189	0.520961	-0.769514	0.000100058	1.72474e-06
AT4G35335	Nucleotide-sugar transporter family protein;(source:Araport11)		HORVU0Hr1G003260	13.356	12.0433	14.9713	13.056	-0.184545	0.0664505	0.0201544	-0.142155	0.781522	0.27966	0.189732	0.55265	0.153542
AT4G21280	Encodes the PsbQ subunit of the oxygen evolving complex of photosystem II.	PHOTOSYSTEM II SUBUNIT QA (PSBQA)	HORVU0Hr1G003270	0.829333	0.675333	0.604333	0.988	-0.438849	0.33512	0.225936	0.752667	0.332174	0.0532412	0.630124	0.453882	0.10606
AT4G03270	Cyclin D6, involved in cortex/endodermis asymmetric stem cell division.	CYCLIN D6;1 (CYCD6;1)	HORVU0Hr1G003280	7.453	5.701	7.68233	6.65767	-0.421639	0.0275241	0.00650965	-0.151561	0.928753	0.439152	0.299439	0.509876	0.131387
NA	NA	NA	HORVU0Hr1G003300	0.0226667	0.00466667	0.0196667	0.00533333	-1.05817	0.0693209	0.0334299	-1.45564	0.884142	0.390926	0.194518	1	0.915676
AT3G46870	Pentatricopeptide repeat (PPR) superfamily protein;(source:Araport11)		HORVU0Hr1G003320	2.70067	2.40433	2.853	2.69	-0.203106	0.259104	0.163758	-0.0302444	1	0.895416	0.235765	0.771605	0.312669
AT3G46870	Pentatricopeptide repeat (PPR) superfamily protein;(source:Araport11)		HORVU0Hr1G003330	0	0	0	0.0193333	0.328573	0.534935	0.42011	3.0116	0.623476	0.16876	3.0116	0.592689	0.176952
AT1G69310	Encodes WRKY57, a member of the WRKY Transcription Factor. Activation of WRKY57 confers drought tolerance.	WRKY DNA-BINDING PROTEIN 57 (WRKY57)	HORVU0Hr1G003340	2.88333	4.57833	3.622	2.45567	0.602641	0.107024	0.0561771	-0.506379	0.479492	0.101709	-0.821573	0.0885697	0.00789138
NA	NA	NA	HORVU0Hr1G003380	31.349	34.5837	32.7373	32.6583	0.100801	0.140201	0.0773982	0.0530671	1	0.625717	-0.00841051	1	0.938418
NA	NA	NA	HORVU0Hr1G003440	0	0	0	0	0.328573	0.0693209	0.0336054	0	1	1	0	1	1
NA	NA	NA	HORVU0Hr1G003480	0.179333	0.777	0.19	0.122	1.9041	0.0964702	0.0496244	-0.598449	0.863918	0.37056	-2.59918	0.000941522	2.33638e-05
NA	NA	NA	HORVU0Hr1G003490	0	0	0	0	0.328573	0.0693209	0.0336054	0	1	1	0	1	1
NA	NA	NA	HORVU0Hr1G003520	0.0583333	0.102	0.0433333	0.021	0.447707	0.678685	0.583869	-1.02031	0.86773	0.375592	-2.10895	0.279087	0.0459018
AT4G22850	SNARE associated Golgi protein family;(source:Araport11)		HORVU0Hr1G003540	11.532	13.0167	10.8477	13.671	0.12198	0.485395	0.368659	0.391191	0.162893	0.016835	0.148645	0.814367	0.362077
NA	NA	NA	HORVU0Hr1G003660	2719.42	4824.61	7616.32	4803.71	0.687911	0.250791	0.156912	-0.614707	0.50519	0.111599	0.0734056	1	0.848762
NA	NA	NA	HORVU0Hr1G003700	0	0	0	0	0.328573	0.0693209	0.0336054	0	1	1	0	1	1
AT2G04865	Encodes a nuclear localized aminotransferase-like protein containing a plant mobile domain. The mRNA is cell-to-cell mobile.	MAIN-LIKE 2 (MAIL2)	HORVU0Hr1G003720	0.046	0.011	0.0216667	0.0156667	-1.30548	0.00793318	0.00127353	-0.349139	1	0.785788	0.478656	1	0.739152
NA	NA	NA	HORVU0Hr1G003770	0	0	0	0	0.328573	0.0693209	0.0336054	0	1	1	0	1	1
NA	NA	NA	HORVU0Hr1G003790	0.0696667	0.052	0	0.0653333	-0.754535	0.702012	0.612831	4.62202	0.392208	0.0708834	0.32614	1	0.89124
AT3G52450	Encodes a cytoplasmically localized U-box domain E3 ubiquitin ligase protein that is involved in the response to water stress and acts as a negative regulator of PAMP-triggered immunity.	PLANT U-BOX 22 (PUB22)	HORVU0Hr1G003810	1.03867	1.559	0.863333	1.07267	0.633431	0.274826	0.176032	0.379821	0.87086	0.378804	-0.46436	0.729613	0.272247
AT5G14070	Encodes a member of the CC-type glutaredoxin (ROXY) family that has been shown to interact with the transcription factor TGA2 and suppress ORA59 promoter activity. ROXY2, together with ROXY1 (AT3G02000), controls anther development. roxy1 roxy2 double mutants are sterile and do not produce pollen.	(ROXY2)	HORVU0Hr1G003840	2.00467	2.086	2.97333	1.81667	0.0438609	0.881934	0.842789	-0.647885	0.155974	0.0157755	-0.126587	1	0.643422
AT5G43260	chaperone protein dnaJ-like protein;(source:Araport11)		HORVU0Hr1G003850	10.151	11.277	9.12967	8.699	0.108576	0.452978	0.337719	-0.0211531	1	0.895755	-0.301084	0.328912	0.0613094
NA	NA	NA	HORVU0Hr1G003870	0.528667	0.533	0.643667	0.474	-0.00541597	0.988285	0.98397	-0.353285	0.82542	0.317824	-0.0549726	1	0.880653
NA	NA	NA	HORVU0Hr1G003880	0.219	0.126667	0.194	0.221	-0.850261	0.232299	0.142795	0.210657	1	0.715825	0.815355	0.605514	0.185171
AT4G04610	Encodes a protein disulfide isomerase-like (PDIL) protein, a member of a multigene family within the thioredoxin (TRX) superfamily. This protein also belongs to the adenosine 5'-phosphosulfate reductase-like (APRL) group. The mRNA is cell-to-cell mobile.	APS REDUCTASE 1 (APR1)	HORVU0Hr1G003890	92.1897	106.04	182.683	138.769	0.172596	0.472924	0.356446	-0.340606	0.359911	0.0611004	0.458631	0.117042	0.0118526
AT4G21620	glycine-rich protein;(source:Araport11)		HORVU0Hr1G003900	317.669	154.267	240.756	270.059	-1.08511	0.00436563	0.000568282	0.212545	0.884142	0.390942	0.876194	0.0103906	0.000447377
AT5G51340	SCC4 is a tetratricopeptide repeat containing protein and a likely component of a plant cohesion loading complex along with its partner SSC2 It is expressed primarily in dividing cells. Loss of function mutants are embryo lethal, arresting by globular stage.	(SCC4)	HORVU0Hr1G003910	45.62	47.8303	47.907	44.1743	0.0257349	0.628966	0.527066	-0.0624958	1	0.536111	-0.0407931	1	0.686809
NA	NA	NA	HORVU0Hr1G003920	0	0	0	0.00866667	0.328573	0.689485	0.59732	2.07276	0.989904	0.512022	2.07276	0.956651	0.517919
NA	NA	NA	HORVU0Hr1G003930	11.8363	5.681	5.72133	3.64867	-1.16508	0.00171227	0.000152777	-0.604346	0.224863	0.0279732	-0.559571	0.265661	0.042266
NA	NA	NA	HORVU0Hr1G003950	0	0	0	0	0.328573	0.537271	0.422496	0	1	1	0	1	1
AT3G24040	Core-2/I-branching beta-1,6-N-acetylglucosaminyltransferase family protein;(source:Araport11)		HORVU0Hr1G003980	6.07433	3.49067	3.80733	5.65467	-0.983786	0.0590542	0.0173155	0.616377	0.564623	0.137887	0.762047	0.350127	0.0677676
NA	NA	NA	HORVU0Hr1G004040	0.538667	0.476667	0.474667	0.749333	-0.00192832	0.997062	0.996311	0.710558	0.482321	0.102788	0.733066	0.426794	0.0948252
NA	NA	NA	HORVU0Hr1G004060	6.21367	7.97067	5.81867	6.992	0.31638	0.197942	0.117417	0.321692	0.50179	0.110318	-0.116	0.992592	0.561883
AT5G58003	Encodes a polypeptide that contains FCPH and BRCT domains. RNAi suppression mutant lines were generated, which displayed a range of phenotypic abnormalities, including: incomplete to no cotyledon expansion, slow growth, epinastic leaves or small inflorescences.	C-TERMINAL DOMAIN PHOSPHATASE-LIKE 4 (CPL4)	HORVU0Hr1G004120	0.729667	0.0713333	0.0986667	0.308333	-4.39148	0.0247279	0.0056715	1.66078	0.589119	0.149796	2.16692	0.350742	0.0679515
AT3G52580	Ribosomal protein S11 family protein;(source:Araport11)		HORVU0Hr1G004130	207.017	206.961	213.213	209.62	-0.041682	0.633703	0.532514	0.0302284	1	0.800748	0.0919138	0.892033	0.443028
NA	NA	NA	HORVU0Hr1G004140	11.6223	27.233	20.268	23.3397	1.20489	0.000724088	4.38213e-05	0.269046	0.676385	0.199835	-0.14685	0.927435	0.483113
NA	NA	NA	HORVU0Hr1G004150	171.395	152.593	194.109	155.781	-0.207978	0.0132273	0.00247819	-0.262298	0.216541	0.0263728	0.103109	0.835614	0.382971
NA	NA	NA	HORVU0Hr1G004160	13.3947	11.1857	12.596	10.9163	-0.305754	0.0439855	0.0118619	-0.150684	0.848895	0.341164	0.0368296	1	0.817069
AT1G67440	Homolog of bacterial rsgA, functions in chloroplast ribosome biogenesis.	EMBRYO DEFECTIVE 1688 (emb1688)	HORVU0Hr1G004200	0.512667	0.0936667	0.468667	0.576	-3.83949	0.0559175	0.0161713	0.343487	1	0.794307	2.66938	0.330946	0.0619709
NA	NA	NA	HORVU0Hr1G004250	0	0	0	0	0.328573	0.0693209	0.0336054	0	1	1	0	1	1
AT3G17970	Integral chloroplast outer membrane protein. Belongs to one of the 36 carboxylate clamp (CC)-tetratricopeptide repeat (TPR) proteins (Prasad 2010, Pubmed ID: 20856808) with potential to interact with Hsp90/Hsp70 as co-chaperones.	TRANSLOCON AT THE OUTER MEMBRANE OF CHLOROPLASTS 64-III (TOC64-III)	HORVU0Hr1G004270	12.754	12.4457	12.948	12.154	-0.0705951	0.544944	0.43121	-0.0387763	1	0.783142	0.037025	1	0.793541
AT4G26970	Encodes an aconitase that can catalyze the conversion of citrate to isocitrate through a cis-aconitate intermediate, indicating that it may participate in the TCA cycle and other primary metabolic pathways. The protein is believed to accumulate in the mitochondria and the cytosol. It affects CSD2 (At2g28190 - a superoxide dismutase) transcript levels and may play a role in the response to oxidati…	ACONITASE 2 (ACO2)	HORVU0Hr1G004300	0.533667	0.478667	0.395333	0.413667	-0.285277	0.562507	0.45081	0.128607	1	0.773783	-0.114055	1	0.797604
AT5G02520	Arabidopsis KNL2 localizes at chromocenters during all stages of the mitotic cell cycle, except from metaphase to mid-anaphase, and its level is strictly regulated by the proteasome degradation pathway. Knockout of KNL2 via a T-DNA insertion resulted in a reduced amount of centromeric cenH3, mitotic and meiotic abnormalities, and reduced growth and fertility.	KINETOCHORE NULL 2 (KNL2)	HORVU0Hr1G004320	2.79833	3.02833	2.934	3.05267	0.0759025	0.691588	0.599598	0.114036	1	0.611149	0.0801895	1	0.721442
NA	NA	NA	HORVU0Hr1G004330	14.497	12.4367	12.2637	14.759	-0.260341	0.0477479	0.013212	0.320516	0.221151	0.0272562	0.320385	0.203328	0.0276873
AT3G17970	Integral chloroplast outer membrane protein. Belongs to one of the 36 carboxylate clamp (CC)-tetratricopeptide repeat (TPR) proteins (Prasad 2010, Pubmed ID: 20856808) with potential to interact with Hsp90/Hsp70 as co-chaperones.	TRANSLOCON AT THE OUTER MEMBRANE OF CHLOROPLASTS 64-III (TOC64-III)	HORVU0Hr1G004350	30.1453	34.3333	35.625	36.2987	0.141517	0.096867	0.0498808	0.0824684	0.95249	0.465455	0.155007	0.582599	0.171096
NA	NA	NA	HORVU0Hr1G004380	0	0	0	0	0.328573	0.0693209	0.0336054	0	1	1	0	1	1
NA	NA	NA	HORVU0Hr1G004400	20.8433	22.06	23.461	20.039	0.0390378	0.605177	0.499675	-0.171767	0.563957	0.13754	-0.0651137	1	0.575012
AT1G47480	alpha/beta-Hydrolases superfamily protein;(source:Araport11)		HORVU0Hr1G004410	0	0	0	0	0.328573	0.509182	0.393062	0	1	1	0	1	1
AT3G15430	Regulator of chromosome condensation (RCC1) family protein;(source:Araport11)		HORVU0Hr1G004420	3.502	2.44167	2.90533	3.544	-0.54245	0.115897	0.0617965	0.342764	0.748601	0.248087	0.606871	0.268152	0.0428787
NA	NA	NA	HORVU0Hr1G004430	0	0	0	0	0.328573	0.0693209	0.0336054	0	1	1	0	1	1
AT2G39780	Encodes the main endoribonuclease activity in plant cells and localizes to the endoplasmic reticulum (ER), ER-derived structures, and vacuoles. It is essential for normal ribosomal RNA recycling. The mRNA is cell-to-cell mobile.	RIBONUCLEASE 2 (RNS2)	HORVU0Hr1G004470	5.90933	5.91667	6.15967	6.12067	-0.0337248	0.828428	0.772514	0.0475996	1	0.794551	0.122869	0.944721	0.503812
AT5G40040	60S acidic ribosomal protein family;(source:Araport11)		HORVU0Hr1G004480	81.0863	72.1133	86.3183	70.7667	-0.208956	0.0455599	0.0123985	-0.23196	0.298434	0.0443439	0.0462657	1	0.68886
AT4G04190	transmembrane protein;(source:Araport11)		HORVU0Hr1G004510	1.263	0.644333	0.928333	0.774	-0.990828	0.0280369	0.00668019	-0.208031	1	0.585605	0.341339	0.838042	0.38662
NA	NA	NA	HORVU0Hr1G004530	0	0	0	0	0.328573	0.0693209	0.0336054	0	1	1	0	1	1
AT1G41920	General transcription factor 2-related zinc finger protein;(source:Araport11)		HORVU0Hr1G004610	0.186333	0.139667	0.135333	0.135	-0.426329	0.654478	0.555485	0.0445105	1	0.95211	0.0393517	1	0.958003
AT3G52770	ZPR3 is a small-leucine zipper containing protein that is involved in the establishment of leaf polarity.	LITTLE ZIPPER 3 (ZPR3)	HORVU0Hr1G004630	0.116	0.167667	0.355333	0.203667	1.34237	0.208026	0.1248	-0.710401	0.822095	0.314818	0.341912	1	0.644493
AT3G03450	Encodes a DELLA protein, a member of the GRAS superfamily of putative transcription factors. DELLA proteins restrain the cell proliferation and expansion that drives plant growth. Negative regulator of the response to GA in controlling seed germination. GA triggers the degradation of RGL2 protein in a process blocked by both proteasome inhibitors and serine/threonine phosphatase inhibitors. The p…	RGA-LIKE 2 (RGL2)	HORVU0Hr1G004640	5.72867	9.584	5.82933	5.10367	0.710746	0.00389068	0.000488105	-0.131391	0.963778	0.47646	-0.835266	0.000238757	4.74458e-06
AT5G15630	Encodes a member of the COBRA family, similar to phytochelatin synthetase. Involved in secondary cell wall biosynthesis. Mutants make smaller plants with reduced levels of cellulose and cell wall sugars.	IRREGULAR XYLEM 6 (IRX6)	HORVU0Hr1G004650	1.02333	0.965	0.858	1.48367	-0.0720763	0.809328	0.74857	0.851036	0.0679956	0.00473095	0.690711	0.173033	0.0213021
NA	NA	NA	HORVU0Hr1G004670	2.09933	2.68233	2.255	2.93133	0.335039	0.326588	0.218536	0.428076	0.596414	0.153492	0.192564	0.957414	0.519049
NA	NA	NA	HORVU0Hr1G004680	3.05633	2.17133	2.42	2.823	-0.54439	0.0115775	0.00208486	0.269354	0.773607	0.272349	0.451252	0.355903	0.069484
AT4G39370	Encodes a ubiquitin-specific protease.	UBIQUITIN-SPECIFIC PROTEASE 27 (UBP27)	HORVU0Hr1G004690	4.351	3.83833	4.05733	4.299	-0.23	0.111617	0.0590418	0.134191	0.983683	0.502892	0.231033	0.705755	0.252358
AT5G52650	RNA binding Plectin/S10 domain-containing protein;(source:Araport11)		HORVU0Hr1G004700	199.24	197.586	186.366	186.774	-0.0530718	0.568445	0.45738	0.0569681	1	0.643145	-0.00775707	1	0.949701
AT4G39370	Encodes a ubiquitin-specific protease.	UBIQUITIN-SPECIFIC PROTEASE 27 (UBP27)	HORVU0Hr1G004730	0.856	0.859	0.81	0.755	-0.0170659	0.964284	0.952476	-0.0327402	1	0.925815	-0.094027	1	0.789805
NA	NA	NA	HORVU0Hr1G004740	0.439333	0.430667	0.503333	0.497667	0.116436	0.833446	0.779351	0.0202741	1	0.962361	0.257146	0.988925	0.557124
NA	NA	NA	HORVU0Hr1G004750	0.114667	0.117333	0.099	0.193	-0.0419191	0.957048	0.943	0.977739	0.565325	0.138129	0.714218	0.728892	0.270216
AT1G21370	transmembrane protein;(source:Araport11)		HORVU0Hr1G004790	20.6627	21.3567	23.11	19.6073	0.0100643	0.926627	0.900331	-0.177832	0.603508	0.157725	-0.0470539	1	0.709582
AT2G33793	Encodes a protein component of the pre-synaptic chromosome axis. Mutants show quantitative defects in meiotic recombination. Interacts with ASY1/ASY3.	ASYNAPTIC4 (ASY4)	HORVU0Hr1G004800	2.63267	3.108	2.809	2.61667	0.194096	0.272689	0.174318	-0.0394451	1	0.858747	-0.167998	0.896364	0.448036
AT1G12900	glyceraldehyde 3-phosphate dehydrogenase A subunit 2;(source:Araport11)	GLYCERALDEHYDE 3-PHOSPHATE DEHYDROGENASE A SUBUNIT 2 (GAPA-2)	HORVU0Hr1G004830	0.00666667	0.023	0	0.0103333	1.10293	0.201567	0.120161	2.21959	0.669794	0.19535	-1.04072	0.900909	0.453246
AT4G17690	Peroxidase superfamily protein;(source:Araport11)		HORVU0Hr1G004850	7.24267	10.7277	9.37033	8.65833	0.521188	0.00417563	0.000534951	-0.0609526	1	0.705872	-0.237054	0.530684	0.141702
AT2G04660	a highly conserved ubiquitin-protein ligase involved in cell cycle regulation	ANAPHASE-PROMOTING COMPLEX/CYCLOSOME 2 (APC2)	HORVU0Hr1G004870	0.0613333	0	0.0436667	0.0316667	-1.91192	0.192881	0.113924	-0.359705	1	0.828515	3.66863	0.347771	0.0670238
NA	NA	NA	HORVU0Hr1G004890	1.84567	1.717	2.147	1.83867	-0.163819	0.588051	0.479974	-0.152023	1	0.57993	0.188602	0.941693	0.50033
NA	NA	NA	HORVU0Hr1G004900	0.282667	0.286333	0.326333	0.289	-0.0510135	0.923698	0.896535	-0.103395	1	0.814949	0.126108	1	0.781832
AT2G04660	a highly conserved ubiquitin-protein ligase involved in cell cycle regulation	ANAPHASE-PROMOTING COMPLEX/CYCLOSOME 2 (APC2)	HORVU0Hr1G004910	4.287	5.64567	5.97633	4.92767	0.370806	0.0652803	0.0197241	-0.216731	0.790925	0.288379	-0.118578	0.993736	0.56313
AT3G26020	Encodes protein phosphatase 2A (PP2A) B'eta subunit. Targeted to nucleus and cytosol.	(PP2AB'ETA)	HORVU0Hr1G004960	0	0	0	0.0266667	0.328573	0.558855	0.446593	3.48482	0.52616	0.120253	3.48482	0.500746	0.127011
AT4G24820	26S proteasome regulatory subunit Rpn7;(source:Araport11)		HORVU0Hr1G004970	13.4567	15.384	15.003	15.9023	0.149014	0.248489	0.155154	0.143569	0.80704	0.301969	0.121087	0.836482	0.384824
AT2G04660	a highly conserved ubiquitin-protein ligase involved in cell cycle regulation	ANAPHASE-PROMOTING COMPLEX/CYCLOSOME 2 (APC2)	HORVU0Hr1G004980	6.32467	7.051	6.548	7.98667	0.12074	0.222931	0.135823	0.341711	0.25499	0.0341651	0.250362	0.487686	0.120775
AT3G02520	Encodes GF14 &#957;, a 14-3-3 protein isoform (14-3-3&#957;).	GENERAL REGULATORY FACTOR 7 (GRF7)	HORVU0Hr1G004990	1.69267	1.67333	1.56567	1.53467	-0.0404453	0.924393	0.897445	0.0375882	1	0.907706	-0.0393841	1	0.903486
NA	NA	NA	HORVU0Hr1G005000	0	0	0	0	0.328573	0.0693209	0.0336054	0	1	1	0	1	1
AT5G48290	Heavy metal transport/detoxification superfamily protein;(source:Araport11)		HORVU0Hr1G005010	0.079	0.0553333	0.0223333	0.108667	0.236446	0.868363	0.825225	2.15166	0.247737	0.032727	0.940688	0.752948	0.296
AT4G13000	AGC (cAMP-dependent, cGMP-dependent and protein kinase C) kinase family protein;(source:Araport11)		HORVU0Hr1G005020	7.82633	13.6487	7.587	9.14967	0.738578	0.000139035	3.14316e-06	0.328812	0.211578	0.025349	-0.498454	0.0122087	0.000552054
NA	NA	NA	HORVU0Hr1G005050	2.802	4.18033	3.77767	3.12267	0.562392	0.0140848	0.00269398	-0.216202	0.794988	0.291306	-0.34726	0.412818	0.0899075
NA	NA	NA	HORVU0Hr1G005060	1.389	1.77567	1.10933	0.911	0.317285	0.298725	0.195207	-0.233277	0.944448	0.455437	-0.884248	0.05233	0.00375521
AT1G47056	Encodes an F-box protein. Based on genetic analysis appears to be functionally redundant with VFB2,3, and 4. When expression of all 4 genes is reduced plants show defects in growth and reduced expression of auxin response genes.	VIER F-BOX PROTEINE 1 (VFB1)	HORVU0Hr1G005070	30.59	19.6183	23.6247	19.9307	-0.674122	0.00062943	3.52285e-05	-0.194012	0.667298	0.193551	0.093986	0.967666	0.530729
NA	NA	NA	HORVU0Hr1G005090	0	0	0	0	0.328573	0.0693209	0.0336054	0	1	1	0	1	1
AT3G24310	snapdragon myb protein 305 homolog (myb)	MYB DOMAIN PROTEIN 305 (MYB305)	HORVU0Hr1G005100	21.01	35.8973	24.0537	41.219	0.788216	0.0462487	0.0126498	0.834351	0.0714804	0.00510971	0.272056	0.811329	0.357941
AT3G09570	Lung seven transmembrane receptor family protein;(source:Araport11)		HORVU0Hr1G005120	0	0	0	0.011	0.328573	0.540816	0.426478	2.2754	0.765892	0.263207	2.2754	0.729613	0.273107
NA	NA	NA	HORVU0Hr1G005130	0.280333	0.181	0.241	0.0753333	0.147984	0.912081	0.88098	-1.66124	0.346689	0.0573139	-1.23103	0.574933	0.166818
AT3G48700	carboxyesterase 13;(source:Araport11)	CARBOXYESTERASE 13 (CXE13)	HORVU0Hr1G005140	73.7923	118.621	68.939	173.262	0.66827	0.192662	0.113756	1.3756	0.0163968	0.000679652	0.610701	0.498641	0.125852
AT2G38970	Zinc finger (C3HC4-type RING finger) family protein;(source:Araport11)		HORVU0Hr1G005150	7.59967	10.7033	8.857	7.22233	0.523146	0.0693209	0.0221983	-0.231142	0.790906	0.288313	-0.490409	0.186981	0.0242037
AT1G08630	Encodes a threonine aldolase, involved in threonine degradation to glycine. Primarily expressed in seeds and seedlings.	THREONINE ALDOLASE 1 (THA1)	HORVU0Hr1G005160	5.36567	5.212	4.96133	3.77867	-0.0782786	0.833904	0.780235	-0.330088	0.781589	0.280317	-0.390654	0.632182	0.201702
NA	NA	NA	HORVU0Hr1G005180	0	0	0	0	0.328573	0.0693209	0.0336054	0	1	1	0	1	1
AT4G35560	Target promoter of the male germline-specific transcription factor DUO1. The mRNA is cell-to-cell mobile.	DUO1-ACTIVATED WD40 1 (DAW1)	HORVU0Hr1G005200	0.124333	0.129	0.09	0.0836667	-0.222648	0.871772	0.829578	-0.0822243	1	0.941519	-0.555429	1	0.620019
AT5G60680	transcription initiation factor TFIID subunit (Protein of unknown function, DUF584);(source:Araport11)		HORVU0Hr1G005210	9.891	9.002	7.80233	8.47433	-0.0954402	0.781482	0.712011	0.174283	0.946991	0.458348	-0.012761	1	0.956646
NA	NA	NA	HORVU0Hr1G005230	0	0	0	0	0.328573	0.0693209	0.0336054	0	1	1	0	1	1
AT1G75450	This gene used to be called AtCKX6. It encodes a protein whose sequence is similar to cytokinin oxidase/dehydrogenase, which catalyzes the degradation of cytokinins.	CYTOKININ OXIDASE 5 (CKX5)	HORVU0Hr1G005240	0.0433333	0.0653333	0.000333333	0.003	0.680906	0.67422	0.578792	0.875387	1	0.610217	-3.50546	0.323808	0.059505
NA	NA	NA	HORVU0Hr1G005250	0.147667	0.181	0.0816667	0.333333	-0.467789	0.595676	0.488423	2.03531	0.256191	0.0344481	0.962848	0.750796	0.294105
AT1G19300	The PARVUS/GLZ1 gene encodes a putative family 8 glycosyl transferase that contributes to xylan biosynthesis. Its gene expression shows good co-variance with the IRX3 gene involved in secondary cell wall synthesis. PARVUS/GLZ1 is predicted to have galacturonosyltransferase activity and may be involved in the formation of the complex oligosaccharide sequence present at the reducing end of xylan. P…	PARVUS (PARVUS)	HORVU0Hr1G005260	12.3937	13.2947	11.6133	15.1333	0.0845748	0.711368	0.624686	0.433621	0.191844	0.0215537	0.257922	0.582392	0.170942
AT5G60050	BTB/POZ domain-containing protein;(source:Araport11)		HORVU0Hr1G005290	0.184667	0	0.112333	0.200667	-3.77517	0.058184	0.0170034	0.861519	0.987863	0.509861	6.22135	0.0191216	0.000977311
AT5G24530	Encodes a putative 2OG-Fe(II) oxygenase that is defense-associated but required for susceptibility to downy mildew. The mRNA is cell-to-cell mobile.	DOWNY MILDEW RESISTANT 6 (DMR6)	HORVU0Hr1G005300	17.425	15.141	20.6373	11.909	-0.237645	0.34135	0.232158	-0.737585	0.00147834	3.08984e-05	-0.275433	0.487474	0.120649
AT4G23060	Member of IQ67 (CaM binding) domain containing family.	IQ-DOMAIN 22 (IQD22)	HORVU0Hr1G005320	29.876	45.0123	31.0277	30.0077	0.528383	0.0152011	0.00298416	0.00867049	1	0.956246	-0.506968	0.0242928	0.00133243
AT5G62220	Encodes a Golgi apparatus-localized galactosyltransferase involved in galactosyl-substitution of xyloglucan at position 2.	GLYCOSYLTRANSFERASE 18 (GT18)	HORVU0Hr1G005330	20.8557	17.0797	17.6903	17.3263	-0.353094	0.09664	0.0497324	0.0223505	1	0.903196	0.0885181	1	0.630722
AT1G69440	Encodes ARGONAUTE7, a member of the ARGONAUTE family, characterised by the presence of PAZ and PIWI domains. Involved in the regulation of developmental timing. Required for the accumulation of TAS3 ta-siRNAs but not for accumulation of miR171, miR173, miR390 or mi391. Localized in mature rosette leaves and floral buds.	ARGONAUTE7 (AGO7)	HORVU0Hr1G005350	1.092	0.918	1.573	1.04967	-0.352993	0.251466	0.157519	-0.517833	0.427876	0.082945	0.271589	0.836773	0.385245
AT1G33540	serine carboxypeptidase-like 18;(source:Araport11)	SERINE CARBOXYPEPTIDASE-LIKE 18 (scpl18)	HORVU0Hr1G005360	0.033	0.229667	0.0446667	0.0746667	3.42895	0.041237	0.0109312	0.718895	1	0.533281	-1.55691	0.534137	0.143246
NA	NA	NA	HORVU0Hr1G005380	0.534	0.000666667	0.655	0.166667	-3.91314	0.0496157	0.013872	-1.91101	0.356771	0.0601288	5.65589	0.00991181	0.000422038
AT4G29900	one of the type IIB calcium pump isoforms. encodes an autoinhibited Ca(2+)-ATPase that contains an N-terminal calmodulin binding autoinhibitory domain.	AUTOINHIBITED CA(2+)-ATPASE 10 (ACA10)	HORVU0Hr1G005400	0.382667	0.313	0.222	0.809333	-0.680446	0.481557	0.364814	1.89517	0.0223922	0.00101581	1.42867	0.112963	0.0112439
AT1G76320	FAR1-related sequence 4;(source:Araport11)	FAR1-RELATED SEQUENCE 4 (FRS4)	HORVU0Hr1G005410	0	0	0	0	0.328573	0.704857	0.616589	0	1	1	0	1	1
AT5G10700	Peptidyl-tRNA hydrolase II (PTH2) family protein;(source:Araport11)		HORVU0Hr1G005420	11.379	17.4327	7.17433	13.9007	0.593422	0.0291772	0.00702168	1.00402	9.86824e-05	1.19097e-06	-0.25781	0.63362	0.202622
NA	NA	NA	HORVU0Hr1G005430	8.58433	9.154	7.66567	8.99467	0.0630907	0.722337	0.637827	0.282124	0.49138	0.105956	0.0460108	1	0.791385
NA	NA	NA	HORVU0Hr1G005480	0	0	0	0	0.328573	0.0693209	0.0336054	0	1	1	0	1	1
AT1G65680	member of BETA-EXPANSINS. Naming convention from the Expansin Working Group (Kende et al, 2004. Plant Mol Bio)	EXPANSIN B2 (EXPB2)	HORVU0Hr1G005490	3.02767	5.9	5.12933	3.84467	1.12703	0.0157432	0.00312178	-0.34835	0.752298	0.250676	-0.539925	0.371595	0.0751581
AT1G31817	Ribosomal L18p/L5e family protein;(source:Araport11)	NUCLEAR FUSION DEFECTIVE 3 (NFD3)	HORVU0Hr1G005500	34.3867	35.368	40.8043	29.0917	0.00338779	0.967408	0.956801	-0.431892	0.00368683	9.7779e-05	-0.20845	0.327728	0.060829
NA	NA	NA	HORVU0Hr1G005510	1.874	8.71833	2.301	2.649	2.13638	1.6154e-05	8.27942e-08	0.267799	0.727882	0.2345	-1.63526	2.1673e-11	3.86095e-14
NA	NA	NA	HORVU0Hr1G005520	34.6567	50.144	43.1867	52.3567	0.498674	0.0198646	0.0042635	0.333151	0.275982	0.0391528	0.133998	0.857853	0.406164
AT1G11720	Encodes a starch synthase that in addition to its role in starch biosynthesis also has a negative regulatory function in the biosynthesis of transient starch. The protein apparently contains a starch-binding domain (SBD).	STARCH SYNTHASE 3 (SS3)	HORVU0Hr1G005540	0.0113333	0	0	0	-0.391391	0.582113	0.473281	0	1	1	0	1	1
AT1G11720	Encodes a starch synthase that in addition to its role in starch biosynthesis also has a negative regulatory function in the biosynthesis of transient starch. The protein apparently contains a starch-binding domain (SBD).	STARCH SYNTHASE 3 (SS3)	HORVU0Hr1G005550	0	0	0	0	0.328573	0.748003	0.670397	0	1	1	0	1	1
NA	NA	NA	HORVU0Hr1G005560	0	0	0	0.00866667	0.328573	0.293748	0.191071	2.12455	0.782597	0.281994	2.12455	0.748292	0.292163
AT1G73110	P-loop containing nucleoside triphosphate hydrolases superfamily protein;(source:Araport11)		HORVU0Hr1G005570	0.392333	0.298333	0.503333	0.344333	-0.3923	0.165471	0.0945623	-0.483333	0.66602	0.192996	0.286719	0.925655	0.480592
AT3G07040	Contains an N-terminal tripartite nucleotide binding site and a C-terminal tandem array of leucine-rich repeats. Confers resistance to Pseudomonas syringae strains that carry the avirulence genes avrB and avrRpm1.	RESISTANCE TO P. SYRINGAE PV MACULICOLA 1 (RPM1)	HORVU0Hr1G005590	0.059	0.0753333	0.044	0.034	0.181674	0.874954	0.833571	-0.369866	1	0.760477	-1.10595	0.806225	0.347075
NA	NA	NA	HORVU0Hr1G005600	0	0	0	0	0.328573	0.0693209	0.0336054	0	1	1	0	1	1
AT3G07040	Contains an N-terminal tripartite nucleotide binding site and a C-terminal tandem array of leucine-rich repeats. Confers resistance to Pseudomonas syringae strains that carry the avirulence genes avrB and avrRpm1.	RESISTANCE TO P. SYRINGAE PV MACULICOLA 1 (RPM1)	HORVU0Hr1G005610	0	0	0.0213333	0	0.328573	0.583709	0.475154	-3.05811	0.666017	0.192936	0	1	1
AT3G07040	Contains an N-terminal tripartite nucleotide binding site and a C-terminal tandem array of leucine-rich repeats. Confers resistance to Pseudomonas syringae strains that carry the avirulence genes avrB and avrRpm1.	RESISTANCE TO P. SYRINGAE PV MACULICOLA 1 (RPM1)	HORVU0Hr1G005620	0.015	0.105333	0.0173333	0.0456667	1.8167	0.454557	0.339204	1.25633	0.967956	0.482678	-1.15657	0.939135	0.497196
NA	NA	NA	HORVU0Hr1G005640	0	0	0	0	0.328573	0.0693209	0.0336054	0	1	1	0	1	1
NA	NA	NA	HORVU0Hr1G005660	0.960667	1.57233	1.574	1.08867	0.690674	0.00578748	0.000834341	-0.46999	0.419914	0.0800804	-0.451019	0.427903	0.0953309
AT3G23780	This gene encodes the second largest, catalytic subunit of the nuclear DNA-dependent RNA polymerase IV (aka RNA polymerase D). The NRPD2 protein is found at nuclear foci that overlap or are adjacent to chromocentromeres but are not fully coincident with chromocentromeres. The loss of NRPD2 leads to the loss of cytosine methylation at pericentromeric 5S genes and AtSN1 retroelements but has no dis…	NUCLEAR RNA POLYMERASE D2A (NRPD2A)	HORVU0Hr1G005670	11.095	10.775	11.8847	10.8083	-0.083007	0.481922	0.365199	-0.0843013	1	0.568781	0.0761571	1	0.609017
NA	NA	NA	HORVU0Hr1G005680	0	0	0	0	0.328573	0.0693209	0.0336054	0	1	1	0	1	1
AT4G39610	MIZU-KUSSEI-like protein (Protein of unknown function, DUF617);(source:Araport11)		HORVU0Hr1G005690	0.013	0	0	0	-0.446505	0.497073	0.380637	0	1	1	0	1	1
AT4G19970	nucleotide-diphospho-sugar transferase family protein;(source:Araport11)		HORVU0Hr1G005700	15.6177	15.7417	22.3117	11.173	0.0829708	0.826352	0.770122	-0.932394	0.00631253	0.0001964	-0.417833	0.425085	0.0942216
AT1G59124	Disease resistance protein (CC-NBS-LRR class) family;(source:Araport11)		HORVU0Hr1G005720	1.468	1.03433	0.831	1.15267	-0.529071	0.122535	0.0660067	0.525578	0.544101	0.12878	0.232618	0.939392	0.497476
NA	NA	NA	HORVU0Hr1G005730	0	0	0	0	0.328573	0.381733	0.268438	0	1	1	0	1	1
NA	NA	NA	HORVU0Hr1G005750	7.38467	9.45067	10.9823	6.542	0.3568	0.152002	0.0854155	-0.688776	0.0101595	0.000367073	-0.453652	0.162346	0.0193651
AT3G33520	Encodes ACTIN-RELATED PROTEIN6 (ARP6), a putative component of a chromatin-remodeling complex. Required for both histone acetylation and methylation of the FLC chromatin in Arabidopsis. Along with PIE1 forms a complex to deposit modified histone H2A.Z at several loci within the genome. This modification alters the expression of the target genes (i.e. FLC, MAF4, MAF6). Incorporation of this varian…	ACTIN-RELATED PROTEIN 6 (ARP6)	HORVU0Hr1G005770	0	0.537333	0	0	4.27518	0.0144199	0.00278051	-0.0571973	1	0.896764	-7.54957	0.112342	0.011168
AT5G53470	Encodes an acyl-CoA binding protein that is localized to vesicles,and plasma membrane especially in epidermal cells of heart, torpedo and cotyledon stage embryos, cell wall of the seed coat. Northern blot analysis showed that the 1.4 kb ACBP1 mRNA was expressed in silique, root, stem, leaf and flower.	ACYL-COA BINDING PROTEIN 1 (ACBP1)	HORVU0Hr1G005790	0.231	0.149	0.168	0.678333	-1.73841	0.317231	0.21058	2.02658	0.313511	0.0485045	2.24589	0.216963	0.0306759
AT5G16780	Encodes a protein belonging to SART-1 family. The gene is expressed in the basal region of the developing embryo during heart stage. Phenotypic analyses of dot2 mutants suggest that this protein plays a role in root, shoot, and flower development. dot2 mutants are dwarved plants that display an aberrant spurred leaf venation pattern and fail to flower. In the roots DOT2 appears to be require for …	DEFECTIVELY ORGANIZED TRIBUTARIES 2 (DOT2)	HORVU0Hr1G005820	0.216667	0.109	0.214333	0.137333	-1.11388	0.209294	0.125713	-0.555814	0.871907	0.379877	0.39083	1	0.570758
AT4G19210	member of RLI subfamily The mRNA is cell-to-cell mobile.	ATP-BINDING CASSETTE E2 (ABCE2)	HORVU0Hr1G005840	0.0673333	0.389	0.0723333	0.0266667	1.32105	0.57118	0.460555	-1.22291	0.973853	0.491099	-3.61815	0.304428	0.0531786
NA	NA	NA	HORVU0Hr1G005850	0	0	0	0	0.328573	0.0693209	0.0336054	0	1	1	0	1	1
AT3G52500	Eukaryotic aspartyl protease family protein;(source:Araport11)		HORVU0Hr1G005860	13.5777	13.4043	15.52	11.7687	-0.0373277	0.855319	0.80817	-0.340297	0.314927	0.0489201	-0.114361	0.949244	0.509693
AT4G04570	Encodes a cysteine-rich receptor-like protein kinase. The mRNA is cell-to-cell mobile.	CYSTEINE-RICH RLK (RECEPTOR-LIKE PROTEIN KINASE) 40 (CRK40)	HORVU0Hr1G005870	3.26867	5.12567	2.75	3.84367	0.612563	0.00750084	0.00118286	0.54438	0.179549	0.0194889	-0.342238	0.512666	0.132659
AT2G38600	HAD superfamily, subfamily IIIB acid phosphatase;(source:Araport11)		HORVU0Hr1G005890	0.654	1.11967	0.923667	1.03133	0.836221	0.0693209	0.0335694	0.220625	1	0.545452	-0.0490048	1	0.892367
AT5G24900	Member of CYP714A. Encodes one of the two tandemly duplicated gene pair ELA1 (CYP714A1) and ELA2 (CYP714A2), homologs of the rice cytochrome P450 monooxygenase gene EUI1. Double mutation of ELA1 and ELA2 results in increased biomass and enlarged organs.	CYTOCHROME P450, FAMILY 714, SUBFAMILY A, POLYPEPTIDE 2 (CYP714A2)	HORVU0Hr1G005900	1.636	3.085	2.36867	2.53967	0.911686	0.00495331	0.000672993	0.156925	0.998471	0.522244	-0.211965	0.835614	0.382985
NA	NA	NA	HORVU0Hr1G005910	0	0	0	0	0.328573	0.0693209	0.0336054	0	1	1	0	1	1
AT5G27270	Tetratricopeptide repeat (TPR)-like superfamily protein;(source:Araport11)	EMBRYO DEFECTIVE 976 (EMB976)	HORVU0Hr1G005920	1.65467	1.14267	2.003	1.082	-0.565095	0.00920815	0.00154705	-0.825657	0.0251731	0.00118807	0.00228055	1	0.993228
NA	NA	NA	HORVU0Hr1G005960	18.1777	23.9687	21.0537	21.3527	0.362054	0.0134799	0.00254784	0.0798167	1	0.552661	-0.0912997	0.938681	0.496673
NA	NA	NA	HORVU0Hr1G005970	0.0323333	0.052	0.085	0.0606667	0.0471246	0.974291	0.966029	-0.430348	1	0.716957	0.195324	1	0.873919
AT1G33120	Ribosomal protein L6 family;(source:Araport11)		HORVU0Hr1G006020	19.281	18.6607	20.9333	16.4507	-0.0830205	0.538349	0.423655	-0.294489	0.263181	0.03602	-0.109618	0.886206	0.436799
NA	NA	NA	HORVU0Hr1G006040	0	0	0	0	0.328573	0.0693209	0.0336054	0	1	1	0	1	1
NA	NA	NA	HORVU0Hr1G006050	0	0	0	0	0.328573	0.0693209	0.0336054	0	1	1	0	1	1
AT5G38260	Protein kinase superfamily protein;(source:Araport11)		HORVU0Hr1G006070	0.0123333	0.0983333	0.0603333	0.0213333	2.58646	0.012922	0.00240835	-1.40139	0.693356	0.211786	-2.06064	0.306601	0.0538273
AT5G38280	putative receptor serine/threonine kinase PR5K (PR5K) mRNA, PR5-like receptor kinase	PR5-LIKE RECEPTOR KINASE (PR5K)	HORVU0Hr1G006080	0.105333	0.595333	0.0673333	0.111333	2.34038	0.0424225	0.0113202	0.723293	0.852478	0.346339	-2.32045	0.00598924	0.000224154
AT5G36210	alpha/beta-Hydrolases superfamily protein;(source:Araport11)		HORVU0Hr1G006090	0.182333	0.164667	0.111333	0.113	-0.23659	0.741986	0.662807	0.0413984	1	0.953387	-0.508158	0.899415	0.451779
NA	NA	NA	HORVU0Hr1G006100	0	0	0	0	0.328573	0.0693209	0.0336054	0	1	1	0	1	1
AT5G37870	Protein with RING/U-box and TRAF-like domain;(source:Araport11)		HORVU0Hr1G006120	2.977	3.40133	3.64467	2.807	0.162331	0.363742	0.252159	-0.31667	0.588174	0.149438	-0.202644	0.812019	0.359573
AT5G37870	Protein with RING/U-box and TRAF-like domain;(source:Araport11)		HORVU0Hr1G006130	0.542667	0.562333	0.366	0.22	-0.0739932	0.922576	0.894937	-0.680132	0.614796	0.163884	-1.2669	0.0850593	0.00748044
AT5G38260	Protein kinase superfamily protein;(source:Araport11)		HORVU0Hr1G006140	0.061	0.0866667	0.0226667	0.236333	-0.406799	0.804818	0.742703	3.2955	0.0191541	0.000825662	1.40834	0.416562	0.0912591
AT1G18390	Serine/Threonine kinase family catalytic domain protein;(source:Araport11)	LEAF RUST 10 DISEASE-RESISTANCE LOCUS RECEPTOR- LIKE PROTEIN KINASE-LIKE 1.2 (LRK10L1.2)	HORVU0Hr1G006150	0.311667	0.889	0.129333	0.871333	1.47296	0.0933082	0.0476971	2.75838	1.31832e-05	1.1875e-07	0.0288369	1	0.947106
AT5G38260	Protein kinase superfamily protein;(source:Araport11)		HORVU0Hr1G006160	0.017	0.222333	0.015	0.171333	3.27617	0.00834437	0.00136152	3.35419	0.0372643	0.00201585	-0.254079	1	0.76135
AT2G30770	putative cytochrome P450	CYTOCHROME P450, FAMILY 71, SUBFAMILY A, POLYPEPTIDE 13 (CYP71A13)	HORVU0Hr1G006170	0.00666667	0	0	0.011	-0.199389	0.708311	0.62105	2.27541	0.765892	0.263224	2.27541	0.729613	0.273124
AT3G55605	Mitochondrial glycoprotein family protein;(source:Araport11)		HORVU0Hr1G006190	16.6497	10.958	14.9513	13.9267	-0.637918	0.0197121	0.00422454	-0.0526868	1	0.803846	0.416366	0.298147	0.0512284
NA	NA	NA	HORVU0Hr1G006210	0	0	0	0	0.328573	0.0693209	0.0336054	0	1	1	0	1	1
AT2G39050	Encodes a nucleocytoplasmic lectin that is capable of binding carbohydrates. It is involved in ABA mediated stomatal movement and increased expression is correlated with increased resistance to Pseudomonas syringae.	EUONYMUS LECTIN S3 (EULS3)	HORVU0Hr1G006240	0.202333	0.174667	0.217333	0.225	-0.243003	0.858358	0.812162	0.0864813	1	0.926744	0.407148	1	0.668639
AT5G13100	Gap junction beta-4 protein;(source:Araport11)		HORVU0Hr1G006250	18.8673	22.9	23.3473	18.603	0.249259	0.0761203	0.0375318	-0.271398	0.303173	0.0454284	-0.225901	0.430613	0.0964733
NA	NA	NA	HORVU0Hr1G006260	0	0	0	0	0.328573	0.0693209	0.0336054	0	1	1	0	1	1
AT5G24090	Chitinase A (class III) expressed exclusively under environmental stress conditions. Shown be a plant lysozyme involved in plant immunity.	CHITINASE A (CHIA)	HORVU0Hr1G006270	0.0123333	0	0.00766667	0	-0.671304	0.173631	0.100214	-1.87745	0.857684	0.359381	0	1	1
NA	NA	NA	HORVU0Hr1G006280	0	0	0	0	0.328573	0.0693209	0.0336054	0	1	1	0	1	1
AT2G41480	Encodes a cationic cell-wall-bound peroxidase homolog that is involved in the lignification of cell walls. Regulated by COG1, involved in seed longevity.	PEROXIDASE 25 (PRX25)	HORVU0Hr1G006290	1.12967	1.37133	1.76033	1.35033	0.62127	0.413601	0.300287	-0.332088	0.946366	0.457925	0.038786	1	0.931478
NA	NA	NA	HORVU0Hr1G006300	0	0	0	0	0.328573	0.0693209	0.0336054	0	1	1	0	1	1
AT5G07250	RHOMBOID-like protein 3;(source:Araport11)	RHOMBOID-LIKE PROTEIN 3 (RBL3)	HORVU0Hr1G006330	0	0	0	0	0.319123	0.0782016	0.0387388	0	1	1	0	1	1
AT3G53230	CDC48 is induced upon oilseed rape mosaic tobamovirus infection and appears to be involved in controlling virus movement.	CELL DIVISION CYCLE 48B (ATCDC48B)	HORVU0Hr1G006340	0.013	0.0403333	0	0.180667	0.707531	0.518234	0.40255	6.07325	0.0352383	0.00187089	2.16925	0.544217	0.14889
AT3G18760	Translation elongation factor EF1B/ribosomal protein S6 family protein;(source:Araport11)		HORVU0Hr1G006350	0.34	0.231333	0.253	0.303333	-0.442559	0.411128	0.298069	0.307398	1	0.550231	0.471134	0.823647	0.370549
AT3G18760	Translation elongation factor EF1B/ribosomal protein S6 family protein;(source:Araport11)		HORVU0Hr1G006360	6.91033	8.38533	8.90167	8.23867	0.223875	0.215189	0.129961	-0.0549228	1	0.769986	0.050091	1	0.790594
NA	NA	NA	HORVU0Hr1G006370	0	0	0	0	0.328573	0.0693209	0.0336054	0	1	1	0	1	1
AT3G15140	ERI (At3g15140) encodes a protein of 337 amino acids of the ribonuclease H-like superfamily. The protein contains both DEDDh and SAP domains.The first exon contains a TCT-microsatellite structure (starting 226 bp after ATG) that, based on sequence complementarity, is a miR5021-cleavage target site. ERI is predicted to function as an siRNA exonuclease. Overexpression leads to increased post transc…	ENHANCER OF RNAI (ERI-1)	HORVU0Hr1G006380	1.484	0.886667	1.064	1.50067	-0.736637	0.0506311	0.0142347	0.540798	0.477668	0.101131	0.827182	0.130874	0.014084
NA	NA	NA	HORVU0Hr1G006410	0.0236667	0.0616667	0.0873333	0.07	1.34809	0.249697	0.156091	-0.234634	1	0.791348	0.266706	1	0.774612
AT5G22880	Encodes a histone 2B (H2B) protein. This protein can be ubiquitinated in planta, and this modification depends on the HUB1 and HUB2 E3 ubiquitin ligases.	HISTONE B2 (HTB2)	HORVU0Hr1G006420	2.01067	1.32767	2.31567	1.19767	-0.59876	0.0693209	0.0231794	-0.900524	0.0456778	0.00269563	-0.0781972	1	0.800782
NA	NA	NA	HORVU0Hr1G006430	0.484	0.727	0.737333	0.332	0.638307	0.190593	0.112252	-1.08921	0.129568	0.0117913	-1.0535	0.138998	0.0153984
AT4G25170	Uncharacterized conserved protein (UCP012943);(source:Araport11)		HORVU0Hr1G006440	0.0543333	0	0	0	-1.04681	0.362247	0.250847	0	1	1	0	1	1
AT2G44990	More Axillary Branching; carotenoid cleavage dioxygenases.	CAROTENOID CLEAVAGE DIOXYGENASE 7 (CCD7)	HORVU0Hr1G006450	0.59	5.583	0.384333	1.288	3.16014	0.00026761	9.09828e-06	1.8228	0.000314747	4.65941e-06	-2.01459	1.67437e-06	1.50414e-08
AT3G57560	encodes a N-acetylglutamate kinase, involved in arginine biosynthesis	N-ACETYL-L-GLUTAMATE KINASE (NAGK)	HORVU0Hr1G006460	0	0	0	0	0.328573	0.453199	0.337907	0	1	1	0	1	1
NA	NA	NA	HORVU0Hr1G006470	0.0376667	0	0.0523333	0	-1.78546	0.0477479	0.0132105	-4.29162	0.304013	0.0456916	0	1	1
AT2G48060	piezo-type mechanosensitive ion channel component;(source:Araport11)		HORVU0Hr1G006520	3.615	3.90933	3.959	4.09967	0.0731624	0.655691	0.55716	0.106602	1	0.599716	0.143589	0.926921	0.481963
NA	NA	NA	HORVU0Hr1G006550	0	0	0	0	0.328573	0.0693209	0.0336054	0	1	1	0	1	1
NA	NA	NA	HORVU0Hr1G006560	0	0	0	0	0.328573	0.0693209	0.0336054	0	1	1	0	1	1
NA	NA	NA	HORVU0Hr1G006580	0	0	0	0	0.328573	0.0693209	0.0336054	0	1	1	0	1	1
NA	NA	NA	HORVU0Hr1G006600	0	0.016	0.0416667	0.0516667	1.04126	0.393387	0.279178	0.317065	1	0.815299	1.65647	0.726805	0.268392
AT2G48060	piezo-type mechanosensitive ion channel component;(source:Araport11)		HORVU0Hr1G006620	3.74233	3.71033	4.16033	3.85533	-0.0394569	0.86173	0.816572	-0.0528518	1	0.817741	0.128755	1	0.577587
AT3G56640	Encodes a member of the exocyst complex gene family. The exocyst is a protein complex involved in tethering vesicles to the plasma membrane during regulated or polarized secretion.	EXOCYST COMPLEX COMPONENT SEC15A (SEC15A)	HORVU0Hr1G006630	90.7957	86.1747	77.0353	98.7847	-0.120088	0.386497	0.272415	0.413057	0.0345865	0.0018224	0.269446	0.263985	0.041762
AT1G73720	Encodes SMU1, a protein involved in RNA splicing.	SUPPRESSORS OF MEC-8 AND UNC-52 1 (SMU1)	HORVU0Hr1G006640	35.7197	39.561	40.4583	39.5147	0.109623	0.155433	0.0877631	0.0217393	1	0.842241	0.0719484	0.949969	0.510917
AT1G23400	Promotes the splicing of chloroplast group II introns.	(CAF2)	HORVU0Hr1G006680	6.60367	5.48433	6.76	7.595	-0.304416	0.0300611	0.00730051	0.22408	0.687388	0.207484	0.544061	0.0392714	0.00253863
NA	NA	NA	HORVU0Hr1G006720	0.451	0.353	0.187667	0.172667	-0.321996	0.765348	0.692011	-0.100439	1	0.89099	-0.979844	0.577474	0.168244
AT5G43350	Encodes an inorganic phosphate transporter Pht1;1. Mutants display enhanced arsenic accumulation. Members of the Pht1 family of phosphate transporters include: Pht1;1/At5g43350, Pht1;2/At5g43370, Pht1;3/At5g43360, Pht1;4/At2g38940, Pht1;5/At2g32830, Pht1;6/At5g43340, Pht1;7/At3g54700, Pht1;8/At1g20860, Pht1;9/At1g76430 (Plant Journal 2002, 31:341).	PHOSPHATE TRANSPORTER 1;1 (PHT1;1)	HORVU0Hr1G006740	27.5107	30.5537	28.6183	27.488	0.11306	0.26757	0.17025	-0.00317843	1	0.979135	-0.0805802	0.947751	0.507553
AT2G36110	Polynucleotidyl transferase, ribonuclease H-like superfamily protein;(source:Araport11)		HORVU0Hr1G006750	3.25633	4.47567	4.553	3.53933	0.429148	0.0656087	0.0198431	-0.301983	0.592653	0.151319	-0.261213	0.655317	0.216499
AT5G19040	Encodes cytokinin synthase.	ISOPENTENYLTRANSFERASE 5 (IPT5)	HORVU0Hr1G006770	0.200333	0.355667	0.221667	0.186667	0.818757	0.0891921	0.045224	-0.239517	1	0.629988	-0.920481	0.289068	0.0487535
AT3G15140	ERI (At3g15140) encodes a protein of 337 amino acids of the ribonuclease H-like superfamily. The protein contains both DEDDh and SAP domains.The first exon contains a TCT-microsatellite structure (starting 226 bp after ATG) that, based on sequence complementarity, is a miR5021-cleavage target site. ERI is predicted to function as an siRNA exonuclease. Overexpression leads to increased post transc…	ENHANCER OF RNAI (ERI-1)	HORVU0Hr1G006790	17.5223	19.314	19.4063	20.2747	0.101323	0.405918	0.291729	0.116664	0.874122	0.381846	0.143408	0.740855	0.283516
AT5G45910	GDSL-motif esterase/acyltransferase/lipase. Enzyme group with broad substrate specificity that may catalyze acyltransfer or hydrolase reactions with lipid and non-lipid substrates.		HORVU0Hr1G006800	36.929	79.7967	60.5143	54.7217	1.07639	0.000172363	4.49637e-06	-0.0827492	1	0.628099	-0.468315	0.0747706	0.00617789
AT3G13540	Encodes a member of the MYB family of transcriptional regulators. MYB5 act as a negative regulator of trichome branching and play a role in the correct formation of the seed coat and possibly the formation the underlying endosperm layers. Loss of function mutations have defects in seed coat mucilage and columella cells as well as trichome defects (smaller and reduced number of branches).	MYB DOMAIN PROTEIN 5 (MYB5)	HORVU0Hr1G006810	0.28	0.330667	0.367	0.413333	0.248339	0.641738	0.541086	0.228917	1	0.594126	0.374579	0.843687	0.392514
NA	NA	NA	HORVU0Hr1G006830	15.899	11.954	13.2253	15.2303	-0.451044	0.0752096	0.0369962	0.257584	0.853563	0.347465	0.417981	0.503741	0.128365
AT3G15030	Arabidopsis thaliana TCP family transcription factor. Regulated by miR319. Involved in heterchronic regulation of leaf differentiation.	TCP FAMILY TRANSCRIPTION FACTOR 4 (TCP4)	HORVU0Hr1G006890	0.111333	0.0223333	0.0376667	0.0466667	-1.98832	0.0693209	0.0275637	0.293006	1	0.844892	0.938056	0.978974	0.544423
AT1G79840	Glabra 2, a homeodomain protein affects epidermal cell identity including trichomes, root hairs, and seed coat. It also down-regulates seed oil content. Expressed in atrichoblasts and required to suppress root hair development. Also expressed abundantly during early seed development. Directly regulated by WER.	GLABRA 2 (GL2)	HORVU0Hr1G006920	0	0	0	0	0.328573	0.426437	0.313042	0	1	1	0	1	1
AT5G09590	heat shock protein 70 (Hsc70-5); nuclear	MITOCHONDRIAL HSO70 2 (MTHSC70-2)	HORVU0Hr1G006930	0.0433333	0.0746667	0	0.099	0.486025	0.800061	0.73623	5.22763	0.26824	0.0373275	0.491903	1	0.821637
AT5G27970	ARM repeat superfamily protein;(source:Araport11)		HORVU0Hr1G006940	0.208	0.475333	0.348	0.486	1.0448	0.264274	0.167715	0.550095	0.858047	0.360152	0.122836	1	0.83629
AT5G18190	Casein kinase involved in phosphorylation and ubiquination of RYR/PYLs, resulting in negative regulation of ABA response.	PHOTOREGULATORY PROTEIN KINASE 2 (PPK2)	HORVU0Hr1G006950	0.558	0.225667	0.498333	0.592	-1.27858	0.0307746	0.00752939	0.290176	0.968602	0.483416	1.43197	0.02954	0.00172993
AT5G27970	ARM repeat superfamily protein;(source:Araport11)		HORVU0Hr1G006960	0	0.00333333	0.0183333	0.108667	0.648455	0.681891	0.587539	2.43892	0.222839	0.0275927	4.312	0.0311393	0.00186528
AT5G27970	ARM repeat superfamily protein;(source:Araport11)		HORVU0Hr1G006980	0.00666667	0.00866667	0.0153333	0.0213333	0.351217	0.696257	0.605379	0.386786	1	0.819894	1.08093	0.977867	0.542984
AT5G27970	ARM repeat superfamily protein;(source:Araport11)		HORVU0Hr1G007000	0.0426667	0.028	0	0.0353333	0.459999	0.745003	0.666718	3.77014	0.410119	0.0766393	0.33584	1	0.863582
AT5G27970	ARM repeat superfamily protein;(source:Araport11)		HORVU0Hr1G007020	0.258	0.270667	0.311667	0.076	-0.466299	0.537763	0.422991	-1.99435	0.0525915	0.00326976	-1.73236	0.123048	0.0127879
AT4G28190	Encodes a novel Cys-rich protein with a B-box like domain that acts as a negative regulator of meristem cell accumulation in inflorescence and floral meristems as loss-of-function ult1 mutations cause inflorescence meristem enlargement, the production of extra flowers and floral organs, and a decrease in floral meristem determinacy. Acts opposite to CLF which represses AG, but preventing depositi…	ULTRAPETALA1 (ULT1)	HORVU0Hr1G007030	0.0473333	0.0366667	0.0323333	0.0316667	-0.304716	0.74194	0.662748	0.0166357	1	0.989118	-0.0958733	1	0.937139
AT5G44210	encodes a member of the ERF (ethylene response factor) subfamily B-1 of ERF/AP2 transcription factor family (ATERF-9). The protein contains one AP2 domain. There are 15 members in this subfamily including ATERF-3, ATERF-4, ATERF-7, and leafy petiole.	ERF DOMAIN PROTEIN 9 (ERF9)	HORVU0Hr1G007050	5.85	9.64733	9.08267	12.995	0.710263	0.175188	0.101385	0.574462	0.481058	0.102271	0.497369	0.558973	0.156983
AT3G20530	Protein kinase superfamily protein, expressed in the peroxisome.		HORVU0Hr1G007070	0	0	0	0	0.328573	0.618869	0.515109	0	1	1	0	1	1
NA	NA	NA	HORVU0Hr1G007090	0	0.008	0	0	0.860917	0.0241777	0.00551315	0	1	1	-1.94497	0.809434	0.352512
NA	NA	NA	HORVU0Hr1G007100	1.97867	1.39167	1.75333	1.415	-0.530957	0.0250934	0.00578303	-0.264957	0.828805	0.321124	0.0901084	1	0.7419
AT3G09570	Lung seven transmembrane receptor family protein;(source:Araport11)		HORVU0Hr1G007110	61.9383	84.038	67.059	69.155	0.40604	0.0111704	0.0019922	0.0992192	0.950219	0.462581	-0.206498	0.49904	0.126105
AT2G37360	Belongs to a clade of five Arabidopsis thaliana ABCG half-transporters that are required for synthesis of an effective suberin barrier in roots and seed coats (ABCG2, ABCG6, and ABCG20) and for synthesis of an intact pollen wall (ABCG1 and ABCG16).	ATP-BINDING CASSETTE G2 (ABCG2)	HORVU0Hr1G007130	0.222333	0.805667	0.531	0.394	2.04556	0.0194498	0.00414957	-0.33754	1	0.537545	-0.943228	0.386839	0.0806775
AT5G60980	Nuclear transport factor 2 (NTF2) family protein with RNA binding (RRM-RBD-RNP motifs) domain-containing protein;(source:Araport11)	(NTF2)	HORVU0Hr1G007150	0	0	0.0456667	0	0.328573	0.764224	0.690572	-4.11166	0.869415	0.376888	0	1	1
NA	NA	NA	HORVU0Hr1G007170	0	0	0	0	0.328573	0.0693209	0.0336054	0	1	1	0	1	1
NA	NA	NA	HORVU0Hr1G007190	0	0	0	0.00666667	0.328573	0.311917	0.205902	1.71757	0.858769	0.361112	1.71757	0.824514	0.37145
NA	NA	NA	HORVU0Hr1G007210	0.0133333	0.0113333	0	0.0103333	-0.0361021	0.956571	0.942362	2.26089	0.764788	0.261269	0.00671486	1	0.996166
NA	NA	NA	HORVU0Hr1G007220	0.298	2.81033	0.545	2.36433	3.73745	0.00712362	0.0011054	2.17891	0.000700594	1.2305e-05	-0.16602	1	0.719714
NA	NA	NA	HORVU0Hr1G007240	0.063	0.437333	0.113333	0.356	2.85826	0.085582	0.0430219	1.69624	0.152884	0.0152824	-0.205889	1	0.744876
NA	NA	NA	HORVU0Hr1G007260	0.0656667	0.303	0.0703333	0.609	1.9642	0.227103	0.138889	3.14445	0.00100356	1.89859e-05	1.08788	0.408711	0.0882659
AT1G23270	hypothetical protein;(source:Araport11)		HORVU0Hr1G007280	2.65633	1.72567	1.86833	1.83133	-0.665123	0.00943659	0.0016013	0.0258636	1	0.922138	0.167333	0.969006	0.532218
AT5G42310	Encodes a member of the Arabidopsis PPR family, expressed in the chloroplast, that acts as a regulator of chloroplast protein synthesis, interacts with the petB-petD intergenic region, and is required for the generation of petB and petD monocistronic RNAs.	CHLOROPLAST RNA PROCESSING 1 (CRP1)	HORVU0Hr1G007320	0.754667	1.06467	1.147	1.02333	0.446523	0.625769	0.522911	-0.108256	1	0.858359	0.0218271	1	0.971363
NA	NA	NA	HORVU0Hr1G007330	0	0	0	0	0.328573	0.0693209	0.0336054	0	1	1	0	1	1
AT4G24220	encodes a progesterone-5beta-reductase-like protein. It has enone reductase activity against a wide range of substrates, including 3-oxo-&#916;-4,5-steroids in vitro. The in vivo substrates and product of this enzyme have not yet been elucidated but it is likely to participate in steroid metabolism. The protein contains a mammalian death domain involved in programmed cell death. The gene is expre…	VEIN PATTERNING 1 (VEP1)	HORVU0Hr1G007340	85.76	23.2697	62.774	38.7753	-1.97578	0.000240057	7.68553e-06	-0.646203	0.256339	0.0344744	0.8037	0.0960179	0.00886097
AT1G44446	Encodes chlorophyllide <i>a</i> oxygenase which converts chlorophyllide <i>a</i> to chlorophyllide <i>b</i> by catalyzing two successive hydroxylations at the 7-methyl group of chlorophyllide <i>a</i> . Mutants are deficient in pigments that associate with thylakoid membrane proteins, lacking chlorophyll <i>b</i> and light-harvesting proteins of photosystem II. The protein was shown through cross…	CHLORINA 1 (CH1)	HORVU0Hr1G007360	0.786	0.233667	0.294333	0.300667	-1.80421	0.0237874	0.00537642	0.0643267	1	0.909562	0.449269	0.891783	0.442859
AT3G11340	Encodes a glucosyltransferase that conjugates isoleucic acid and modulates plant defense and senescence.	UDP-DEPENDENT GLYCOSYLTRANSFERASE 76B1 (UGT76B1)	HORVU0Hr1G007370	0.254667	0.606667	0.659	0.336	1.3986	0.134655	0.0737042	-0.891781	0.506653	0.112299	-0.777962	0.577891	0.168526
AT5G46190	RNA-binding KH domain-containing protein;(source:Araport11)		HORVU0Hr1G007380	52.8647	39.3813	50.8483	44.8193	-0.46423	0.00140243	0.000114257	-0.130901	0.803777	0.298223	0.258218	0.261808	0.0410629
NA	NA	NA	HORVU0Hr1G007410	0	0	0	0	0.328573	0.0693209	0.0336054	0	1	1	0	1	1
NA	NA	NA	HORVU0Hr1G007420	87.6717	80.4437	95.2403	76.803	-0.165788	0.00213476	0.00020956	-0.256324	0.124044	0.011024	0.00684316	1	0.945994
AT3G19690	CAP (Cysteine-rich secretory proteins, Antigen 5, and Pathogenesis-related 1 protein) superfamily protein;(source:Araport11)		HORVU0Hr1G007430	0	1.08333	0.0146667	0.172	5.95936	0.000464174	2.16153e-05	3.2854	0.043702	0.00252749	-2.61661	0.025585	0.00142513
NA	NA	NA	HORVU0Hr1G007450	0	0	0	0	0.328573	0.0693209	0.0336054	0	1	1	0	1	1
AT3G11620	alpha/beta-Hydrolases superfamily protein;(source:Araport11)		HORVU0Hr1G007460	0.00866667	0	0.011	0.0113333	-0.318545	0.685622	0.59233	0.0851292	1	0.9755	2.41012	0.778455	0.32021
NA	NA	NA	HORVU0Hr1G007470	3.73967	0.148	2.06633	1.85267	-4.51975	0.0226819	0.00505597	-0.115006	1	0.897473	3.69785	0.00726174	0.000282888
NA	NA	NA	HORVU0Hr1G007480	0.0243333	0	0	0.00866667	-0.69671	0.364861	0.25332	2.10512	0.836424	0.327938	2.10512	0.794544	0.337434
NA	NA	NA	HORVU0Hr1G007520	0	0	0	0	0.328573	0.0693209	0.0336054	0	1	1	0	1	1
NA	NA	NA	HORVU0Hr1G007540	0.006	0	0	0	-0.198913	0.582113	0.473463	0	1	1	0	1	1
NA	NA	NA	HORVU0Hr1G007580	0	0	0	0	0.328573	0.0693209	0.0336054	0	1	1	0	1	1
AT4G08850	MIK1 encodes a receptor kinase that forms a complex with MDIS1/MIK2 and binds LURE1, the female pollen guidance chemi-attractant. MIK1 phosphorylates MDIS1 and is autophosphorylated.	MDIS1-INTERACTING RECEPTOR LIKE KINASE2 (MIK2)	HORVU0Hr1G007620	0.265667	1.133	0.167	0.825333	2.66804	0.0119308	0.00217027	2.34174	0.00690469	0.000222101	-0.386791	0.936693	0.494258
AT5G18230	transcription regulator NOT2/NOT3/NOT5 family protein;(source:Araport11)	(NOT3)	HORVU0Hr1G007630	0.0413333	0	0.0166667	0.025	-1.55164	0.104723	0.0547616	0.556647	1	0.857373	3.32482	0.672378	0.22786
NA	NA	NA	HORVU0Hr1G007640	0.09	0.134667	0.0293333	0.0733333	0.5217	0.628359	0.526431	1.19428	0.677426	0.200812	-0.829696	0.729613	0.272875
NA	NA	NA	HORVU0Hr1G007650	0	0	0	0	0.328573	0.0693209	0.0336054	0	1	1	0	1	1
AT1G47510	Encodes a phosphatidylinositol polyphosphate 5-phosphatase. It can dephosphorylate PI(4,5)P2, PI(3,5)P2, and PI(3,4,5)P3, but, it is not active against PI(5)P or the water soluble inositol(1,4,5)P3 or inositol(1,3,4,5)P4. The transcript levels for this gene rise in response to auxin, ABA, and JA.	INOSITOL POLYPHOSPHATE 5-PHOSPHATASE 11 (5PTASE11)	HORVU0Hr1G007680	0.532333	0.428333	0.588667	0.402	-0.122998	0.867707	0.824403	-0.465245	0.880468	0.387468	-0.0148654	1	0.978353
AT4G17000	neurofilament heavy protein;(source:Araport11)		HORVU0Hr1G007690	7.92433	11.867	11.5793	7.122	0.597318	0.0450539	0.0122226	-0.63549	0.0391055	0.00216942	-0.658718	0.0266016	0.00150178
AT5G37030	P-loop containing nucleoside triphosphate hydrolases superfamily protein;(source:Araport11)		HORVU0Hr1G007700	0.249333	0.124667	0.186667	0.282	-2.81348	0.218997	0.132845	0.642184	1	0.632079	1.24413	0.817287	0.364544
AT4G33280	AP2/B3-like transcriptional factor family protein;(source:Araport11)		HORVU0Hr1G007720	0.199	0.183	0.279333	0.282667	-0.162341	0.611573	0.506711	0.0913457	1	0.828024	0.715721	0.484551	0.1191
AT4G33280	AP2/B3-like transcriptional factor family protein;(source:Araport11)		HORVU0Hr1G007730	0.032	0.0566667	0.015	0.0543333	0.630331	0.252825	0.158578	1.71674	0.476519	0.100551	-0.0129526	1	0.987541
AT4G33280	AP2/B3-like transcriptional factor family protein;(source:Araport11)		HORVU0Hr1G007740	1.84267	1.75867	2.16633	1.59067	-0.138414	0.678283	0.583395	-0.386586	0.689058	0.208578	-0.0752252	1	0.808861
AT3G46530	Confers resistance to the biotrophic oomycete, Peronospora parasitica. Encodes an NBS-LRR type R protein with a putative amino-terminal leucine zipper. Fungal protein ATR13 induces RPP13 gene expression and disease resistance. The mRNA is cell-to-cell mobile.	RECOGNITION OF PERONOSPORA PARASITICA 13 (RPP13)	HORVU0Hr1G007760	0.0933333	0.141667	0	0.0886667	-0.66481	0.755613	0.679682	5.08655	0.433742	0.0847677	-0.592164	1	0.833164
AT2G20570	Encodes GLK1, Golden2-like 1, one of a pair of partially redundant nuclear transcription factors that regulate chloroplast development in a cell-autonomous manner. GLK2, Golden2-like 2, is encoded by At5g44190. GLK1 and GLK2 regulate the expression of the photosynthetic apparatus.	GBF'S PRO-RICH REGION-INTERACTING FACTOR 1 (GPRI1)	HORVU0Hr1G007770	0	0	0	0	0.328573	0.517195	0.401428	0	1	1	0	1	1
NA	NA	NA	HORVU0Hr1G007790	2.61	1.53033	1.52733	2.417	-0.824813	0.0458896	0.0125199	0.708091	0.372938	0.0650706	0.728236	0.321927	0.0587558
AT1G20140	SKP1-like 4;(source:Araport11)	SKP1-LIKE 4 (SK4)	HORVU0Hr1G007820	0.006	0	0	0	-0.198913	0.582113	0.473463	0	1	1	0	1	1
NA	NA	NA	HORVU0Hr1G007830	0	0	0	0	0.328573	0.0693209	0.0336054	0	1	1	0	1	1
AT3G26560	ATP-dependent RNA helicase;(source:Araport11)		HORVU0Hr1G007860	106.808	91.6087	99.5847	94.6503	-0.26318	0.000840158	5.46824e-05	-0.0192817	1	0.857854	0.11982	0.724572	0.266394
NA	NA	NA	HORVU0Hr1G007870	0	0	0	0	0.328573	0.0693209	0.0336054	0	1	1	0	1	1
NA	NA	NA	HORVU0Hr1G007880	0	0	0	0	0.328573	0.0693209	0.0336054	0	1	1	0	1	1
AT5G45190	Encodes a cyclin T partner CYCT1;5. Plays important roles in infection with Cauliflower mosaic virus (CaMV).		HORVU0Hr1G007890	0.803333	1.01067	1.718	0.946	0.247646	0.631769	0.530512	-0.801864	0.228157	0.0286005	-0.011855	1	0.974896
NA	NA	NA	HORVU0Hr1G007930	13.494	12.7053	11.698	12.1533	-0.121002	0.206195	0.123434	0.109151	0.920111	0.429293	0.00828525	1	0.952166
AT5G13750	zinc induced facilitator-like 1;(source:Araport11)	ZINC INDUCED FACILITATOR-LIKE 1 (ZIFL1)	HORVU0Hr1G007960	0.539667	0.412	0.280333	0.273667	-0.629271	0.363907	0.252326	0.0296287	1	0.955382	-0.536782	0.752471	0.29569
AT1G31360	Encodes a (d)NTP-dependent 3'->5' DNA helicase. This protein can also disrupt D loop structures and may mediate branch migration of Holliday junctions when tested in vitro. The unwinding activity of the enzyme depends on the presence of divalent cations (Mg2+, Mn2+, or Ca2+, but not Zn2+).(d)NTPs are also required with ATP and dATP supporting the greatest amount of DNA unwinding in vitro.	RECQ HELICASE L2 (RECQL2)	HORVU0Hr1G008030	8.07567	9.036	10.739	11.107	0.124853	0.318673	0.211769	0.103513	0.974343	0.491786	0.368358	0.139092	0.0154355
NA	NA	NA	HORVU0Hr1G008040	0	0	0	0	0.328573	0.0693209	0.0336054	0	1	1	0	1	1
AT3G06590	Encodes RITF1, a bHLH transcription factor that regulates the transcription of several genes involved in the detoxification of reactive oxygen species generated by salt stress.	ATBS1 INTERACTING FACTOR 2 (AIF2)	HORVU0Hr1G008050	5.46333	6.55833	7.78433	4.66933	0.227074	0.0984517	0.0508278	-0.676643	0.00433917	0.000121068	-0.414754	0.162728	0.0194812
NA	NA	NA	HORVU0Hr1G008060	34.4673	27.717	30.8143	28.385	-0.348786	0.00486719	0.000657182	-0.0648544	1	0.599448	0.105812	0.844431	0.393208
AT5G04430	Gene model AT5G04430.1 produces active protein. (BTS1S). Binds to ToMV genomic RNA and prevents viral multiplication.	BINDING TO TOMV RNA 1L (LONG FORM) (BTR1L)	HORVU0Hr1G008070	7.056	7.75467	7.21567	6.82133	0.0913159	0.578912	0.469042	-0.0261937	1	0.883204	-0.1105	0.971057	0.535765
AT5G04430	Gene model AT5G04430.1 produces active protein. (BTS1S). Binds to ToMV genomic RNA and prevents viral multiplication.	BINDING TO TOMV RNA 1L (LONG FORM) (BTR1L)	HORVU0Hr1G008080	1.318	1.67433	1.49133	1.79633	0.310695	0.239001	0.14793	0.319783	0.75792	0.255074	0.168663	0.980341	0.547221
AT3G07810	RNA-binding (RRM/RBD/RNP motifs) family protein;(source:Araport11)		HORVU0Hr1G008280	110.324	119.154	117.769	113.441	0.07077	0.318169	0.21133	0.00182581	1	0.987418	0.00334932	1	0.976931
AT1G10290	involved in trafficking from the trans-Golgi Network to the central vacuole. The mRNA is cell-to-cell mobile.	DYNAMIN-LIKE PROTEIN 6 (ADL6)	HORVU0Hr1G008350	0	0	0.00366667	0.00433333	0.328573	0.337275	0.228193	0.210642	1	0.920933	1.43754	0.869563	0.419152
AT5G06430	Thioredoxin superfamily protein;(source:Araport11)		HORVU0Hr1G008360	22.2873	18.066	19.209	18.112	-0.345552	0.00589824	0.000856284	-0.031714	1	0.810831	0.0746037	1	0.57489
AT4G00340	Encodes a receptor-like protein kinase that is expressed in roots.	RECEPTOR-LIKE PROTEIN KINASE 4 (RLK4)	HORVU0Hr1G008370	0.234667	0.226	0.317	0.219333	-0.0864395	0.891555	0.855231	-0.478756	0.859884	0.363624	-0.00179518	1	0.997133
NA	NA	NA	HORVU0Hr1G008390	0	0	0	0	0.328573	0.0693209	0.0336054	0	1	1	0	1	1
NA	NA	NA	HORVU0Hr1G008400	0	0	0	0	0.328573	0.0693209	0.0336054	0	1	1	0	1	1
AT2G01470	Sec12p-like protein (GTP exchange protein) that functionally complements yeast sec12 null mutant. Protein is localized to the ER.	SEC12P-LIKE 2 PROTEIN (STL2P)	HORVU0Hr1G008470	35.432	44.6567	47.024	40.6693	0.305208	0.0183004	0.0038318	-0.151672	0.704961	0.21836	-0.0602556	1	0.625343
AT5G64840	member of GCN subfamily	ATP-BINDING CASSETTE F5 (ABCF5)	HORVU0Hr1G008550	39.4837	33.7317	36.7483	39.5953	-0.262838	0.0454286	0.0123514	0.160574	0.675891	0.199537	0.302319	0.1429	0.0160666
AT4G26090	Encodes a plasma membrane protein with leucine-rich repeat, leucine zipper, and P loop domains that confers resistance to Pseudomonas syringae infection by interacting with the avirulence gene avrRpt2. RPS2 protein interacts directly with plasma membrane associated protein RIN4 and this interaction is disrupted by avrRpt2. The mRNA is cell-to-cell mobile.	RESISTANT TO P. SYRINGAE 2 (RPS2)	HORVU0Hr1G008580	0.160667	0.316667	0.114333	0.0956667	0.849383	0.322744	0.215284	-0.169062	1	0.829819	-1.60247	0.205062	0.0280466
NA	NA	NA	HORVU0Hr1G008590	8.393	8.61167	8.77733	6.45667	0.0191741	0.918378	0.889344	-0.390155	0.216365	0.0263215	-0.346017	0.291504	0.0495239
NA	NA	NA	HORVU0Hr1G008610	0	0	0	0	0.328573	0.0693209	0.0336054	0	1	1	0	1	1
AT1G65580	Endonuclease/exonuclease/phosphatase family protein;(source:Araport11)	FRAGILE FIBER3 (FRA3)	HORVU0Hr1G008620	46.7937	51.3993	55.209	43.011	0.100254	0.226593	0.13852	-0.302544	0.0756097	0.00551113	-0.181953	0.428514	0.0955946
AT5G19500	Encodes a putative amino acid transporter that localizes to the chloroplast inner envelope membrane.		HORVU0Hr1G008640	1.05867	0.53	0.648667	0.578	-1.05626	0.0437424	0.0117678	-0.10775	1	0.780304	0.214282	1	0.589599
AT3G54950	Encodes pPLAIIIbeta, a member of the Group 3 patatin-related phospholipases. pPLAIIIbeta hydrolyzes phospholipids and galactolipids and additionally has acyl-CoA thioesterase activity. Alterations of pPLAIII&#946; result in changes in lipid levels and composition.	PATATIN-RELATED PHOSPHOLIPASE IIIBETA (pPLAIIIbeta)	HORVU0Hr1G008650	10.9623	10.368	9.21967	10.105	-0.131855	0.338032	0.228883	0.188233	0.708789	0.22097	0.0393272	1	0.797974
NA	NA	NA	HORVU0Hr1G008670	10.8237	10.3487	9.71433	10.2763	-0.115319	0.407495	0.294208	0.137596	0.859615	0.362335	0.0640754	1	0.671735
AT1G15750	Encodes a protein with several WD40 repeats at the C-terminus and predicted protein-protein interaction domains at the N-terminus. Together with the TOPLESS-RELATED PROTEINS (TPRs), it is thought to be involved in transcriptional repression of root-promoting genes in the top half of the embryo during the transition stage of embryogenesis. It can also interact with IAA12 through the EAR domain of …	TOPLESS (TPL)	HORVU0Hr1G008690	208.364	222.445	208.473	213.537	0.0549443	0.379134	0.265672	0.0909488	0.910488	0.419875	0.014975	1	0.894339
AT3G09770	Encodes a ubiquitin E3 ligase LOG2 (LOSS OF GDU2). Required for GLUTAMINE DUMPER1(GDU1)-induced amino secretion.	LOSS OF GDU 2 (LOG2)	HORVU0Hr1G008700	236.513	219.859	223.698	224.926	-0.13788	0.344054	0.234471	0.0635169	1	0.653389	0.104672	0.906826	0.459416
AT1G48850	chorismate synthase, putative / 5-enolpyruvylshikimate-3-phosphate phospholyase;(source:Araport11)	EMBRYO DEFECTIVE 1144 (EMB1144)	HORVU0Hr1G008740	149.237	142.623	130.411	118.893	-0.108012	0.334848	0.22566	-0.0785712	1	0.545395	-0.189308	0.538162	0.145265
NA	NA	NA	HORVU0Hr1G008750	0	0	0	0	0.328573	0.0693209	0.0336054	0	1	1	0	1	1
AT2G28470	putative beta-galactosidase (BGAL8 gene)	BETA-GALACTOSIDASE 8 (BGAL8)	HORVU0Hr1G008780	105.176	144.658	101.361	119.474	0.414346	0.018031	0.00375142	0.29661	0.30964	0.0475069	-0.199314	0.60064	0.182406
AT3G51140	DnaJ (DUF3353);(source:Araport11)		HORVU0Hr1G008790	20.1917	21.889	21.5463	20.6463	0.0766795	0.480839	0.364077	-0.00392991	1	0.975541	-0.00849247	1	0.947262
NA	NA	NA	HORVU0Hr1G008800	0	0	0	0	0.328573	0.0693209	0.0336054	0	1	1	0	1	1
NA	NA	NA	HORVU0Hr1G008810	0	0	0	0	0.328573	0.0693209	0.0336054	0	1	1	0	1	1
AT4G02600	A member of a large family of seven-transmembrane domain proteins specific to plants, homologs of the barley mildew resistance locus o (MLO) protein. The Arabidopsis genome contains 15 genes encoding MLO proteins, with localization in plasma membrane. Phylogenetic analysis revealed four clades of closely-related AtMLO genes. ATMLO1 belongs to the clade II, with ATMLO13 and ATMLO15. The gene is ex…	(MLO1)	HORVU0Hr1G008830	2.15067	5.73533	2.28133	3.077	1.50168	0.0285538	0.00683415	0.500345	0.607981	0.160112	-0.818508	0.165947	0.0200324
NA	NA	NA	HORVU0Hr1G008840	0.00666667	0	0	0	-0.199494	0.596143	0.489901	0	1	1	0	1	1
AT1G12420	ACT domain repeat 8;(source:Araport11)	ACT DOMAIN REPEAT 8 (ACR8)	HORVU0Hr1G008850	33.4907	45.474	36.701	49.677	0.412876	0.0170121	0.00345705	0.491036	0.0137538	0.00053283	0.199128	0.563165	0.158882
AT2G31260	Involved in autophagy, the process of vacuolar bulk degradation of cytoplasmic components. Mutant shows accelerated bolting and senescence.	AUTOPHAGY 9 (APG9)	HORVU0Hr1G008860	49.7763	44.2303	45.8173	45.6893	-0.209446	0.0220471	0.00487962	0.0509426	1	0.643297	0.118947	0.737009	0.280527
AT1G77120	Catalyzes the reduction of acetaldehyde using NADH as reductant. Requires zinc for activity. Dimer. Anaerobic response polypeptide (ANP). Fermentation. The protein undergoes thiolation following treatment with the oxidant tert-butylhydroperoxide. The mRNA is cell-to-cell mobile.	ALCOHOL DEHYDROGENASE 1 (ADH1)	HORVU0Hr1G008870	0.368667	0.257667	0.275667	0.331333	-0.695385	0.243245	0.15122	0.322184	1	0.549672	0.464613	0.8484	0.397602
NA	NA	NA	HORVU0Hr1G008880	10.0857	10.034	10.514	9.95933	-0.0447365	0.689983	0.597882	-0.0185059	1	0.897757	0.0647735	1	0.654574
NA	NA	NA	HORVU0Hr1G008920	1.75033	1.362	1.764	1.601	-0.371164	0.271685	0.17357	-0.0916641	1	0.765431	0.301175	0.794284	0.336573
AT5G16820	Encodes a putative transcription factor whose expression is not induced by heat but whose stable overexpression leads to expression of HSP. Required early in the stress response for transient expression of heat shock genes.	HEAT SHOCK FACTOR 3 (HSF3)	HORVU0Hr1G008940	8.27733	6.61767	6.62033	5.63967	-0.362188	0.00603746	0.000883312	-0.175397	0.801111	0.295801	-0.155555	0.810169	0.35568
AT3G49680	Encodes a chloroplast branched-chain amino acid aminotransferase. Complements the yeast leu/iso-leu/val auxotrophy mutant.	BRANCHED-CHAIN AMINOTRANSFERASE 3 (BCAT3)	HORVU0Hr1G008950	35.2147	22.921	28.062	42.2773	-0.781367	0.226574	0.138503	0.63652	0.779767	0.277921	0.94464	0.460415	0.109099
AT3G22840	Encodes an early light-inducible protein.	EARLY LIGHT-INDUCABLE PROTEIN (ELIP1)	HORVU0Hr1G008960	0.253667	0.07	0.0636667	0.117333	-1.64588	0.160692	0.0913267	0.898022	1	0.56383	0.807512	1	0.603413
AT3G02090	Insulinase (Peptidase family M16) protein;(source:Araport11)	(MPPBETA)	HORVU0Hr1G008970	8.04067	8.095	9.16833	8.35633	-0.0263488	0.873081	0.831421	-0.0777258	1	0.633726	0.118608	0.916939	0.470352
AT3G02090	Insulinase (Peptidase family M16) protein;(source:Araport11)	(MPPBETA)	HORVU0Hr1G008980	3.79533	2.84633	3.44367	2.55333	-0.651965	0.107513	0.056496	-0.378532	0.793923	0.290577	-0.0854928	1	0.812427
AT1G02420	Pentatricopeptide repeat (PPR) superfamily protein;(source:Araport11)		HORVU0Hr1G008990	6.14233	5.88567	7.29167	6.208	-0.102658	0.604365	0.498838	-0.179705	0.86534	0.372582	0.14921	0.911074	0.463302
AT4G26670	Mitochondrial import inner membrane translocase subunit Tim17/Tim22/Tim23 family protein;(source:Araport11)	HYPOTHETICAL PROTEIN 20 (HP20)	HORVU0Hr1G009030	12.411	12.7217	12.1137	12.3377	0.0084722	0.963936	0.951988	0.079008	1	0.641417	0.026381	1	0.87656
NA	NA	NA	HORVU0Hr1G009040	0	0	0	0	0.328573	0.0693209	0.0336054	0	1	1	0	1	1
AT1G31670	Copper amine oxidase family protein;(source:Araport11)		HORVU0Hr1G009050	0.131	0.0523333	0.072	0.0656667	-0.729059	0.727564	0.644393	-0.135249	1	0.917303	0.379743	1	0.77804
AT5G09430	alpha/beta-Hydrolases superfamily protein;(source:Araport11)		HORVU0Hr1G009060	18.2637	24.92	22.1917	18.8283	0.411645	0.00420904	0.000541426	-0.181021	0.657189	0.188046	-0.331087	0.142823	0.0160544
AT2G23520	Pyridoxal phosphate (PLP)-dependent transferases superfamily protein;(source:Araport11)		HORVU0Hr1G009070	1.36733	0.929	1.06067	0.669333	-0.585286	0.0446576	0.0120868	-0.615132	0.319457	0.0500901	-0.400763	0.647099	0.211265
AT5G21930	P-Type ATPase, mediates copper transport to chloroplast thylakoid lumen. Required for accumulation of copper-containing plastocyanin in the thylakoid lumen and for effective photosynthetic electron transport	P-TYPE ATPASE OF ARABIDOPSIS 2 (PAA2)	HORVU0Hr1G009080	46.105	35.4173	37.9543	47.673	-0.433501	0.0403191	0.0106283	0.379965	0.189954	0.0211952	0.498117	0.0397656	0.00257621
AT5G21950	alpha/beta-Hydrolases superfamily protein;(source:Araport11)		HORVU0Hr1G009100	0.999	1.15867	1.16133	1.61267	0.185985	0.493487	0.376893	0.529797	0.358483	0.0607209	0.553687	0.300368	0.0518707
AT5G21950	alpha/beta-Hydrolases superfamily protein;(source:Araport11)		HORVU0Hr1G009120	3.783	8.87233	4.956	5.118	1.19338	2.68792e-05	2.03002e-07	0.102189	1	0.557912	-0.717588	0.00107224	2.73341e-05
NA	NA	NA	HORVU0Hr1G009140	6.10767	4.965	5.97533	5.829	-0.354212	0.0245243	0.00561495	0.0186527	1	0.925132	0.307461	0.49829	0.125701
AT4G33180	alpha/beta-Hydrolases superfamily protein;(source:Araport11)		HORVU0Hr1G009150	0.340667	0.409333	0.480667	0.395	0.194646	0.718741	0.633495	-0.198183	1	0.644404	0.0478264	1	0.91331
NA	NA	NA	HORVU0Hr1G009170	7.25233	7.64167	7.80267	5.87267	0.0401985	0.777253	0.706741	-0.353706	0.26685	0.0368857	-0.305357	0.365022	0.0726675
NA	NA	NA	HORVU0Hr1G009180	0	0	0	0	0.328573	0.0693209	0.0336054	0	1	1	0	1	1
AT1G19250	FMO1 is required for full expression of TIR-NB-LRR conditioned resistance to avirulent pathogens and for basal resistance to invasive virulent pathogens. Functions in an EDS1-regulated but SA-independent mechanism that promotes resistance and cell death at pathogen infection sites. FMO1 functions as a pipecolate N-hydroxylase and catalyzes the biochemical conversion of pipecolic acid to N-hydroxy…	FLAVIN-DEPENDENT MONOOXYGENASE 1 (FMO1)	HORVU0Hr1G009230	0.0556667	0.457667	0.0156667	0.154667	2.98269	0.00142977	0.000117776	3.06133	0.00926338	0.000323664	-1.50376	0.0460126	0.00314255
NA	NA	NA	HORVU0Hr1G009250	0	0	0	0	0.328573	0.0693209	0.0336054	0	1	1	0	1	1
NA	NA	NA	HORVU0Hr1G009270	0.019	0.00733333	0	0.047	-0.446857	0.67566	0.580486	4.24241	0.0908325	0.00714262	2.29194	0.38155	0.07864
NA	NA	NA	HORVU0Hr1G009280	0	0	0	0	0.328573	0.0693209	0.0336054	0	1	1	0	1	1
AT3G47110	Leucine-rich repeat protein kinase family protein;(source:Araport11)		HORVU0Hr1G009310	0.224667	1.204	0.292667	0.392333	2.35248	0.000477537	2.25259e-05	0.448588	0.825792	0.318486	-1.56954	0.00280561	8.79196e-05
NA	NA	NA	HORVU0Hr1G009320	0	0	0	0	0.328573	0.0693209	0.0336054	0	1	1	0	1	1
NA	NA	NA	HORVU0Hr1G009330	0	0	0	0	0.328573	0.0693209	0.0336054	0	1	1	0	1	1
NA	NA	NA	HORVU0Hr1G009340	0	0	0	0	0.328573	0.0693209	0.0336054	0	1	1	0	1	1
NA	NA	NA	HORVU0Hr1G009350	0	0	0	0	0.328573	0.0693209	0.0336054	0	1	1	0	1	1
AT1G62520	sulfated surface-like glycoprotein;(source:Araport11)		HORVU0Hr1G009370	0.873333	1.53933	1.17833	0.643667	0.77347	0.0315526	0.00776564	-0.797663	0.141571	0.0135711	-1.17012	0.00645439	0.000245026
AT1G12120	hypothetical protein (DUF863);(source:Araport11)		HORVU0Hr1G009380	42.773	39.403	40.747	36.7713	-0.158828	0.00625495	0.000926509	-0.0933903	0.859615	0.362943	-0.0266324	1	0.79577
NA	NA	NA	HORVU0Hr1G009390	2.84667	19.5477	2.52567	9.957	2.94415	0.000542783	2.79325e-05	2.04116	2.0627e-05	1.93995e-07	-0.894814	0.148953	0.0171282
NA	NA	NA	HORVU0Hr1G009400	3.81933	24.461	3.198	8.366	2.70099	0.000309316	1.1401e-05	1.4536	0.00152281	3.21718e-05	-1.46844	0.000821054	1.97976e-05
AT5G39110	RmlC-like cupins superfamily protein;(source:Araport11)		HORVU0Hr1G009410	0.384	3.226	0.251	1.40167	3.17713	0.00164457	0.000144423	2.55326	0.000600078	1.01933e-05	-1.11338	0.222647	0.0320214
AT3G05950	RmlC-like cupins superfamily protein;(source:Araport11)		HORVU0Hr1G009420	0.0256667	0.460667	0.0676667	0.158667	4.0615	0.00544839	0.000770685	1.32465	0.37412	0.0653525	-1.41241	0.142242	0.0159605
AT5G39150	RmlC-like cupins superfamily protein;(source:Araport11)		HORVU0Hr1G009440	0.101667	0.969333	0.0723333	0.255	3.09731	0.00356542	0.00043388	1.87447	0.0758452	0.00555375	-1.81698	0.0165411	0.000809311
AT5G39110	RmlC-like cupins superfamily protein;(source:Araport11)		HORVU0Hr1G009450	0	0.0626667	0	0	1.67931	0.100769	0.0522617	0	1	1	-4.49136	0.442633	0.101163
AT5G39110	RmlC-like cupins superfamily protein;(source:Araport11)		HORVU0Hr1G009460	0.404333	5.34733	0.337333	1.766	3.83298	0.000446308	2.03025e-05	2.44365	5.53805e-05	6.12143e-07	-1.51622	0.0133299	0.00061809
AT5G39150	RmlC-like cupins superfamily protein;(source:Araport11)		HORVU0Hr1G009470	1.24467	11.8903	0.994333	4.73367	3.34812	0.000321521	1.21009e-05	2.31107	8.11683e-06	6.92441e-08	-1.24801	0.0319159	0.00193313
AT3G15730	Encodes phospholipase D alpha 1 (PLD alpha 1). Positive regulator of abscisic acid (ABA) mediated stomatal movements. PLD alpha 1 plays an important role in seed deterioration and aging in Arabidopsis. The mRNA is cell-to-cell mobile.	PHOSPHOLIPASE D ALPHA 1 (PLDALPHA1)	HORVU0Hr1G009480	2.336	3.29567	2.53033	2.99	0.445585	0.0931915	0.0476328	0.299945	0.743952	0.244325	-0.0573145	1	0.822698
NA	NA	NA	HORVU0Hr1G009530	4.49133	6.00067	4.886	5.08133	0.358923	0.0777579	0.0384878	0.111763	1	0.597112	-0.161362	0.892716	0.443656
NA	NA	NA	HORVU0Hr1G009540	0.052	0.109333	0.0513333	0.019	1.13729	0.161017	0.0915482	-1.2542	0.765892	0.264386	-2.24314	0.2178	0.0308762
AT5G47310	PPPDE putative thiol peptidase family protein;(source:Araport11)		HORVU0Hr1G009550	12.8157	16.0113	13.972	13.7057	0.281602	0.0521477	0.014784	0.02605	1	0.854314	-0.152931	0.737045	0.28056
AT5G62670	H[+]-ATPase 11;(source:Araport11)	H(+)-ATPASE 11 (HA11)	HORVU0Hr1G009560	26.4673	61.033	19.241	24.9893	1.11128	0.0416898	0.0110869	0.430985	0.580858	0.145553	-1.20846	0.00181828	5.23744e-05
NA	NA	NA	HORVU0Hr1G009600	1.069	0.611	0.799333	0.544	-0.80592	0.00903077	0.00150977	-0.507003	0.519851	0.117718	-0.0962537	1	0.775898
NA	NA	NA	HORVU0Hr1G009680	7.15967	6.75067	8.647	4.673	-0.136869	0.799366	0.735284	-0.838291	0.18798	0.0208814	-0.460478	0.63536	0.203852
AT2G34770	encodes a fatty acid hydroxylase, required for the AtBI-1-mediated suppression of programmed cell death.	FATTY ACID HYDROXYLASE 1 (FAH1)	HORVU0Hr1G009740	24.391	34.58	30.2223	18.8443	0.482272	0.0077332	0.00122998	-0.622097	0.000919117	1.70504e-05	-0.798601	3.43925e-06	3.5208e-08
ATCG00120	Encodes the ATPase alpha subunit, which is a subunit of ATP synthase and part of the CF1 portion which catalyzes the conversion of ADP to ATP using the proton motive force. This complex is located in the thylakoid membrane of the chloroplast.	ATP SYNTHASE SUBUNIT ALPHA (ATPA)	HORVU0Hr1G009770	0.00133333	0	0.00166667	0.026	0.149571	0.812505	0.752752	2.68723	0.748448	0.247914	3.39825	0.522036	0.136863
NA	NA	NA	HORVU0Hr1G009780	0.144	0.14	0.0316667	0.0763333	-0.767893	0.65807	0.560067	1.26359	0.985026	0.504982	-0.732449	1	0.69278
NA	NA	NA	HORVU0Hr1G009800	0	0	0	0	0.328573	0.0693209	0.0336054	0	1	1	0	1	1
AT5G64270	splicing factor;(source:Araport11)		HORVU0Hr1G009840	0	0	0	0	0.328573	0.627703	0.52492	0	1	1	0	1	1
AT1G13680	PLC-like phosphodiesterases superfamily protein;(source:Araport11)		HORVU0Hr1G009850	0.0643333	0.923667	0.291333	1.068	3.10194	0.37611	0.262942	1.90067	0.712908	0.223809	0.263275	1	0.861531
AT1G13680	PLC-like phosphodiesterases superfamily protein;(source:Araport11)		HORVU0Hr1G009860	2.00033	3.824	2.32067	2.96767	0.875502	0.0580525	0.0169562	0.415234	0.647114	0.182009	-0.288305	0.807183	0.348149
AT3G55510	Encodes a regulator of floral determinacy in that interacts with both nucleolar and nucleoplasmic proteins.	REBELOTE (RBL)	HORVU0Hr1G009870	48.2897	50.818	53.2357	51.5307	0.0326201	0.741158	0.661865	0.00896007	1	0.93692	0.0935045	0.860777	0.409687
NA	NA	NA	HORVU0Hr1G009880	0	0	0	0	0.328573	0.0693209	0.0336054	0	1	1	0	1	1
NA	NA	NA	HORVU0Hr1G009900	0	0	0	0	0.328573	0.0693209	0.0336054	0	1	1	0	1	1
AT1G30120	Encodes a putative plastid pyruvate dehydrogenase E1 beta subunit that is distinct from the mitochondrial pyruvate dehydrogenase E1 beta subunit.	PYRUVATE DEHYDROGENASE E1 BETA (PDH-E1 BETA)	HORVU0Hr1G009910	15.4383	13.2623	14.0677	13.4453	-0.257119	0.0444248	0.0120056	-0.011363	1	0.935888	0.0925371	0.953295	0.514356
NA	NA	NA	HORVU0Hr1G009930	0	0	0	0	0.328573	0.0693209	0.0336054	0	1	1	0	1	1
AT4G00755	F-box family protein;(source:Araport11)		HORVU0Hr1G009960	0.06	0.0206667	0.00833333	0.015	-1.12523	0.177995	0.103394	0.720324	1	0.649674	-0.274894	1	0.853488
NA	NA	NA	HORVU0Hr1G009970	0	0	0	0	0.328573	0.0693209	0.0336054	0	1	1	0	1	1
NA	NA	NA	HORVU0Hr1G010000	52.9683	57.7543	65.2047	57.4477	0.0839137	0.574366	0.464156	-0.124838	0.855698	0.349429	0.0686546	1	0.607371
NA	NA	NA	HORVU0Hr1G010010	0	0	0	0	0.328573	0.595393	0.488032	0	1	1	0	1	1
AT5G62990	Nucleus-encoded RNA-binding protein which exists only in embryophytes, catalyzes nuclear pre-mRNA and chloroplast group II intron splicing.	EMBRYO DEFECTIVE 1692 (emb1692)	HORVU0Hr1G010020	9.607	7.69333	8.24	8.198	-0.35556	0.0090446	0.00151277	0.045706	1	0.780482	0.162205	0.784422	0.325578
AT1G64760	ZERZAUST is an atypical &#946;-1,3 glucanase. The protein is localized to punctate regions of the apoplast, near cellular junctions. Mutants in Ler background display aberrant floral morphology and twisted siliques and stems. Biochemcial analysis of mutant cell wall composition indicates cell wall defects. However, in Col background, there is no phenotype due to compensatory effect of ZETH gene e…	ZERZAUST (ZET)	HORVU0Hr1G010040	5.112	5.69967	7.41833	3.989	0.236512	0.51888	0.403295	-0.831171	0.0295284	0.00147735	-0.440856	0.42115	0.0927998
NA	NA	NA	HORVU0Hr1G010050	0.82	0.857333	1.05333	1.03333	-0.0197233	0.95027	0.933437	0.0184097	1	0.951522	0.35106	0.717304	0.260215
AT2G39040	Peroxidase superfamily protein;(source:Araport11)		HORVU0Hr1G010070	1.204	1.92367	1.56167	0.967667	0.578497	0.148484	0.0830179	-0.63821	0.283175	0.0407621	-0.912698	0.0475729	0.00329386
AT4G15920	Encodes a vacuolar fructose transporter expressed in parenchyma and xylem that controls leaf fructose content. When its expression is reduced, fructose accumulates in leaves.	(SWEET17)	HORVU0Hr1G010080	8.817	22.8357	11.432	9.59	1.41763	0.00101342	7.13754e-05	-0.185638	0.949874	0.461692	-1.17572	0.000188222	3.61285e-06
NA	NA	NA	HORVU0Hr1G010120	0	0	0	0	0.328573	0.0693209	0.0336054	0	1	1	0	1	1
AT1G30490	Dominant PHV mutations cause transformation of abaxial leaf fates into adaxial leaf fates. Has overlapping functions with PHABULOSA, REVOLUTA and CORONA/ATHB15 in patterning the apical portion of the embryo. Encodes a member of HD-Zip family which contains homeodomain-leucine zipper domains and domain similar to a mammalian sterol binding domain.	PHAVOLUTA (PHV)	HORVU0Hr1G010160	3.16133	3.405	4.14333	3.26933	0.0992509	0.580053	0.470475	-0.286374	0.625879	0.170349	0.0151054	1	0.943168
AT1G49400	Nucleic acid-binding, OB-fold-like protein;(source:Araport11)	EMBRYO DEFECTIVE 1129 (emb1129)	HORVU0Hr1G010170	3.55767	3.99433	3.78533	4.19533	0.134358	0.483927	0.367107	0.20494	0.85058	0.343287	0.1388	0.959708	0.521284
NA	NA	NA	HORVU0Hr1G010180	0	0	0	0	0.328573	0.0693209	0.0336054	0	1	1	0	1	1
NA	NA	NA	HORVU0Hr1G010190	0	0	0	0	0.328573	0.0693209	0.0336054	0	1	1	0	1	1
NA	NA	NA	HORVU0Hr1G010200	0.774	0.386	0.439667	0.678	-1.03004	0.088492	0.0448044	0.683308	0.463785	0.0958037	0.889848	0.232503	0.0339794
AT4G21120	Encodes a member of the cationic amino acid transporter (CAT) subfamily of amino acid polyamine choline transporters. Mediates efficient uptake of Lys, Arg and Glu in a yeast system. The mRNA is cell-to-cell mobile.	AMINO ACID TRANSPORTER 1 (AAT1)	HORVU0Hr1G010210	0.0126667	0.0806667	0.035	0.0243333	2.41865	0.0257125	0.005967	-0.39421	1	0.727145	-1.51014	0.525918	0.139032
NA	NA	NA	HORVU0Hr1G010220	0	0	0	0	0.328573	0.0693209	0.0336054	0	1	1	0	1	1
NA	NA	NA	HORVU0Hr1G010230	0	0	0	0	0.328573	0.0693209	0.0336054	0	1	1	0	1	1
NA	NA	NA	HORVU0Hr1G010240	0.0516667	0.0173333	0.0186667	0.0183333	-1.06112	0.24344	0.151372	0.0785547	1	0.951271	0.260241	1	0.846385
AT2G34710	Dominant PHB mutations cause transformation of abaxial leaf fates into adaxial leaf fates. Encodes a member of HD-Zip family which contains homeodomain-leucine zipper domains and domain similar to a mammalian sterol binding domain. Has overlapping functions with PHAVOLUTA, REVOLUTA and CORONA.	PHABULOSA (PHB)	HORVU0Hr1G010250	1.60433	1.07367	0.814	1.12367	-0.679643	0.17236	0.0993034	0.511007	0.763741	0.259543	0.142703	1	0.750503
AT3G48710	DEK domain-containing chromatin associated protein;(source:Araport11)		HORVU0Hr1G010260	44.2777	28.2167	33.6483	30.4477	-0.697558	0.000542488	2.78568e-05	-0.0919392	1	0.53459	0.180477	0.667361	0.224463
AT2G02560	Arabidopsis thaliana homolog of human CAND1 (cullin-associated and neddylation-dissociated). Putative similarity to TBP-interacting protein TIP120. Ubiquitously expressed in plant tissues throughout development. T-DNA insertion mutant plants were completely sterile and resistant to sirtinol and auxin, but not to gibberellins or brassinolide. Displayed developmental phenotypes similar to those of …	CULLIN-ASSOCIATED AND NEDDYLATION DISSOCIATED (CAND1)	HORVU0Hr1G010280	0.570667	0.490333	0.398	0.403	-0.248654	0.620157	0.516552	0.0933506	1	0.834878	-0.181995	1	0.681508
NA	NA	NA	HORVU0Hr1G010310	0	0	0.0216667	0	0.328573	0.569701	0.458934	-3.11349	0.743366	0.244077	0	1	1
NA	NA	NA	HORVU0Hr1G010330	1.02167	0.921	0.970667	0.859333	-0.157741	0.695576	0.604434	-0.131052	1	0.716089	-0.0318658	1	0.930122
NA	NA	NA	HORVU0Hr1G010340	4.34533	6.51733	5.348	5.93733	0.549751	0.0178927	0.00370274	0.199873	0.848277	0.340605	-0.0660062	1	0.752079
NA	NA	NA	HORVU0Hr1G010350	0	0	0	0	0.328573	0.0693209	0.0336054	0	1	1	0	1	1
NA	NA	NA	HORVU0Hr1G010360	2.28867	1.936	2.50567	1.71033	-0.239222	0.339289	0.230381	-0.494644	0.349522	0.0580125	-0.103119	1	0.698218
AT4G18450	encodes a member of the ERF (ethylene response factor) subfamily B-3 of ERF/AP2 transcription factor family. The protein contains one AP2 domain. There are 18 members in this subfamily including ATERF-1, ATERF-2, AND ATERF-5.		HORVU0Hr1G010370	0.00666667	0	0	0	-0.201079	0.716467	0.630951	0	1	1	0	1	1
NA	NA	NA	HORVU0Hr1G010390	0.174	0.065	0.0863333	0.0686667	-1.45466	0.182471	0.106484	-0.232021	1	0.788689	0.146231	1	0.871233
NA	NA	NA	HORVU0Hr1G010400	0	0	0	0	0.328573	0.0693209	0.0336054	0	1	1	0	1	1
NA	NA	NA	HORVU0Hr1G010410	0.00233333	0	0.00266667	0	0.0830502	0.768596	0.695854	-1.00544	1	0.54359	0	1	1
NA	NA	NA	HORVU0Hr1G010440	0	0	0	0	0.328573	0.0693209	0.0336054	0	1	1	0	1	1
AT1G33110	MATE efflux family protein;(source:Araport11)		HORVU0Hr1G010460	0.0383333	0	0.073	0.092	-1.51824	0.187798	0.11021	0.42284	1	0.816171	5.14329	0.179217	0.0225386
NA	NA	NA	HORVU0Hr1G010470	0	0	0	0	0.328573	0.0693626	0.0336467	0	1	1	0	1	1
NA	NA	NA	HORVU0Hr1G010480	0	0	0	0	0.328573	0.569443	0.45854	0	1	1	0	1	1
NA	NA	NA	HORVU0Hr1G010490	10.5877	8.31967	9.49267	8.35567	-0.387837	0.00664043	0.00100555	-0.131321	0.907162	0.415874	0.0779046	1	0.632054
NA	NA	NA	HORVU0Hr1G010510	3.401	2.42	3.748	3.84467	-0.531674	0.0177625	0.00366659	0.08401	1	0.71534	0.733678	0.032192	0.00196111
NA	NA	NA	HORVU0Hr1G010530	43.5193	35.1373	38.348	34.428	-0.351611	0.00251797	0.000263959	-0.1024	0.88068	0.387649	0.042779	1	0.718949
AT5G10060	ENTH/VHS family protein;(source:Araport11)		HORVU0Hr1G010590	40.6953	25.126	28.6237	25.5953	-0.729311	0.000303631	1.10162e-05	-0.109401	0.943271	0.45396	0.0985629	0.942379	0.501302
NA	NA	NA	HORVU0Hr1G010600	1.00133	0.369333	0.44	0.520333	-1.53115	0.0191795	0.00407556	0.281622	1	0.56398	0.56556	0.713495	0.258043
AT1G13170	OSBP(oxysterol binding protein)-related protein 1D;(source:Araport11)	OSBP(OXYSTEROL BINDING PROTEIN)-RELATED PROTEIN 1D (ORP1D)	HORVU0Hr1G010630	12.653	10.436	11.6937	9.974	-0.314872	0.0304881	0.00743863	-0.175541	0.763811	0.259774	0.00771493	1	0.960748
AT2G27080	Late embryogenesis abundant (LEA) hydroxyproline-rich glycoprotein family;(source:Araport11)	NDR/HIN1-LIKE 13 (NHL13)	HORVU0Hr1G010640	4.03233	4.39733	2.22133	2.11033	0.00313006	0.994242	0.992595	-0.0244058	1	0.939336	-0.974834	0.0346279	0.00214345
AT5G21140	Encodes a nuclear localized, structural subunit of the SMC 5/6 complex and a non- SMC element. Loss of function results in abnormal cell division and embryo lethality. Analysis of partially rescued lines indicates a role in double strand break DNA repair. Similar phenotype to NSE3 which it also interacts with. Maintains cell viability together with NSE3 during early embryogenesis.	EMBRYO DEFECTIVE 1379 (emb1379)	HORVU0Hr1G010660	5.02933	5.95233	6.10367	5.01133	0.201779	0.0704729	0.034309	-0.226884	0.679563	0.202888	-0.171307	0.79581	0.338631
ATMG01360	cytochrome c oxidase subunit 1	CYTOCHROME OXIDASE (COX1)	HORVU0Hr1G010680	0	0	0.00733333	0.011	0.328573	0.521499	0.406169	0.441184	1	0.848798	2.3061	0.725877	0.267761
ATMG00180	cytochrome c biogenesis orf452	CYTOCHROME C BIOGENESIS 452 (CCB452)	HORVU0Hr1G010690	0	0	0	0	0.328573	0.381733	0.268438	0	1	1	0	1	1
NA	NA	NA	HORVU0Hr1G010700	0	0	0	0	0.328573	0.0693209	0.0336054	0	1	1	0	1	1
NA	NA	NA	HORVU0Hr1G010710	0	0	0	0	0.328573	0.33819	0.229411	0	1	1	0	1	1
NA	NA	NA	HORVU0Hr1G010750	20.1547	20.8363	19.7497	19.4767	0.00972454	0.885698	0.847402	0.0370772	1	0.749025	-0.0232443	1	0.841192
NA	NA	NA	HORVU0Hr1G010760	20.481	15.619	19.4763	20.5483	-0.434007	0.000517914	2.5821e-05	0.131283	0.826362	0.319107	0.468119	0.0101477	0.000435139
NA	NA	NA	HORVU0Hr1G010770	1.57	0.915333	0.800333	1.18133	-0.810895	0.0693209	0.0274437	0.59322	0.560219	0.135701	0.432505	0.730843	0.275863
AT1G26750	hypothetical protein;(source:Araport11)		HORVU0Hr1G010790	50.0407	45.9607	48.6193	50.2813	-0.163883	0.0944034	0.048392	0.101713	0.872348	0.380217	0.201862	0.391564	0.0822526
AT5G19750	Peroxisomal membrane 22 kDa (Mpv17/PMP22) family protein;(source:Araport11)		HORVU0Hr1G010800	12.7253	10.118	13.3073	10.4297	-0.370008	0.0395587	0.0103753	-0.29726	0.437494	0.0861705	0.115593	0.948009	0.507958
AT3G56880	VQ motif-containing protein;(source:Araport11)		HORVU0Hr1G010810	6.45533	7.23333	7.57633	7.44133	0.128145	0.419809	0.306596	0.0273167	1	0.871044	0.11051	0.952416	0.513571
AT2G45630	Hydroxyphenylpyruvate reductase (HPPR) family member with low activity.	HYDROXYPHENYLPYRUVATE REDUCTASE 4 (HPPR4)	HORVU0Hr1G010840	9.64	8.08867	8.101	7.62367	-0.290197	0.00870418	0.00143858	-0.0352962	1	0.818585	-0.0133396	1	0.931192
AT4G09810	Nucleotide-sugar transporter family protein;(source:Araport11)	UDP-RHA/UDP-GAL TRANSPORTER 5 (URGT5)	HORVU0Hr1G010870	88.435	110.656	93.9043	95.3977	0.279189	0.0350294	0.00885636	0.0802314	1	0.545253	-0.138284	0.754282	0.297036
AT3G26330	putative cytochrome P450	CYTOCHROME P450, FAMILY 71, SUBFAMILY B, POLYPEPTIDE 37 (CYP71B37)	HORVU0Hr1G010880	0.148	0.016	0.0146667	0.0536667	-2.86115	0.0101769	0.00176829	1.65346	0.728984	0.23502	1.58541	0.712403	0.257327
AT1G62020	Coatomer, alpha subunit;(source:Araport11)		HORVU0Hr1G010890	3.20233	3.56467	3.70367	3.63167	0.119226	0.588868	0.481038	0.0244687	1	0.917304	0.098195	1	0.67847
NA	NA	NA	HORVU0Hr1G010900	0	0	0	0	0.328573	0.0693209	0.0336054	0	1	1	0	1	1
AT5G49940	Encodes a protein containing the NFU domain and functions as a molecular scaffold for iron-sulfur cluster assembly and delivery. Homologous to the cyanobacterial CNFU protein and is targeted to the chloroplast.	NIFU-LIKE PROTEIN 2 (NFU2)	HORVU0Hr1G010910	1.81633	0.705333	1.412	0.851	-1.3408	0.000781618	4.91893e-05	-0.680069	0.250408	0.0332501	0.338018	0.77838	0.31972
AT1G10950	Encodes an Arabidopsis Transmembrane nine (TMN) protein. Transmembrane nine (TM9) proteins are localized in the secretory pathway of eukaryotic cells and are involved in cell adhesion and phagocytosis.	TRANSMEMBRANE NINE 1 (TMN1)	HORVU0Hr1G010920	0.0803333	0.207333	0.304333	0.0666667	1.98369	0.172147	0.0991477	-2.10571	0.209219	0.0247774	-1.52033	0.462902	0.110251
AT2G20570	Encodes GLK1, Golden2-like 1, one of a pair of partially redundant nuclear transcription factors that regulate chloroplast development in a cell-autonomous manner. GLK2, Golden2-like 2, is encoded by At5g44190. GLK1 and GLK2 regulate the expression of the photosynthetic apparatus.	GBF'S PRO-RICH REGION-INTERACTING FACTOR 1 (GPRI1)	HORVU0Hr1G010940	0	0	0	0	0.328573	0.517195	0.401428	0	1	1	0	1	1
AT2G26780	ARM repeat superfamily protein;(source:Araport11)		HORVU0Hr1G010970	0	0.008	0.0263333	0	0.855992	0.279516	0.179541	-3.34504	0.905643	0.414748	-1.9097	0.961013	0.522885
NA	NA	NA	HORVU0Hr1G010990	0	0	0	0	0.328573	0.0693209	0.0336054	0	1	1	0	1	1
NA	NA	NA	HORVU0Hr1G011010	2.30367	1.73467	1.89967	2.08833	-0.441884	0.0552074	0.0158872	0.182293	0.969399	0.484541	0.335107	0.636266	0.204306
NA	NA	NA	HORVU0Hr1G011030	0	0	0	0	0.328573	0.0693209	0.0336054	0	1	1	0	1	1
NA	NA	NA	HORVU0Hr1G011040	0	0	0	0	0.328573	0.0693209	0.0336054	0	1	1	0	1	1
AT2G26780	ARM repeat superfamily protein;(source:Araport11)		HORVU0Hr1G011050	0.00666667	0	0.00733333	0.012	-0.23305	0.792253	0.725998	0.52232	1	0.868213	2.39438	0.795716	0.338339
NA	NA	NA	HORVU0Hr1G011110	12.1637	21.585	52.8223	23.2613	0.760877	0.437696	0.323613	-1.13565	0.335427	0.0543019	0.18781	1	0.747533
NA	NA	NA	HORVU0Hr1G011140	5.212	8.64	13.6937	8.98367	0.60735	0.417008	0.303368	-0.558586	0.716017	0.225855	0.134127	1	0.771026
NA	NA	NA	HORVU0Hr1G011150	1.601	2.82033	4.28467	9.50467	0.688655	0.55904	0.446797	1.19853	0.456178	0.0929868	1.82929	0.117124	0.0118697
AT2G37170	a member of the plasma membrane intrinsic protein subfamily PIP2. localizes to the plasma membrane and exhibits water transport activity in Xenopus oocyte. expressed specifically in the vascular bundles and protein level increases slightly during leaf dev	PLASMA MEMBRANE INTRINSIC PROTEIN 2 (PIP2B)	HORVU0Hr1G011280	0.007	0.00833333	0	0.0206667	0.340443	0.706622	0.618773	3.1326	0.498152	0.108692	1.08529	0.992558	0.561715
NA	NA	NA	HORVU0Hr1G011310	17.748	17.225	16.9543	18.0437	-0.0813754	0.35159	0.241327	0.1443	0.740244	0.242142	0.140288	0.711684	0.256478
NA	NA	NA	HORVU0Hr1G011320	0	0	0	0	0.328573	0.0693209	0.0336054	0	1	1	0	1	1
AT1G77450	NAC domain containing protein 32;(source:Araport11)	NAC DOMAIN CONTAINING PROTEIN 32 (NAC032)	HORVU0Hr1G011330	0	0	0	0.00433333	0.328573	0.134655	0.0736983	1.43675	0.900607	0.409929	1.43675	0.870307	0.420272
NA	NA	NA	HORVU0Hr1G011420	0.045	0.0573333	0.0673333	0	0.328922	0.679969	0.585324	-4.65713	0.0698621	0.00493401	-4.40767	0.100188	0.00942624
NA	NA	NA	HORVU0Hr1G011430	0	0	0	0	0.328573	0.0693209	0.0336054	0	1	1	0	1	1
NA	NA	NA	HORVU0Hr1G011440	0	0	0	0	0.328573	0.0693209	0.0336054	0	1	1	0	1	1
AT5G22580	Stress responsive A/B Barrel Domain-containing protein;(source:Araport11)		HORVU0Hr1G011450	5.90067	18.999	12.7603	13.0797	1.69078	0.00101132	7.12021e-05	0.104076	1	0.701446	-0.466641	0.40133	0.0854721
AT4G10150	RING/U-box superfamily protein;(source:Araport11)	ARABIDOPSIS T??XICOS EN LEVADURA 7 (ATL07)	HORVU0Hr1G011460	14.497	13.5907	13.9027	15.2817	-0.13216	0.241629	0.150046	0.18906	0.612529	0.16253	0.241651	0.37223	0.0754364
AT1G34300	lectin protein kinase family protein;(source:Araport11)		HORVU0Hr1G011480	1.202	2.261	1.68833	1.303	1.09047	0.256585	0.161609	-0.31586	1	0.57753	-0.713376	0.642722	0.208483
NA	NA	NA	HORVU0Hr1G011500	0.013	0.00733333	0	0.0216667	0.0819119	0.938899	0.917108	3.12778	0.573287	0.141952	1.21922	1	0.57549
ATMG00090	ribosomal protein S3	RESISTANCE TO PSEUDOMONAS SYRINGAE 3 (RPS3)	HORVU0Hr1G011510	1.146	1.51133	2.127	2.09133	0.363573	0.396051	0.281772	0.0139044	1	0.967956	0.533426	0.506697	0.129771
AT2G07734	Alpha-L RNA-binding motif/Ribosomal protein S4 family protein;(source:Araport11)		HORVU0Hr1G011520	0.187	0.196667	0.408	0.248667	-0.163747	0.871918	0.829739	-0.699388	0.799016	0.294187	0.374895	1	0.592318
AT4G13780	methionine-tRNA ligase, putative / methionyl-tRNA synthetase, putative / MetRS;(source:Araport11)		HORVU0Hr1G011560	152.557	136.281	156.779	146.837	-0.204344	0.0135582	0.00256469	-0.04125	1	0.726399	0.180014	0.501052	0.127216
AT4G33950	Encodes calcium-independent ABA-activated protein kinase, a member of SNF1-related protein kinases (SnRK2) whose activity is activated by ionic (salt) and non-ionic (mannitol) osmotic stress. Mutations disrupted ABA induction of stomatal closure as well as ABA inhibition of light-induced stomatal opening. However, regulation of stomatal opening/closing by light or CO(2) is not affected in these m…	OPEN STOMATA 1 (OST1)	HORVU0Hr1G011570	28.864	40.773	34.0937	34.1303	0.468066	0.015377	0.00302718	0.0591233	1	0.692096	-0.18419	0.656116	0.217043
NA	NA	NA	HORVU0Hr1G011580	0	0	0	0	0.328573	0.0693209	0.0336054	0	1	1	0	1	1
AT2G26510	Encodes a plasma-membrane localized nucleobase transporter capable of transporting adenine, guanine, uracil and hypoxanthine. Likely to be a proton-nucleobase symporter.	PIGMENT DEFECTIVE EMBRYO 135 (PDE135)	HORVU0Hr1G011600	0.0153333	0.0286667	0.0176667	0.0106667	0.577068	0.624365	0.521346	-0.440312	1	0.772535	-1.05156	0.917577	0.471509
AT1G02730	Encodes a gene similar to cellulose synthase. Knock-out mutant has reduced growth, reduced xylan level and reduced xylan synthase activity in stems.It's expression is cell cycle dependent and it appears to function in cell plate formation.	CELLULOSE SYNTHASE-LIKE D5 (CSLD5)	HORVU0Hr1G011610	1.71733	2.866	2.31667	2.42467	0.702698	0.134671	0.073717	0.123929	1	0.710806	-0.162403	1	0.625766
NA	NA	NA	HORVU0Hr1G011620	0.223667	0.705333	0.542	0.381	1.56445	0.00161761	0.000141125	-0.430336	0.765892	0.263936	-0.787855	0.246432	0.0372291
NA	NA	NA	HORVU0Hr1G011630	0	0	0	0	0.328573	0.332512	0.223661	0	1	1	0	1	1
AT1G80570	RNI-like superfamily protein;(source:Araport11)		HORVU0Hr1G011650	0	0	0.0123333	0	0.328573	0.485448	0.368711	-2.37519	0.783863	0.28308	0	1	1
NA	NA	NA	HORVU0Hr1G011660	0	0	0	0	0.328576	0.0693209	0.0336047	1.59957e-05	1	0.998926	-3.47381e-06	1	0.999863
NA	NA	NA	HORVU0Hr1G011670	0	0	0	0	0.328573	0.40981	0.296723	0	1	1	0	1	1
NA	NA	NA	HORVU0Hr1G011700	0	0	0	0	0.328573	0.0693209	0.0336054	0	1	1	0	1	1
NA	NA	NA	HORVU0Hr1G011720	3.65667	15.8103	3.256	10.469	2.10396	1.54198e-05	7.69926e-08	1.7405	1.11968e-09	3.62409e-12	-0.522301	0.206883	0.0284356
NA	NA	NA	HORVU0Hr1G011730	6.07033	24.3173	3.72033	15.72	2.03712	3.76842e-05	3.38501e-07	2.13642	3.19899e-09	1.13977e-11	-0.556173	0.333453	0.0628253
AT2G15560	Putative endonuclease		HORVU0Hr1G011750	0	0	0	0	0.328573	0.464433	0.34859	0	1	1	0	1	1
NA	NA	NA	HORVU0Hr1G011760	0	0	0	0	0.328573	0.0693209	0.0336054	0	1	1	0	1	1
NA	NA	NA	HORVU0Hr1G011770	0	0	0	0	0.328573	0.0693209	0.0336054	0	1	1	0	1	1
AT3G19550	glutamate racemase;(source:Araport11)		HORVU0Hr1G011840	24.4917	20.624	22.1853	20.533	-0.286662	0.00459486	0.000605173	-0.0583237	1	0.632226	0.0664081	1	0.587427
AT5G43140	Peroxisomal membrane 22 kDa (Mpv17/PMP22) family protein;(source:Araport11)		HORVU0Hr1G011860	23.2753	21.26	25.4167	18.985	-0.163721	0.0878828	0.0444364	-0.36695	0.0493331	0.00300913	-0.0894761	0.917661	0.471851
NA	NA	NA	HORVU0Hr1G011890	0.0123333	0.00733333	0	0	0.0823002	0.88912	0.851797	0	1	1	-1.90446	0.810169	0.355779
AT3G43980	Ribosomal protein S14p/S29e family protein;(source:Araport11)		HORVU0Hr1G011940	78.5307	90.724	98.621	79.601	0.169232	0.144977	0.0806932	-0.25251	0.318048	0.0497059	-0.113656	0.830652	0.377258
NA	NA	NA	HORVU0Hr1G012050	4.82567	7.00733	4.76933	5.71267	0.499511	0.00497091	0.000676055	0.319338	0.349596	0.0581277	-0.217666	0.61299	0.189518
NA	NA	NA	HORVU0Hr1G012080	0	0	0	0	0.328573	0.0693209	0.0336054	0	1	1	0	1	1
NA	NA	NA	HORVU0Hr1G012090	0	0	0	0	0.328573	0.0693209	0.0336054	0	1	1	0	1	1
AT5G25250	Encodes a protein that is involved in a membrane microdomain-dependent, but clathrin-independent, endocytic pathway required for optimal seedling development. The mRNA is cell-to-cell mobile.	FLOTILLIN 1 (FLOT1)	HORVU0Hr1G012100	0	0	0	0	0.328573	0.554346	0.44203	0	1	1	0	1	1
AT2G05940	Encodes a receptor-like cytoplasmic kinase that phosphorylates the host target RIN4, leading to the activation of a plant innate immune receptor RPM1.	RPM1-INDUCED PROTEIN KINASE (RIPK)	HORVU0Hr1G012130	0	0.00266667	0	0.0276667	0.583202	0.629103	0.52725	3.4647	0.79338	0.290199	2.48434	0.957378	0.51879
AT5G65830	receptor like protein 57;(source:Araport11)	RECEPTOR LIKE PROTEIN 57 (RLP57)	HORVU0Hr1G012140	20.5757	19.7883	22.7793	22.3887	-0.0790267	0.643631	0.54315	0.0282752	1	0.855224	0.251615	0.453508	0.105935
NA	NA	NA	HORVU0Hr1G012160	0.058	0.0493333	0.111333	0	0.657898	0.658123	0.560185	-5.35523	0.176739	0.0190525	-4.17704	0.328762	0.0612073
AT5G35970	P-loop containing nucleoside triphosphate hydrolases superfamily protein;(source:Araport11)		HORVU0Hr1G012190	7.598	5.41233	7.031	5.87133	-0.524933	0.000450839	2.0667e-05	-0.208929	0.732077	0.237302	0.185652	0.758282	0.300753
NA	NA	NA	HORVU0Hr1G012220	0	0	0	0	0.328573	0.0693209	0.0336054	0	1	1	0	1	1
AT2G04570	GDSL-motif esterase/acyltransferase/lipase. Enzyme group with broad substrate specificity that may catalyze acyltransfer or hydrolase reactions with lipid and non-lipid substrates. The mRNA is cell-to-cell mobile.		HORVU0Hr1G012230	0.724333	0.571333	0.869	0.449333	-0.405562	0.315461	0.209057	-0.911092	0.149708	0.0148111	-0.267686	0.937137	0.49461
NA	NA	NA	HORVU0Hr1G012260	0.0976667	0.188	0.106667	0.083	0.982445	0.169661	0.097433	-0.349661	1	0.639193	-1.1351	0.452182	0.105424
AT5G12290	Encodes a mitochondrial outer membrane protein, involved in galactoglycerolipid biosynthesis. The dgd1 mutant phenotype is suppressed in the dgs1 mutant background.	DGD1 SUPPRESSOR 1 (DGS1)	HORVU0Hr1G012300	3.995	3.179	3.39633	3.23033	-0.374435	0.114803	0.0610959	-0.0156079	1	0.952233	0.0932666	1	0.721723
NA	NA	NA	HORVU0Hr1G012350	0.251333	0.188333	0.150667	0.139	-0.3146	0.716306	0.630702	-0.0575198	1	0.942898	-0.350331	1	0.660634
AT4G26810	SWIB/MDM2 domain superfamily protein;(source:Araport11)		HORVU0Hr1G012370	6.413	6.55267	6.709	6.7	-0.00316707	0.977555	0.970344	0.0515456	1	0.756122	0.105108	0.966279	0.528692
AT2G04570	GDSL-motif esterase/acyltransferase/lipase. Enzyme group with broad substrate specificity that may catalyze acyltransfer or hydrolase reactions with lipid and non-lipid substrates. The mRNA is cell-to-cell mobile.		HORVU0Hr1G012390	0	0.0133333	0.102	0	1.03534	0.548767	0.435599	-5.24506	0.323464	0.0511391	-2.5083	0.721617	0.263874
AT4G05530	Encodes a peroxisomal member of the short-chain dehydrogenase/reductase (SDR) family of enzymes. Loss of IBR1 function causes increased resistance to indole-3-butyric acid without affecting plant responses to IAA, NAA, and 2,4-D. This enzyme may be responsible for catalyzing a dehydrogenation step in the beta-oxidation-like conversion of IBA to IAA. The mRNA is cell-to-cell mobile.	INDOLE-3-BUTYRIC ACID RESPONSE 1 (IBR1)	HORVU0Hr1G012410	115.439	151.285	119.667	128.648	0.34751	0.00777019	0.00123788	0.159988	0.707544	0.220297	-0.159877	0.660206	0.220383
AT4G22240	Involved in photoprotection of photosystem II.	FIBRILLIN 1B (FBN1B)	HORVU0Hr1G012460	53.3517	36.2927	35.398	53.6367	-0.656476	0.046626	0.0128009	0.648112	0.0811614	0.00611128	0.630295	0.0867554	0.00767313
AT2G32940	Encodes a nuclear localized 879-amino-acid protein that contains conserved PAZ and PIWI domains that is important for the accumulation of specific heterochromatin-related siRNAs, and for DNA methylation and transcriptional gene silencing.	ARGONAUTE 6 (AGO6)	HORVU0Hr1G012490	26.6967	16.0013	23.248	15.436	-0.773409	5.11146e-05	5.82262e-07	-0.535274	0.00632903	0.00019739	0.0212465	1	0.883424
AT2G40116	Phosphoinositide-specific phospholipase C family protein;(source:Araport11)		HORVU0Hr1G012510	82.0363	84.6547	87.7287	74.873	0.00807735	0.956471	0.94212	-0.174155	0.670627	0.196031	-0.102182	0.896658	0.448292
AT1G26330	DNA binding protein;(source:Araport11)		HORVU0Hr1G012520	4.33133	3.41967	3.676	3.78467	-0.365987	0.0693209	0.0230094	0.0966967	1	0.665439	0.216598	0.794284	0.33634
NA	NA	NA	HORVU0Hr1G012530	0	0	0	0	0.328573	0.0693209	0.0336054	0	1	1	0	1	1
NA	NA	NA	HORVU0Hr1G012560	0	0	0	0	0.328573	0.0693209	0.0336054	0	1	1	0	1	1
NA	NA	NA	HORVU0Hr1G012570	0	0	0	0	0.328573	0.0693209	0.0336054	0	1	1	0	1	1
NA	NA	NA	HORVU0Hr1G012620	23.3747	14.7773	17.3123	16.795	-0.695727	0.000462481	2.14595e-05	0.00703555	1	0.96376	0.257315	0.4361	0.0985628
AT5G24670	A protein coding gene with unknown function. The 5?UTR of this gene overlaps with a RNA coding gene TER2. TER2 (GenBank accession no. HQ401285) encodes a putative template sequence corresponding to 1.5 copies of the Arabidopsis telomere repeat (PNAS 2011, 108:73-78). Natural epiallele in Nok-1, transmission of the epiallele over generations depends only on the selfreinforcing loop between CHROMOM…	EMBRYO DEFECTIVE 2820 (EMB2820)	HORVU0Hr1G012630	19.966	16.9703	19.4497	17.826	-0.27258	0.0174244	0.00357144	-0.072417	1	0.580861	0.142515	0.736432	0.280107
NA	NA	NA	HORVU0Hr1G012670	0	0	0	0	0.328573	0.0693209	0.0336054	0	1	1	0	1	1
AT3G21360	2-oxoglutarate (2OG) and Fe(II)-dependent oxygenase superfamily protein;(source:Araport11)		HORVU0Hr1G012680	0.00933333	0.175667	0.047	0.0333333	2.3856	0.263224	0.166887	-0.319629	1	0.82893	-2.14459	0.521608	0.136622
AT5G47800	Phototropic-responsive NPH3 family protein;(source:Araport11)		HORVU0Hr1G012710	1.99167	3.512	2.86733	2.93433	0.86884	0.0230493	0.00516448	0.0914619	1	0.739662	-0.186511	0.938666	0.496353
AT4G11070	member of WRKY Transcription Factor; Group III	(WRKY41)	HORVU0Hr1G012740	0.0436667	0.200333	0.202667	0.109	1.85781	0.510885	0.394979	-0.792904	1	0.572591	-0.79048	1	0.575271
AT4G23810	member of WRKY Transcription Factor; Group III	(WRKY53)	HORVU0Hr1G012750	0.152667	0.241667	0.0473333	0.494667	1.4324	0.605478	0.499974	3.33233	0.21496	0.0260185	1.08894	0.87284	0.423273
NA	NA	NA	HORVU0Hr1G012780	0	0	0	0	0.328573	0.0693209	0.0336054	0	1	1	0	1	1
AT2G34820	basic helix-loop-helix (bHLH) DNA-binding superfamily protein;(source:Araport11)		HORVU0Hr1G012790	0.013	0	0	0.00533333	-0.86631	0.139681	0.0770514	1.52265	0.880335	0.387343	1.52265	0.848643	0.397855
AT2G45910	U-box domain-containing protein kinase family protein;(source:Araport11)		HORVU0Hr1G012820	0	0	0	0	0.328573	0.832789	0.778476	0	1	1	0	1	1
NA	NA	NA	HORVU0Hr1G012850	0.637333	2.233	0.407	0.673	1.6056	0.0693209	0.0295847	0.786364	0.579829	0.145077	-1.62584	0.0293911	0.00171752
AT4G37980	NADPH-dependent cinnamaldehyde and hexenal reductase involved in the production of green leaf volitile compounds.	ELICITOR-ACTIVATED GENE 3-1 (ELI3-1)	HORVU0Hr1G012860	1.30767	0.825333	0.912667	1.081	-0.670119	0.0256915	0.00596085	0.294487	0.832918	0.3249	0.459162	0.511066	0.131937
AT1G74750	Pentatricopeptide repeat (PPR) superfamily protein;(source:Araport11)		HORVU0Hr1G012870	0.828333	1.58067	1.31533	0.818333	0.959007	0.0693209	0.0242403	-0.631171	0.488331	0.104898	-0.874191	0.188636	0.0245409
AT1G74750	Pentatricopeptide repeat (PPR) superfamily protein;(source:Araport11)		HORVU0Hr1G012890	1.98933	0.553667	0.802667	1.16567	-2.05673	0.0424225	0.0113212	0.563512	0.889911	0.397386	1.11772	0.437085	0.0990222
AT1G23980	RING/U-box superfamily protein;(source:Araport11)	ARABIDOPSIS T??XICOS EN LEVADURA 47 (ATL47)	HORVU0Hr1G012910	18.894	23.177	22.2513	21.8653	0.259679	0.0693209	0.0233081	0.0345661	1	0.797446	-0.00908876	1	0.946249
AT2G26730	Leucine-rich repeat protein kinase family protein;(source:Araport11)		HORVU0Hr1G012920	2.87933	6.632	3.02667	3.49467	1.17014	0.00118207	8.84733e-05	0.27589	0.763811	0.259743	-0.843823	0.0103094	0.000443452
NA	NA	NA	HORVU0Hr1G012930	27.439	21.74	25.575	37.8063	-0.376388	0.267002	0.169775	0.61452	0.258758	0.0350009	0.863752	0.0463179	0.00317619
AT4G37980	NADPH-dependent cinnamaldehyde and hexenal reductase involved in the production of green leaf volitile compounds.	ELICITOR-ACTIVATED GENE 3-1 (ELI3-1)	HORVU0Hr1G012940	47.7853	80.7297	79.1623	53.781	0.831927	0.0219875	0.00486092	-0.497231	0.274935	0.0389345	-0.516184	0.223	0.0321195
NA	NA	NA	HORVU0Hr1G012950	1.17167	1.49833	1.02733	1.07467	0.269109	0.709614	0.622691	0.105086	1	0.845504	-0.403664	0.899338	0.451595
AT1G72480	Lung seven transmembrane receptor family protein;(source:Araport11)		HORVU0Hr1G012970	0.923	0.416333	0.776333	0.515667	-2.44406	0.203473	0.121499	-0.544636	1	0.651895	0.386712	1	0.749612
AT1G21430	Flavin-binding monooxygenase family protein;(source:Araport11)	(YUC11)	HORVU0Hr1G012990	8.547	7.866	10.676	7.544	-0.155208	0.192462	0.113585	-0.444772	0.0600491	0.00397314	0.0104384	1	0.946852
AT5G57500	Galactosyltransferase family protein;(source:Araport11)		HORVU0Hr1G013010	0.195667	0.257	0.448	0.542	0.0724236	0.940762	0.919489	0.348785	0.994624	0.517364	1.10733	0.289901	0.0491716
AT5G57500	Galactosyltransferase family protein;(source:Araport11)		HORVU0Hr1G013020	0.257333	0.674667	0.458333	0.334333	1.31488	0.00513896	0.000707888	-0.38296	0.850252	0.342705	-0.908926	0.166089	0.0200691
AT3G22840	Encodes an early light-inducible protein.	EARLY LIGHT-INDUCABLE PROTEIN (ELIP1)	HORVU0Hr1G013030	0.199	0.124667	0.125667	0.203333	-0.264946	0.817306	0.758697	0.76692	0.852911	0.3469	0.745301	0.81362	0.361296
AT4G28020	tRNA-thr(GGU) m(6)t(6)A37 methyltransferase;(source:Araport11)		HORVU0Hr1G013040	14.8983	14.7453	15.5467	15.2307	-0.0525336	0.566034	0.454617	0.0232029	1	0.857649	0.117788	0.817568	0.364757
AT1G15950	Encodes a cinnamoyl CoA reductase. Involved in lignin biosynthesis. The mRNA is cell-to-cell mobile.	CINNAMOYL COA REDUCTASE 1 (CCR1)	HORVU0Hr1G013060	0.138	0.047	0.0743333	0.143333	-2.45873	0.0693209	0.0268468	0.986513	0.81438	0.308131	1.72792	0.431527	0.0968189
AT1G15950	Encodes a cinnamoyl CoA reductase. Involved in lignin biosynthesis. The mRNA is cell-to-cell mobile.	CINNAMOYL COA REDUCTASE 1 (CCR1)	HORVU0Hr1G013070	0.682	0.764667	0.704	0.811	0.170855	0.756577	0.680965	0.240028	1	0.575202	0.147111	1	0.731664
AT5G22260	Sporophytic factor controlling anther and pollen development. Mutants fail to make functional pollen;pollen degeneration occurs after microspore release and the tapetum also appears abnormally vacuolated. Similar to PHD-finger motif transcription factors.	MALE STERILITY 1 (MS1)	HORVU0Hr1G013080	0.00933333	0.0133333	0.037	0	0.300693	0.800061	0.736274	-3.84547	0.61953	0.166845	-2.48651	0.763783	0.305945
AT5G61400	Pentatricopeptide repeat (PPR) superfamily protein;(source:Araport11)		HORVU0Hr1G013090	0.235333	0.196667	0.403667	0.727	0.188981	0.951207	0.935001	0.935613	1	0.574966	1.91781	0.72097	0.263333
NA	NA	NA	HORVU0Hr1G013110	0.209	0.170333	0.181333	0.166333	-0.394226	0.422002	0.308706	-0.0659824	1	0.905932	0.0275209	1	0.961452
NA	NA	NA	HORVU0Hr1G013120	9.41967	9.80933	13.5697	12.5337	0.02543	0.935446	0.912538	-0.0568524	1	0.782552	0.430848	0.249618	0.0380612
AT3G48700	carboxyesterase 13;(source:Araport11)	CARBOXYESTERASE 13 (CXE13)	HORVU0Hr1G013140	0	0	0	0.0176667	0.328573	0.474952	0.35838	2.96062	0.626089	0.17046	2.96062	0.59499	0.178773
AT2G03550	alpha/beta-Hydrolases superfamily protein;(source:Araport11)		HORVU0Hr1G013160	13.6097	14.0613	15.7883	14.323	0.0129609	0.9276	0.901555	-0.0822464	1	0.560142	0.0988343	0.930176	0.486292
NA	NA	NA	HORVU0Hr1G013170	0	0	0	0	0.328573	0.0693209	0.0336054	0	1	1	0	1	1
AT1G47480	alpha/beta-Hydrolases superfamily protein;(source:Araport11)		HORVU0Hr1G013180	3.46	3.55933	3.014	4.37967	-0.0855779	0.80465	0.742467	0.590443	0.305275	0.0461111	0.369637	0.646175	0.210528
AT5G59870	Encodes HTA6, a histone H2A protein.	HISTONE H2A 6 (HTA6)	HORVU0Hr1G013190	0	0.0246667	0	0	1.2075	0.281654	0.181239	0	1	1	-3.28577	0.788355	0.329267
AT3G48690	Encodes a protein with carboxylesterase whose activity was tested using both pNA and 2,4-D-methyl.	(CXE12)	HORVU0Hr1G013200	14.6867	15.236	16.7933	15.6273	0.0097305	0.938454	0.916532	-0.0472199	1	0.722408	0.110251	0.86056	0.409476
AT4G24620	The PGI1 gene encodes the plastid phospho-glucose (Glc) isomerase. While pgi1-1 mutant has a deficiency in leaf starch synthesis, it accumulates starch in root cap cells. Flowering time of the pgi1-1 mutant is significantly delayed under short-day conditions.	PHOSPHOGLUCOSE ISOMERASE 1 (PGI1)	HORVU0Hr1G013220	58.5627	82.42	72.0327	73.931	0.452074	0.00129371	0.000101349	0.0945782	0.943194	0.453742	-0.0832527	0.948989	0.509437
NA	NA	NA	HORVU0Hr1G013240	10.7793	9.14767	11.081	9.08567	-0.279547	0.0296916	0.00718394	-0.234439	0.546406	0.129572	0.062942	1	0.686951
AT5G65420	Encodes a D-type cyclin CYCD4;1 that physically interacts with CDC2A and is expressed during vascular tissue development, embryogenesis, and formation of lateral root primordia. Its expression is upregulated early during germination.Involved in stomatal cell lineage proliferation in the hypocotyl.	CYCLIN D4;1 (CYCD4;1)	HORVU0Hr1G013250	0.789	1.05267	0.835	0.754333	0.377274	0.288168	0.186291	-0.101156	1	0.771777	-0.407992	0.68439	0.237609
NA	NA	NA	HORVU0Hr1G013260	0.0813333	0.0726667	0.161	0.072	-0.140077	0.855594	0.808515	-1.12141	0.577244	0.143967	-0.00128919	1	0.998134
NA	NA	NA	HORVU0Hr1G013280	0	0	0	0	0.328573	0.0693209	0.0336054	0	1	1	0	1	1
AT1G27310	Encodes an ortholog of yeast NTF2, a nuclear envelop transport protein that functions as the nuclear import receptor for RanGDP, an essential player in nucleocytoplasmic transport.	NUCLEAR TRANSPORT FACTOR 2A (NTF2A)	HORVU0Hr1G013290	7.09533	8.764	8.30767	6.96167	0.264892	0.0952538	0.0488924	-0.197947	0.746697	0.246532	-0.257173	0.512698	0.132693
NA	NA	NA	HORVU0Hr1G013310	0	0	0.00366667	0	0.328573	0.399446	0.284969	-1.19811	0.98235	0.501523	0	1	1
NA	NA	NA	HORVU0Hr1G013340	13.1877	10.1787	11.9533	9.06533	-0.412921	0.0693209	0.0240892	-0.346483	0.37412	0.065349	-0.0935211	1	0.620621
AT5G08470	an AAA-ATPase that is the probable Arabidopsis orthologue of one of the AAA-ATPases involved in peroxisome biogenesis in yeasts and mammals.	PEROXISOME 1 (PEX1)	HORVU0Hr1G013350	0.0153333	0.0166667	0.0366667	0.021	0.603351	0.593384	0.485873	-0.697967	1	0.596869	0.308287	1	0.83137
AT5G47910	NADPH/respiratory burst oxidase protein D (RbohD).Interacts with AtrbohF gene to fine tune the spatial control of ROI production and hypersensitive response to cell in and around infection site. The mRNA is cell-to-cell mobile.	RESPIRATORY BURST OXIDASE HOMOLOGUE D (RBOHD)	HORVU0Hr1G013380	0	0	0.029	0.0406667	0.328573	0.835222	0.782286	0.453168	1	0.805316	3.97743	0.329247	0.0614958
AT5G28840	Encodes a protein with GDP-D-mannose 3',5'-epimerase activity. The enzyme is involved in ascorbate biosynthesis. It catalyzes the conversion of GDP-D-mannose to GDP-L-galactose.	GDP-D-MANNOSE 3',5'-EPIMERASE (GME)	HORVU0Hr1G013390	0.0453333	0.111	0.0646667	0	1.07487	0.447749	0.332911	-4.55514	0.161722	0.0166902	-5.35082	0.0567794	0.00420414
NA	NA	NA	HORVU0Hr1G013430	0	0	0	0	0.328573	0.0693209	0.0336054	0	1	1	0	1	1
NA	NA	NA	HORVU0Hr1G013450	0.078	0.0353333	0.0256667	0.0446667	-0.867595	0.436212	0.322165	0.825807	0.950219	0.462496	0.40597	1	0.709452
AT2G46900	transcription factor-like protein;(source:Araport11)		HORVU0Hr1G013460	0.138	0.254667	0.269667	0.45	0.842861	0.121127	0.065139	0.785557	0.435152	0.0852507	0.888584	0.313227	0.0558551
AT5G09640	encodes a serine carboxypeptidase-like (SCPL) protein. Mutants accumulate sinapoylglucose instead of sinapoylcholine, and have increased levels of choline and decreased activity of the enzyme sinapoylglucose:choline sinapoyltransferase.	SERINE CARBOXYPEPTIDASE-LIKE 19 (SCPL19)	HORVU0Hr1G013470	0.0116667	0.0286667	0.0213333	0.000666667	0.272594	0.844373	0.79426	-2.73446	0.628803	0.172214	-3.03147	0.514496	0.13343
AT1G06160	encodes a member of the ERF (ethylene response factor) subfamily B-3 of ERF/AP2 transcription factor family. The protein contains one AP2 domain. There are 18 members in this subfamily including ATERF-1, ATERF-2, AND ATERF-5.	OCTADECANOID-RESPONSIVE ARABIDOPSIS AP2/ERF 59 (ORA59)	HORVU0Hr1G013490	0.059	0.201667	0.024	0.0126667	2.98554	0.0394898	0.0103493	-0.734185	1	0.608289	-3.69449	0.030968	0.00184967
AT4G00730	Encodes a homeodomain protein of the HD-GLABRA2 group. Involved in the accumulation of anthocyanin and in root development. Loss of function mutants have increased cell wall polysaccharide content.	ANTHOCYANINLESS 2 (ANL2)	HORVU0Hr1G013510	0	0	0.101333	0	0.328573	0.84303	0.792222	-5.20152	0.387599	0.0692631	0	1	1
AT3G51280	Tetratricopeptide repeat (TPR)-like superfamily protein;(source:Araport11)		HORVU0Hr1G013610	0	0	0	0	0.328573	0.635403	0.534503	0	1	1	0	1	1
AT4G35520	DNA mismatch repair protein similar to MutL. Required for normal levels of meiotic crossovers	MUTL PROTEIN HOMOLOG 3 (MLH3)	HORVU0Hr1G013660	2.56667	2.56633	1.508	2.67633	-0.133928	0.859709	0.813957	0.880307	0.337915	0.0549923	0.136662	1	0.762514
AT1G78930	Mitochondrial transcription termination factor family protein;(source:Araport11)	(MTERF16)	HORVU0Hr1G013680	0.023	0	0.0176667	0.0223333	-0.671878	0.466135	0.35009	0.36207	1	0.925373	3.20273	0.765319	0.307336
AT4G00585	transmembrane protein;(source:Araport11)		HORVU0Hr1G013700	0.521667	0.277667	0.43	0.307333	-0.920686	0.046314	0.0126758	-0.41324	0.833216	0.325354	0.234531	1	0.601541
NA	NA	NA	HORVU0Hr1G013720	0	0	0	0	0.328573	0.0693209	0.0336054	0	1	1	0	1	1
AT5G52480	RNI-like superfamily protein;(source:Araport11)		HORVU0Hr1G013740	4.09167	3.74533	3.71533	3.79967	-0.156817	0.566882	0.455596	0.0860366	1	0.734865	0.095671	1	0.707421
AT3G53700	Pentatricopeptide repeat (PPR) superfamily protein;(source:Araport11)	MATERNAL EFFECT EMBRYO ARREST 40 (MEE40)	HORVU0Hr1G013750	0.002	0	0	0	0.114115	0.906734	0.874678	0	1	1	0	1	1
NA	NA	NA	HORVU0Hr1G013760	0.00966667	0	0	0	-0.361328	0.621005	0.517745	0	1	1	0	1	1
AT1G08770	prenylated RAB acceptor 1.E;(source:Araport11)	PRENYLATED RAB ACCEPTOR 1.E (PRA1.E)	HORVU0Hr1G013770	24.8723	29.0107	26.6457	26.6663	0.188184	0.117814	0.0629792	0.0568128	1	0.655106	-0.0483037	1	0.704102
AT5G01750	LURP-one-like protein (DUF567);(source:Araport11)		HORVU0Hr1G013780	0	0.011	0.003	0.00966667	1.06241	0.0206309	0.00448595	1.15235	1	0.602066	-0.0411337	1	0.985588
AT4G16370	Encodes a phloem-specific iron transporter that is essential for systemic iron signaling and redistribution of iron and cadmium. It loads iron into the phloem, facilitates iron recirculation from the xylem to the phloem, and regulates both shoot-to-root iron signaling and iron redistribution from mature to developing tissues.	OLIGOPEPTIDE TRANSPORTER (OPT3)	HORVU0Hr1G013800	2.10567	1.012	1.74367	1.857	-0.985374	0.144898	0.080634	0.130931	1	0.759222	0.939941	0.223	0.0321059
AT2G18470	Proline-rich extensin-like receptor kinase 4. Functions at an early stage of ABA signalling inhibiting primary root cell elongation by perturbing Ca2+ homeostasis.	PROLINE-RICH EXTENSIN-LIKE RECEPTOR KINASE 4 (PERK4)	HORVU0Hr1G013830	0.0126667	0	0	0	-0.727799	0.184608	0.107961	0	1	1	0	1	1
AT5G66760	One of two genes in Arabidopsis that encode a flavoprotein subunit of the mitochondrial succinate dehydrogenase complex. The mRNA is cell-to-cell mobile.	SUCCINATE DEHYDROGENASE 1-1 (SDH1-1)	HORVU0Hr1G013850	220.663	218.982	224.306	226.194	-0.0508448	0.55258	0.439873	0.0681579	1	0.564779	0.120443	0.767775	0.309139
NA	NA	NA	HORVU0Hr1G013870	0.019	0.123333	0.029	0.0483333	2.13285	0.104753	0.0547868	0.72409	1	0.637585	-1.20567	0.866358	0.415668
AT3G14420	Encodes a glycolate oxidase that modulates reactive oxygen species-mediated signal transduction during nonhost resistance. The mRNA is cell-to-cell mobile.	GLYCOLATE OXIDASE 1 (GOX1)	HORVU0Hr1G013890	35.836	40.435	36.9507	35.4137	0.134318	0.100177	0.051897	-0.00519975	1	0.963001	-0.116721	0.75504	0.297773
AT3G14415	Encodes a glycolate oxidase that modulates reactive oxygen species-mediated signal transduction during nonhost resistance. The mRNA is cell-to-cell mobile.	GLYCOLATE OXIDASE 2 (GOX2)	HORVU0Hr1G013900	1.42533	0.387	0.503667	0.458667	-1.91033	0.00856668	0.00140962	-0.111127	1	0.826963	0.307444	0.988227	0.55617
NA	NA	NA	HORVU0Hr1G013910	13.264	12.6993	12.6933	14.5617	-0.084553	0.638066	0.537333	0.251087	0.552152	0.131947	0.269837	0.454149	0.106236
NA	NA	NA	HORVU0Hr1G013920	0	0	0	0	0.328573	0.0693209	0.0336054	0	1	1	0	1	1
NA	NA	NA	HORVU0Hr1G013930	0	0	0	0	0.328573	0.0693209	0.0336054	0	1	1	0	1	1
NA	NA	NA	HORVU0Hr1G013940	0	0	0	0	0.328573	0.0693209	0.0336054	0	1	1	0	1	1
AT2G35530	Encodes a G group bZIP transcription factor family member that can bind cis elements with an ACGT core, such as G-box, Hex, C-box and As-1. The protein is localized in the nucleus and can homodimerize and can heterodimerize with other G group members.	BASIC REGION/LEUCINE ZIPPER TRANSCRIPTION FACTOR 16 (bZIP16)	HORVU0Hr1G013950	51.637	39.598	38.0733	55.7473	-0.437987	0.230635	0.141529	0.597383	0.216541	0.0263689	0.560062	0.246589	0.0372932
NA	NA	NA	HORVU0Hr1G013960	0	0	0	0	0.328573	0.0693209	0.0336054	0	1	1	0	1	1
NA	NA	NA	HORVU0Hr1G014000	0	0	0	0	0.328573	0.0693209	0.0336054	0	1	1	0	1	1
AT5G64270	splicing factor;(source:Araport11)		HORVU0Hr1G014020	5.21633	2.71367	2.20867	3.179	-1.01111	0.0161682	0.00323081	0.573213	0.567655	0.139314	0.292038	0.89756	0.449377
AT1G13680	PLC-like phosphodiesterases superfamily protein;(source:Araport11)		HORVU0Hr1G014030	12.3067	15.1357	16.544	12.7957	0.292179	0.130979	0.0713409	-0.311209	0.360926	0.0614267	-0.166473	0.776749	0.318428
AT1G13680	PLC-like phosphodiesterases superfamily protein;(source:Araport11)		HORVU0Hr1G014040	2.00033	3.824	2.32067	2.96767	0.875502	0.0580525	0.0169562	0.415234	0.647114	0.181996	-0.288305	0.807183	0.348134
NA	NA	NA	HORVU0Hr1G014050	0	0	0	0	0.328573	0.0693209	0.0336054	0	1	1	0	1	1
NA	NA	NA	HORVU0Hr1G014060	0.249	0.326	0.365667	0.423333	0.327246	0.582059	0.47257	0.255148	1	0.587477	0.421602	0.831789	0.378279
AT5G13520	peptidase M1 family protein;(source:Araport11)		HORVU0Hr1G014070	85.5933	76.559	81.6637	75.2527	-0.201406	0.0359043	0.00913846	-0.063761	1	0.571964	0.0480177	1	0.67078
AT5G19000	Encodes a member of the MATH-BTB domain proteins (BPMs) that directly interact with and target for proteasomal degradation the class I homeobox-leucine zipper (HD-ZIP) transcription factor ATHB6. Known members include AT5G19000 (BPM1), AT3G06190 (BPM2), AT2G39760 (BPM3), AT3G03740 (BPM4), AT5G21010 (BPM5) and AT3G43700 (BPM6).	BTB-POZ AND MATH DOMAIN 1 (BPM1)	HORVU0Hr1G014080	0	0	0	0	0.328573	0.477531	0.360841	0	1	1	0	1	1
AT2G38440	Encodes a subunit of the WAVE complex. The WAVE complex is required for activation of ARP2/3 complex which functions in actin microfilament nucleation and branching. Mutations cause defects in both the actin and microtubule cytoskeletons that result in aberrant epidermal cell expansion. itb1 mutants showed irregularities in trichome branch positioning and expansion. The SHD domain of this protein…	SCAR HOMOLOG 2 (SCAR2)	HORVU0Hr1G014100	4.04933	2.954	3.33467	3.286	-0.491552	0.0231246	0.00519179	0.0302954	1	0.894483	0.227283	0.783872	0.325251
AT2G38440	Encodes a subunit of the WAVE complex. The WAVE complex is required for activation of ARP2/3 complex which functions in actin microfilament nucleation and branching. Mutations cause defects in both the actin and microtubule cytoskeletons that result in aberrant epidermal cell expansion. itb1 mutants showed irregularities in trichome branch positioning and expansion. The SHD domain of this protein…	SCAR HOMOLOG 2 (SCAR2)	HORVU0Hr1G014110	45.6483	31.5197	36.812	34.2657	-0.564892	0.00140724	0.000114824	-0.0488249	1	0.720586	0.194328	0.557218	0.15606
AT2G38480	Uncharacterized protein family (UPF0497);(source:Araport11)	CASP-LIKE PROTEIN 4B1 (CASPL4B1)	HORVU0Hr1G014120	1.91733	4.602	2.58533	2.586	1.23085	0.000225255	6.85005e-06	0.0643182	1	0.785499	-0.755362	0.021033	0.00110614
AT1G21240	encodes a wall-associated kinase The mRNA is cell-to-cell mobile.	WALL ASSOCIATED KINASE 3 (WAK3)	HORVU0Hr1G014140	0	0	0	0	0.328573	0.407432	0.294152	0	1	1	0	1	1
AT5G19220	Encodes the large subunit of ADP-glucose pyrophosphorylase which catalyzes the first, rate limiting step in starch biosynthesis. The large subunit plays a regulatory role whereas the small subunit (ApS) is the catalytic isoform. Four isoforms (ApL1-4) have been identified. ApL1 is the major large subunit isoform present in leaves. Mutational analysis of APS1 suggests that APL1 and APL2 can compen…	ADP GLUCOSE PYROPHOSPHORYLASE LARGE SUBUNIT 1 (APL1)	HORVU0Hr1G014150	0.803667	0.911	1.10567	0.897333	0.188398	0.673032	0.577215	-0.242321	0.993545	0.515832	0.0469598	1	0.901334
NA	NA	NA	HORVU0Hr1G014170	7.11433	6.659	7.13667	6.16	-0.138645	0.302684	0.19838	-0.160485	0.857684	0.353518	-0.0409127	1	0.81423
AT5G59610	Chaperone DnaJ-domain superfamily protein;(source:Araport11)	DNA J PROTEIN C73 (DJC73)	HORVU0Hr1G014190	0.0326667	0.0646667	0.0153333	0.03	-0.00158965	0.99896	0.998759	0.883302	1	0.563221	-0.953893	0.941257	0.499561
NA	NA	NA	HORVU0Hr1G014200	2.016	1.684	2.674	2.19167	-0.309594	0.227633	0.139287	-0.234248	0.861206	0.366177	0.44703	0.426212	0.0945996
AT1G50940	Encodes the electron transfer flavoprotein ETF alpha, a putative subunit of the mitochondrial electron transfer flavoprotein complex (ETF beta is At5g43430.1) in Arabidopsis. Mutations of the ETF beta gene results in accelerated senescence and early death compared to wild-type during extended darkness.	ELECTRON TRANSFER FLAVOPROTEIN ALPHA (ETFALPHA)	HORVU0Hr1G014210	0	0	0	0.026	0.328573	0.604264	0.498672	3.42754	0.530493	0.122219	3.42754	0.505635	0.12914
AT3G57660	Encodes a subunit of RNA polymerase I (aka RNA polymerase A). The mRNA is cell-to-cell mobile.	NUCLEAR RNA POLYMERASE A1 (NRPA1)	HORVU0Hr1G014220	0.074	0.0313333	0.0766667	0.084	-1.74256	0.222855	0.135765	0.19481	1	0.861273	1.44876	0.679365	0.232855
NA	NA	NA	HORVU0Hr1G014230	1.108	1.12767	1.27167	1.34367	0.00639648	0.974632	0.966455	0.144511	1	0.567093	0.325231	0.640166	0.206867
AT1G50940	Encodes the electron transfer flavoprotein ETF alpha, a putative subunit of the mitochondrial electron transfer flavoprotein complex (ETF beta is At5g43430.1) in Arabidopsis. Mutations of the ETF beta gene results in accelerated senescence and early death compared to wild-type during extended darkness.	ELECTRON TRANSFER FLAVOPROTEIN ALPHA (ETFALPHA)	HORVU0Hr1G014240	0.462667	0.347	0.534333	0.544667	-0.468824	0.677977	0.582995	0.0744739	1	0.891035	0.720052	0.630161	0.20033
NA	NA	NA	HORVU0Hr1G014250	0.0196667	0.0153333	0	0.0273333	0.0813828	0.943016	0.922526	3.51435	0.459193	0.0940921	0.806648	1	0.684368
NA	NA	NA	HORVU0Hr1G014260	0	0	0	0	0.328573	0.0693209	0.0336054	0	1	1	0	1	1
AT1G17690	U3 small nucleolar RNA-associated protein;(source:Araport11)	NUCLEOLAR FACTOR 1 (NOF1)	HORVU0Hr1G014270	21.9057	19.6507	19.6747	20.3677	-0.186353	0.143541	0.0796813	0.102754	0.949019	0.460507	0.123887	0.827562	0.374485
NA	NA	NA	HORVU0Hr1G014280	0	0	0	0	0.328573	0.782601	0.713459	0	1	1	0	1	1
AT1G54490	Involved in the ethylene response. XRN4 does not appear to regulate ethylene signaling via an RNA-INDUCED SILENCING COMPLEX-based RNA silencing mechanism but acts by independent means. Endogenous suppressor of posttranscriptional gene silencing. The mRNA is cell-to-cell mobile.	EXORIBONUCLEASE 4 (XRN4)	HORVU0Hr1G014290	0.0136667	0	0	0	-0.456461	0.37342	0.260724	0	1	1	0	1	1
AT4G37850	basic helix-loop-helix (bHLH) DNA-binding superfamily protein;(source:Araport11)		HORVU0Hr1G014300	0.167667	0.630333	0.334	0.21	1.74064	0.0314623	0.00773801	-0.62108	0.740504	0.242373	-1.50159	0.0466838	0.0032083
AT2G38290	encodes a high-affinity ammonium transporter, which is expressed in shoot and root. Expression in root and shoot is under nitrogen and carbon dioxide regulation, respectively.	AMMONIUM TRANSPORTER 2 (AMT2)	HORVU0Hr1G014360	1.057	0.971333	0.897333	0.674333	-0.170989	0.690224	0.598142	-0.364071	0.849041	0.341374	-0.452272	0.683958	0.237287
NA	NA	NA	HORVU0Hr1G014370	0	0	0	0	0.328573	0.0693209	0.0336054	0	1	1	0	1	1
NA	NA	NA	HORVU0Hr1G014390	0	0	0	0	0.328573	0.0693209	0.0336054	0	1	1	0	1	1
AT1G55120	Encodes a protein with fructan exohydrolase (FEH) activity acting on levan-type fructans (6-FEH, levanase). The enzyme does not have invertase activity.	BETA-FRUCTOFURANOSIDASE 5 (FRUCT5)	HORVU0Hr1G014400	0	0	0	0.0413333	0.328573	0.83147	0.776768	4.00023	0.707399	0.220066	4.00023	0.66973	0.225863
NA	NA	NA	HORVU0Hr1G014450	0	0	0	0	0.328573	0.0693209	0.0336054	0	1	1	0	1	1
AT1G32230	Encodes a protein belonging to the (ADP-ribosyl)transferase domain-containing subfamily of WWE protein-protein interaction domain protein family. Superoxide radicals are necessary and sufficient to propagate cell death or lesion formation in rcd1 mutants. Without stress treatment, RCD1 is localized in the nucleus. Under high salt or oxidative stress, RCD1 is found not only in the nucleus but also…	RADICAL-INDUCED CELL DEATH1 (RCD1)	HORVU0Hr1G014460	0	0	0.0126667	0	0.328573	0.643161	0.542576	-2.42753	0.894614	0.40229	0	1	1
AT3G53420	a member of the plasma membrane intrinsic protein subfamily PIP2. localizes to the plasma membrane and exhibits water transport activity in Xenopus oocyte. expressed specifically in the vascular bundles and protein level increases slightly during leaf dev. When expressed in yeast cells can conduct hydrogen peroxide into those cells.	PLASMA MEMBRANE INTRINSIC PROTEIN 2A (PIP2A)	HORVU0Hr1G014490	2.26767	4.34333	3.406	2.014	0.996509	0.0115252	0.00207202	-0.692332	0.137151	0.012922	-1.0309	0.00569354	0.000208758
AT2G21990	MIZU-KUSSEI-like protein (Protein of unknown function, DUF617);(source:Araport11)		HORVU0Hr1G014500	0.0123333	0	0	0	-0.444639	0.568567	0.45755	0	1	1	0	1	1
NA	NA	NA	HORVU0Hr1G014510	0.918667	1.192	1.33333	1.014	0.333907	0.21615	0.130693	-0.322136	0.765332	0.262139	-0.140003	1	0.63188
NA	NA	NA	HORVU0Hr1G014520	0	0	0	0	0.328573	0.0693209	0.0336054	0	1	1	0	1	1
NA	NA	NA	HORVU0Hr1G014540	0	0	0	0	0.328573	0.0693209	0.0336054	0	1	1	0	1	1
NA	NA	NA	HORVU0Hr1G014570	0	0	0	0	0.328573	0.0693209	0.0336054	0	1	1	0	1	1
NA	NA	NA	HORVU0Hr1G014580	0	0	0	0	0.328573	0.0693209	0.0336054	0	1	1	0	1	1
NA	NA	NA	HORVU0Hr1G014620	0	0	0	0	0.328573	0.0693209	0.0336054	0	1	1	0	1	1
NA	NA	NA	HORVU0Hr1G014630	7.48067	28.5837	8.21067	11.803	1.8909	4.29582e-06	8.6229e-09	0.581512	0.033217	0.00171826	-1.20214	1.36538e-08	5.65267e-11
AT2G19130	S-locus lectin protein kinase family protein;(source:Araport11)		HORVU0Hr1G014650	0.291333	1.81867	0.0793333	0.191333	2.72853	0.00488506	0.000660656	1.34052	0.329592	0.0526124	-3.16618	1.40738e-06	1.20769e-08
NA	NA	NA	HORVU0Hr1G014660	0.0886667	0.015	0.044	0.0426667	-2.19371	0.0693209	0.0265634	-0.0650235	1	0.958499	1.29305	0.820237	0.367013
NA	NA	NA	HORVU0Hr1G014720	0	0	0	0	0.328573	0.0693209	0.0336054	0	1	1	0	1	1
AT1G66100	Predicted to encode a PR (pathogenesis-related) protein. Belongs to the plant thionin (PR-13) family with the following members: At1g66100, At5g36910, At1g72260, At2g15010, At1g12663, At1g12660.		HORVU0Hr1G014750	0	0	0	0	0.328573	0.559658	0.447431	0	1	1	0	1	1
AT1G20060	ATP binding microtubule motor family protein;(source:Araport11)		HORVU0Hr1G014760	1.278	1.28833	1.278	1.111	-0.022987	0.925416	0.898708	-0.134082	1	0.626322	-0.131086	1	0.636207
AT1G20060	ATP binding microtubule motor family protein;(source:Araport11)		HORVU0Hr1G014770	1.36767	0.966	1.01867	0.906667	-0.549435	0.0416759	0.0110822	-0.102227	1	0.727551	-0.00824993	1	0.977902
AT2G33430	Encodes a multiple organellar RNA editing factor, a chloroplast protein which is required for the maturation of the plastid ribosomal RNAs and is essential for chloroplast differentiation.Member of MORF family consisting of of nine full-length proteins encoded in the nuclear genome. MORF proteins are required for all RNA editing events in plastids and for many, possibly also all, sites in mitocho…	DIFFERENTIATION AND GREENING-LIKE 1 (DAL1)	HORVU0Hr1G014780	0.02	0.00766667	0.0116667	0.005	-0.644131	0.254693	0.160059	-0.863406	1	0.609245	-0.301451	1	0.867328
AT3G16830	TOPLESS-related 2;(source:Araport11)	TOPLESS-RELATED 2 (TPR2)	HORVU0Hr1G014790	12.0407	11.529	11.578	13.3803	-0.104882	0.476326	0.359703	0.261689	0.44333	0.0883256	0.282702	0.345738	0.0663282
NA	NA	NA	HORVU0Hr1G014810	0.00466667	0	0	0.029	-0.11208	0.884113	0.845514	3.53321	0.582632	0.146334	3.53321	0.552004	0.153143
AT4G20140	Encodes GASSHO1 (GSO1), a putative leucine-rich repeat transmembrane-type receptor kinase. GSO1 and a homolog GSO2 (At5g44700) are required for the formation of a normal epidermal surface during embryogenesis. Necessary for localizing CASPARIAN STRIP DOMAIN PROTEINS (CASPs) - major players of endodermal differentiation - into an uninterrupted, ring-like domain.	GASSHO1 (GSO1)	HORVU0Hr1G014840	0.00666667	0.00966667	0	0	0.33029	0.773059	0.70133	0	1	1	-2.07404	0.796401	0.339419
AT5G48940	RGFR2 is a leucine--rich repeat receptor kinase that, together with RGFR1 and RGFR3, binds ROOT GROWTH FACTORS and is required for establishing the gradient of PLETHORA1 and PLETHORA2 essential for proper root growth and development.	(RGFR2)	HORVU0Hr1G014880	0.006	0	0	0	-0.198913	0.782484	0.713223	0	1	1	0	1	1
AT1G76880	DF1 is a putative transcription factor required for the synthesis of seed mucilage polysaccharides. The df1 seeds produce almost 50% less mucilage than wild-type, but show less severe defects than the myb5 and ttg2 mutants.	(DF1)	HORVU0Hr1G014900	50.1897	29.424	32.5217	34.03	-0.818925	0.0127707	0.00237282	0.115207	1	0.611781	0.278829	0.659812	0.220076
NA	NA	NA	HORVU0Hr1G014940	0	0	0	0	0.328573	0.0693209	0.0336054	0	1	1	0	1	1
AT1G61590	Protein kinase superfamily protein;(source:Araport11)		HORVU0Hr1G014950	0.0123333	0.024	0	0.0613333	0.490199	0.614524	0.510029	4.54431	0.0849006	0.00649296	1.29309	0.756768	0.299138
AT5G45950	GDSL-motif esterase/acyltransferase/lipase. Enzyme group with broad substrate specificity that may catalyze acyltransfer or hydrolase reactions with lipid and non-lipid substrates.		HORVU0Hr1G014960	5.06667	3.286	3.616	3.88367	-0.654061	0.00444925	0.000581734	0.150623	0.987203	0.508612	0.308273	0.596903	0.179648
NA	NA	NA	HORVU0Hr1G014980	0	0	0	0	0.328573	0.0693209	0.0336054	0	1	1	0	1	1
AT1G28120	ubiquitin thioesterase otubain-like protein;(source:Araport11)	OTU DOMAIN CONTAINING DUB 1 (OTU1)	HORVU0Hr1G015030	11.844	9.093	10.447	9.913	-0.417612	0.00533417	0.000748297	-0.0265013	1	0.867321	0.19377	0.669507	0.225539
NA	NA	NA	HORVU0Hr1G015050	1.024	1.08933	1.20667	0.978667	0.143172	0.725689	0.642004	-0.242203	0.972577	0.489467	-0.076175	1	0.829718
NA	NA	NA	HORVU0Hr1G015090	0	0	0	0	0.328573	0.0693209	0.0336054	0	1	1	0	1	1
NA	NA	NA	HORVU0Hr1G015130	0	0	0	0	0.328573	0.0693209	0.0336054	0	1	1	0	1	1
AT1G59124	Disease resistance protein (CC-NBS-LRR class) family;(source:Araport11)		HORVU0Hr1G015160	1.29633	1.04833	2.05633	0.859667	-0.148712	0.922847	0.895269	-1.18458	0.519851	0.11772	-0.223395	1	0.767146
AT4G12080	AT-hook motif nuclear-localized protein 1;(source:Araport11)	AT-HOOK MOTIF NUCLEAR-LOCALIZED PROTEIN 1 (AHL1)	HORVU0Hr1G015180	27.5887	32.3527	31.085	26.7917	0.195089	0.129219	0.0702463	-0.156463	0.716709	0.226274	-0.197348	0.501289	0.127338
NA	NA	NA	HORVU0Hr1G015190	0.906667	1.03533	0.97	0.369	0.23365	0.735095	0.654198	-1.31983	0.120537	0.0105732	-1.42788	0.0703361	0.00566501
NA	NA	NA	HORVU0Hr1G015210	0	0	0	0	0.328573	0.0693209	0.0336054	0	1	1	0	1	1
AT3G27170	member of Anion channel protein family The mRNA is cell-to-cell mobile.	CHLORIDE CHANNEL B (CLC-B)	HORVU0Hr1G015220	11.6323	17.2273	13.8963	10.6787	0.551051	0.0206523	0.00449216	-0.321075	0.415148	0.0784464	-0.616343	0.0151622	0.000729292
AT3G14470	NB-ARC domain-containing disease resistance protein;(source:Araport11)		HORVU0Hr1G015230	1.50067	2.50433	2.024	1.18367	0.762027	0.0578925	0.016892	-0.697427	0.22466	0.0279422	-0.995192	0.0285631	0.0016505
NA	NA	NA	HORVU0Hr1G015260	4.63333	3.64567	4.89533	3.22167	-0.364321	0.0693209	0.0261353	-0.545188	0.141571	0.0135639	-0.103434	1	0.644293
NA	NA	NA	HORVU0Hr1G015270	0	0	0	0	0.328573	0.0693209	0.0336054	0	1	1	0	1	1
AT1G72300	Encodes a leucine-rich repeat receptor kinase (LRR-RK) involved in the perception of PSY1. PSY1 is an 18-aa tyrosine-sulfated glycopeptide encoded by AT5G58650 that promotes cellular proliferation and expansion.	PSY1 RECEPTOR (PSY1R)	HORVU0Hr1G015280	0.964667	2.145	0.817667	0.912	1.13309	0.00752598	0.00118814	0.21675	0.993623	0.516	-1.16018	0.00642249	0.000243653
NA	NA	NA	HORVU0Hr1G015290	0.00766667	0.0206667	0	0	0.565329	0.622446	0.519275	0	1	1	-3.01007	0.598611	0.180866
NA	NA	NA	HORVU0Hr1G015300	0	0	0	0	0.328573	0.465692	0.34971	0	1	1	0	1	1
NA	NA	NA	HORVU0Hr1G015360	0.064	0	0.054	0.0213333	-2.41114	0.0363088	0.00927316	-1.24603	1	0.524841	3.11483	0.523279	0.137572
AT3G50220	Encode a DUF579 (domain of unknown function 579) containing protein essential for normal xylan synthesis and deposition in the secondary cell wall.	IRREGULAR XYLEM 15 (IRX15)	HORVU0Hr1G015370	8.83567	24.3897	18.6177	20.7287	1.44008	0.00132886	0.000106062	0.220469	0.86285	0.369323	-0.159968	0.953115	0.514163
AT5G07070	Encodes CBL-interacting protein kinase 2 (CIPK2).	CBL-INTERACTING PROTEIN KINASE 2 (CIPK2)	HORVU0Hr1G015380	39.761	34.2457	31.396	34.91	-0.257421	0.0402279	0.0105982	0.205913	0.476605	0.100652	0.100121	0.873831	0.424644
NA	NA	NA	HORVU0Hr1G015390	5.863	8.13567	7.276	6.67767	0.43422	0.0295138	0.00712982	-0.0617476	1	0.728094	-0.208129	0.689129	0.241035
AT1G30460	Encodes AtCPSF30, the 30-KDa subunit of cleavage and polyadenylation specificity factor. AtCPSF30 is a probable processing endonuclease. Nucleus-localized RNA binding protein capable of interacting with itself and with calmodulin. Its RNA-binding activity is inhibited by calmodulin in a calcium-dependent fashion.	CLEAVAGE AND POLYADENYLATION SPECIFICITY FACTOR 30 (CPSF30)	HORVU0Hr1G015410	2.99433	2.612	3.23333	3.15	-0.234834	0.155456	0.0877814	0.0140821	1	0.949232	0.341689	0.505185	0.128911
AT3G20290	Encodes AtEHD1, one of the Arabidopsis Eps15 homology domain proteins involved in endocytosis (AtEHD2, At4g05520).	EPS15 HOMOLOGY DOMAIN 1 (EHD1)	HORVU0Hr1G015420	17.986	23.13	23.0243	19.5607	0.322414	0.0438627	0.0118211	-0.177347	0.679021	0.202318	-0.165863	0.680535	0.233857
NA	NA	NA	HORVU0Hr1G015440	13.5857	10.0197	8.85467	11.672	-0.500591	0.0292195	0.00703707	0.449119	0.20086	0.0232888	0.292548	0.525846	0.138972
NA	NA	NA	HORVU0Hr1G015450	50.937	35.632	37.4147	42.205	-0.541182	0.00315982	0.000365732	0.227824	0.505584	0.111785	0.317329	0.200552	0.0270724
NA	NA	NA	HORVU0Hr1G015470	0	0	0.00733333	0	0.328573	0.353366	0.24291	-1.8797	0.859231	0.361651	0	1	1
NA	NA	NA	HORVU0Hr1G015500	0	0.01	0	0	1.08746	0.00297399	0.000334822	0	1	1	-2.1909	0.772454	0.314001
AT2G04230	FBD, F-box and Leucine Rich Repeat domains containing protein;(source:Araport11)		HORVU0Hr1G015510	7.19767	5.88333	5.24	6.56933	-0.343142	0.0917787	0.0467588	0.378866	0.410236	0.0767359	0.229473	0.740478	0.283074
NA	NA	NA	HORVU0Hr1G015520	11.7373	10.357	9.67233	11.9543	-0.234205	0.256797	0.161894	0.35573	0.367229	0.063301	0.275693	0.54637	0.150125
AT1G16670	Encodes a cold-activated plasma membrane protein cold-responsive protein kinase that phosphorylates 14-3-3 proteins. The phosphorylated 14-3-3 proteins shuttle from the cytosol to the nucleus, where they interact with and destabilize the key cold-responsive C-repeat-binding factor (CBF) proteins, modulate CBF stability and the response to cold stress.	COLD-RESPONSIVE PROTEIN KINASE 1 (CRPK1)	HORVU0Hr1G015530	26.0177	26.6273	22.703	24.6413	-0.00477851	0.979326	0.972274	0.174882	0.755462	0.253179	-0.0391253	1	0.797961
AT3G05320	Golgi localized protein with similarity to protein O-fucosyltransferases. Mutants show lower seed set/reduced fertility. Mutant pollen fails to compete with wild type due to the inability to penetrate the stigma-style boundary.	O-FUCOSYL TRANSFERASE 1 (OFT1)	HORVU0Hr1G015560	17.036	19.0153	18.602	15.194	0.121313	0.28373	0.182888	-0.23249	0.413281	0.0776994	-0.247134	0.328695	0.0611865
AT1G02520	Encodes an ATP-binding cassette (ABC) transporter. Expressed in the vascular tissue of primary stem. The mRNA is cell-to-cell mobile.	ATP-BINDING CASSETTE B11 (ABCB11)	HORVU0Hr1G015570	0.666333	4.23133	0.572333	0.488667	2.36425	0.0693209	0.0259128	-0.162883	1	0.741082	-3.01986	1.05662e-07	5.91209e-10
AT4G31250	Leucine-rich repeat protein kinase family protein;(source:Araport11)	(PRK7)	HORVU0Hr1G015590	2.05833	6.96033	2.21833	1.80533	1.57264	0.027553	0.00651856	-0.235604	0.96896	0.48403	-1.86224	3.16913e-06	3.20452e-08
AT2G24180	Encodes a cytochrome P450 monooxygenase that converts indole-3-acetonitrile to indole-3-aldehyde / indole-3-carboxylic acid and cyanide. The mRNA is cell-to-cell mobile.	CYTOCHROME P450 71B6 (CYP71B6)	HORVU0Hr1G015600	0.212667	24.203	0.299333	3.863	6.64183	0.000169374	4.34749e-06	3.74725	8.2562e-18	8.70054e-21	-2.55685	3.68569e-11	7.30572e-14
AT4G21065	Tetratricopeptide repeat (TPR)-like superfamily protein;(source:Araport11)		HORVU0Hr1G015630	3.539	3.32767	3.20067	3.122	-0.121678	0.408016	0.294654	0.0198682	1	0.925576	-0.0214401	1	0.919848
AT2G19090	DUF630 family protein (DUF630 and DUF632);(source:Araport11)		HORVU0Hr1G015650	6.50333	7.65467	7.04467	6.42367	0.172644	0.606662	0.501267	-0.0732677	1	0.766118	-0.179863	0.912823	0.465384
NA	NA	NA	HORVU0Hr1G015660	0	0	0	0	0.328573	0.0693209	0.0336054	0	1	1	0	1	1
AT4G37420	glycosyltransferase family protein (DUF23);(source:Araport11)		HORVU0Hr1G015680	9.77733	6.08867	7.65333	7.00767	-0.715422	0.00168173	0.000149157	-0.0792378	1	0.692088	0.273634	0.590113	0.175788
AT3G12150	alpha/beta hydrolase family protein;(source:Araport11)		HORVU0Hr1G015700	11.6477	15.3653	13.9307	12.7857	0.398769	0.0366592	0.00939222	-0.0644665	1	0.689422	-0.190372	0.684616	0.237902
AT5G06839	bZIP transcription factor family protein;(source:Araport11)	TGACG (TGA) MOTIF-BINDING PROTEIN 10 (TGA10)	HORVU0Hr1G015710	8.037	18.4407	10.6263	16.1053	1.15824	1.22305e-05	4.87932e-08	0.656522	0.000601146	1.02265e-05	-0.120664	0.861366	0.410205
AT1G21720	20S proteasome beta subunit PBC1 truncated protein (PBC1)	PROTEASOME BETA SUBUNIT C1 (PBC1)	HORVU0Hr1G015750	59.0313	59.409	63.8547	57.118	-0.0298438	0.618341	0.514501	-0.105193	0.806154	0.301183	0.0160412	1	0.874968
AT5G10970	C2H2 and C2HC zinc fingers superfamily protein;(source:Araport11)		HORVU0Hr1G015760	7.008	11.076	8.25367	8.31133	0.632834	0.00160384	0.000139156	0.0693223	1	0.679801	-0.341306	0.261338	0.0409368
AT5G20350	Encodes a protein containing ankyrin and DHHC-CRD domain. Acts to restrict the size of the swelling that forms at the beginning of root hair cell growth, possibly by a mechanism that requires RHD1. Mutant displays defects in both root hair and pollen tube growth. The mRNA is cell-to-cell mobile.	TIP GROWTH DEFECTIVE 1 (TIP1)	HORVU0Hr1G015770	20.9543	27.7023	21.4037	21.596	0.370022	0.00325416	0.000380406	0.0664025	1	0.588853	-0.285251	0.164726	0.0198266
AT4G32000	Protein kinase superfamily protein;(source:Araport11)		HORVU0Hr1G015780	7.931	10.9003	8.55667	8.04967	0.417115	0.0142438	0.00273225	-0.0300979	1	0.845809	-0.361913	0.15909	0.018793
AT3G28770	transmembrane protein, putative (DUF1216);(source:Araport11)		HORVU0Hr1G015810	47.7057	57.4437	59.1147	50.357	0.241911	0.0880916	0.0445597	-0.172677	0.670493	0.195975	-0.11576	0.837853	0.386373
AT1G29030	Apoptosis inhibitory protein 5 (API5);(source:Araport11)		HORVU0Hr1G015820	55.012	48.347	51.6887	48.9737	-0.227395	0.00234282	0.000239425	-0.0230551	1	0.823133	0.0914768	0.829551	0.376363
AT5G63420	Encodes a member of the metallo-beta-lactamase protein family that plays a vital role in embryo morphogenesis and apical-basal pattern formation by regulating chloroplast development. In bacteria, RNase J plays an important role in rRNA maturation and in the 5&#8242; stability of mRNA.	EMBRYO DEFECTIVE 2746 (emb2746)	HORVU0Hr1G015830	0.641667	0.546333	0.782	0.444333	-0.515134	0.475702	0.359161	-0.714213	0.635301	0.175765	-0.184345	1	0.732124
AT5G63420	Encodes a member of the metallo-beta-lactamase protein family that plays a vital role in embryo morphogenesis and apical-basal pattern formation by regulating chloroplast development. In bacteria, RNase J plays an important role in rRNA maturation and in the 5&#8242; stability of mRNA.	EMBRYO DEFECTIVE 2746 (emb2746)	HORVU0Hr1G015840	0	0.167	0	0.237667	3.33681	0.108236	0.0569581	6.47233	0.146841	0.0143201	0.581836	1	0.78441
NA	NA	NA	HORVU0Hr1G015850	0	0	0	0	0.328573	0.0693209	0.0336054	0	1	1	0	1	1
NA	NA	NA	HORVU0Hr1G015860	0	0	0	0	0.328573	0.0693209	0.0336054	0	1	1	0	1	1
AT2G31510	IBR domain-containing protein;(source:Araport11)	ARIADNE 7 (ARI7)	HORVU0Hr1G015890	26.6767	24.802	25.96	28.1497	-0.144755	0.167434	0.0959146	0.168431	0.638077	0.17718	0.254486	0.265077	0.0421146
NA	NA	NA	HORVU0Hr1G015910	0.245	0.260667	0.314667	0.257	0.0487673	0.950189	0.93319	-0.25062	1	0.652572	0.0619	1	0.913779
AT1G10030	ergosterol biosynthesis protein;(source:Araport11)	HOMOLOG OF YEAST ERGOSTEROL28 (ERG28)	HORVU0Hr1G015930	1.33167	3.48233	1.55767	2.03133	1.60526	0.0250173	0.00575487	0.437449	0.745434	0.245336	-0.699746	0.322585	0.0589888
AT4G28570	Long-chain fatty alcohol dehydrogenase family protein;(source:Araport11)		HORVU0Hr1G015950	34.833	33.6723	22.1913	26.2993	-0.0888798	0.824447	0.767622	0.292859	0.766878	0.266363	-0.283362	0.738566	0.28151
AT1G15740	Leucine-rich repeat family protein;(source:Araport11)		HORVU0Hr1G015960	26.8197	25.4657	24.9927	33.239	-0.121572	0.409464	0.296083	0.464344	0.0265888	0.00127901	0.454601	0.0283453	0.00163436
AT1G33350	Pentatricopeptide repeat (PPR) superfamily protein;(source:Araport11)		HORVU0Hr1G015970	2.70033	2.105	2.60867	2.15633	-0.392843	0.00469528	0.00062533	-0.215413	0.822267	0.315022	0.107245	1	0.624813
AT1G62400	Protein kinase superfamily protein;(source:Araport11)	HIGH LEAF TEMPERATURE 1 (HT1)	HORVU0Hr1G015980	0.142	0.036	0.022	0.0216667	-2.1026	0.111183	0.0587761	-0.081436	1	0.952729	-0.631315	1	0.655485
NA	NA	NA	HORVU0Hr1G015990	1.86833	2.016	2.03667	1.632	0.0541278	0.752677	0.675908	-0.256871	0.783646	0.28292	-0.221781	0.811329	0.357582
AT2G25320	TRAF-like family protein;(source:Araport11)		HORVU0Hr1G016000	54.6347	36.2633	41.1447	35.8393	-0.637463	5.55149e-05	6.90889e-07	-0.146691	0.719381	0.228201	0.0544723	1	0.655533
NA	NA	NA	HORVU0Hr1G016020	0	0	0	0	0.328573	0.0693209	0.0336054	0	1	1	0	1	1
NA	NA	NA	HORVU0Hr1G016040	0	0	0	0	0.328573	0.0693209	0.0336054	0	1	1	0	1	1
AT1G14780	MAC/Perforin domain-containing protein;(source:Araport11)		HORVU0Hr1G016050	47.9873	42.3083	42.2463	46.0623	-0.219951	0.0337062	0.00845213	0.179001	0.517217	0.116836	0.195948	0.403843	0.0864935
NA	NA	NA	HORVU0Hr1G016060	1.867	2.721	2.256	3.02333	0.510612	0.186549	0.109365	0.476139	0.559152	0.135007	0.22866	0.917546	0.471217
AT5G53590	SAUR-like auxin-responsive protein family;(source:Araport11)	SMALL AUXIN UPREGULATED RNA 30 (SAUR30)	HORVU0Hr1G016130	1.153	0.765667	0.674	0.970667	-0.656606	0.241559	0.149972	0.561364	0.754424	0.252516	0.407629	0.857165	0.405451
NA	NA	NA	HORVU0Hr1G016140	5.13267	3.65267	4.379	3.63733	-0.531907	0.00653656	0.000985526	-0.214966	0.831505	0.323597	0.066764	1	0.761949
AT4G09040	Binds to the chloroplast psbA RNA. Has little effect on chloroplast gene expression under laboratory growth conditions.	(CP33C)	HORVU0Hr1G016150	1.269	1.41167	1.622	1.12367	0.140273	0.616292	0.512168	-0.46972	0.487147	0.10437	-0.25011	0.845209	0.394261
NA	NA	NA	HORVU0Hr1G016170	4.78933	3.53133	3.61533	3.07867	-0.500872	0.0105142	0.00184219	-0.175782	0.88794	0.395028	-0.118889	0.997861	0.56774
AT4G10300	RmlC-like cupins superfamily protein;(source:Araport11)	(TRR14)	HORVU0Hr1G016180	4.362	6.01267	3.91433	6.794	0.424426	0.0693209	0.0243256	0.854274	0.00390587	0.000105254	0.250189	0.700023	0.248327
AT4G28880	Member of CKL gene family (CKL-A group)	CASEIN KINASE I-LIKE 3 (ckl3)	HORVU0Hr1G016190	36.368	39.3407	39.196	39.0213	0.0734613	0.318541	0.211618	0.0494518	1	0.647921	0.0604631	1	0.577177
NA	NA	NA	HORVU0Hr1G016220	0.0896667	0.0463333	0.0313333	0.032	-1.11973	0.328788	0.220391	0.0260082	1	0.982725	-0.563074	1	0.608988
NA	NA	NA	HORVU0Hr1G016230	0	0	0	0	0.328573	0.407432	0.294152	0	1	1	0	1	1
NA	NA	NA	HORVU0Hr1G016250	3.64467	3.52433	3.69733	3.015	-0.0859983	0.658477	0.560552	-0.238804	0.782597	0.281698	-0.153757	0.934222	0.4909
NA	NA	NA	HORVU0Hr1G016310	4.91767	8.94133	3.51	8.09367	0.941386	0.0587535	0.0172052	1.26085	0.0206797	0.000915813	-0.0707732	1	0.849096
NA	NA	NA	HORVU0Hr1G016330	714.678	891.502	751.183	815.75	0.28381	0.0366762	0.0093975	0.176568	0.584387	0.147133	-0.0543066	1	0.655566
NA	NA	NA	HORVU0Hr1G016340	0.0803333	0.109333	0.101333	0	0.378539	0.833527	0.779516	-5.23011	0.480922	0.102206	-5.26308	0.441972	0.100861
NA	NA	NA	HORVU0Hr1G016350	13.9283	8.69433	9.00967	17.059	-0.662926	0.137435	0.0755574	0.963595	0.0582528	0.00379606	1.03759	0.0311962	0.00187389
NA	NA	NA	HORVU0Hr1G016360	0	0.019	0	0	1.10483	0.212415	0.127994	0	1	1	-2.94833	0.809434	0.351323
NA	NA	NA	HORVU0Hr1G016370	2.86333	3.599	4.407	2.61767	0.315227	0.182542	0.10653	-0.696779	0.049997	0.00306217	-0.386106	0.449043	0.104061
NA	NA	NA	HORVU0Hr1G016380	1.59567	3.802	2.97067	2.394	1.13571	0.0239317	0.00541923	-0.253855	0.916729	0.42676	-0.590916	0.337135	0.0638911
NA	NA	NA	HORVU0Hr1G016410	3.584	4.289	4.63633	3.10933	0.231708	0.545977	0.432359	-0.508911	0.387576	0.0692299	-0.380519	0.590212	0.175871
NA	NA	NA	HORVU0Hr1G016420	0	0	0	0	0.328573	0.51826	0.402632	0	1	1	0	1	1
NA	NA	NA	HORVU0Hr1G016430	55.9783	66.1847	64.5787	58.6783	0.211963	0.257018	0.162059	-0.0793137	1	0.605684	-0.100134	0.953667	0.514724
NA	NA	NA	HORVU0Hr1G016450	34.3113	44.2027	35.9787	40.493	0.333145	0.0035379	0.000428748	0.226031	0.335951	0.0544703	-0.0527075	1	0.653134
NA	NA	NA	HORVU0Hr1G016470	1.08733	0.424667	0.506667	0.687333	-1.31757	0.0688942	0.0210978	0.473276	0.785967	0.284554	0.755109	0.428233	0.0954887
NA	NA	NA	HORVU0Hr1G016480	4.26	2.14967	2.91	5.774	-1.02292	0.208117	0.12486	1.03274	0.261092	0.0355357	1.49088	0.0421626	0.00278756
NA	NA	NA	HORVU0Hr1G016510	0.980333	1.15167	1.03233	1.18467	0.205541	0.52838	0.41353	0.253379	0.909919	0.418944	0.126018	1	0.687505
NA	NA	NA	HORVU0Hr1G016530	0	0	0	0	0.328573	0.0693209	0.0336054	0	1	1	0	1	1
NA	NA	NA	HORVU0Hr1G016540	0.844667	0.142667	0.322333	0.306333	-2.93803	0.0512952	0.0144831	-0.0207338	1	0.981446	1.1846	0.632262	0.201819
NA	NA	NA	HORVU0Hr1G016560	0.311	0.125333	0.191333	0.0886667	-1.64929	0.176677	0.102451	-1.05044	0.822985	0.315633	-0.405341	1	0.705175
NA	NA	NA	HORVU0Hr1G016570	0	0	0	0	0.328573	0.0693209	0.0336054	0	1	1	0	1	1
NA	NA	NA	HORVU0Hr1G016590	0	0.008	0.0143333	0	0.855992	0.47528	0.358723	-2.62701	0.798072	0.293468	-1.92185	0.841404	0.390122
NA	NA	NA	HORVU0Hr1G016610	0	0	0	0	0.328573	0.513352	0.397608	0	1	1	0	1	1
NA	NA	NA	HORVU0Hr1G016630	24.9283	28.423	25.0957	26.1637	0.141619	0.31372	0.207431	0.117611	0.884291	0.391257	-0.0461183	1	0.736594
NA	NA	NA	HORVU0Hr1G016640	1.08267	0.413	0.733333	0.705	-1.50215	0.307689	0.202347	-0.0118669	1	0.989318	0.852145	0.801514	0.3435
NA	NA	NA	HORVU0Hr1G016650	1.137	1.27	0.952667	1.309	0.251443	0.67199	0.576018	0.502572	0.774137	0.273022	0.115217	1	0.799931
NA	NA	NA	HORVU0Hr1G016660	2.292	2.07367	1.80667	1.67167	-0.17665	0.558771	0.446512	-0.0591656	1	0.842639	-0.238947	0.871331	0.421504
NA	NA	NA	HORVU0Hr1G016680	3.042	2.671	3.53733	2.473	-0.220562	0.189715	0.111635	-0.463179	0.249064	0.0329773	-0.0422689	1	0.848789
NA	NA	NA	HORVU0Hr1G016690	0	0	0	0	0.328573	0.513804	0.3981	0	1	1	0	1	1
NA	NA	NA	HORVU0Hr1G016700	0	0	0	0	0.328573	0.0693209	0.0336054	0	1	1	0	1	1
NA	NA	NA	HORVU0Hr1G016720	42.137	43.608	39.851	38.3107	0.015712	0.882043	0.842948	-0.00169933	1	0.988345	-0.113131	0.790448	0.330884
NA	NA	NA	HORVU0Hr1G016780	103.16	60.3873	74.3627	53.7247	-0.807465	0.0017871	0.000162231	-0.416557	0.160525	0.0165177	-0.0933058	1	0.591179
NA	NA	NA	HORVU0Hr1G016820	14.0743	15.344	15.329	13.5953	0.0811561	0.333911	0.224845	-0.115795	0.857684	0.359572	-0.100355	0.877537	0.428588
NA	NA	NA	HORVU0Hr1G016830	0.213333	0.095	0.333333	0.284667	-1.23082	0.0693209	0.0216217	-0.16682	1	0.71257	1.58765	0.055155	0.00403486
NA	NA	NA	HORVU0Hr1G016840	6.827	5.152	6.79367	5.699	-0.4417	0.027908	0.00662497	-0.203716	0.828987	0.321338	0.2121	0.765849	0.307665
NA	NA	NA	HORVU0Hr1G016860	18.0637	17.6943	16.681	14.42	-0.0691767	0.445782	0.33109	-0.154016	0.705499	0.218735	-0.221142	0.379026	0.0777072
NA	NA	NA	HORVU0Hr1G016880	21.6147	17.0747	18.779	19.2863	-0.381271	0.00105752	7.56487e-05	0.0913468	0.965955	0.479791	0.247443	0.316744	0.056967
NA	NA	NA	HORVU0Hr1G016890	19.5827	24.7207	19.676	23.7713	0.296348	0.0979434	0.0505138	0.326533	0.266516	0.0367592	0.0172611	1	0.911831
NA	NA	NA	HORVU0Hr1G016920	126.699	111.248	120.072	118.713	-0.228899	0.0312152	0.00766303	0.0376887	1	0.761848	0.166644	0.598609	0.180697
NA	NA	NA	HORVU0Hr1G016930	8.782	7.835	7.50833	7.01933	-0.212806	0.291941	0.189309	-0.0427246	1	0.833758	-0.0905309	1	0.656861
NA	NA	NA	HORVU0Hr1G016940	0	0	0	0	0.328573	0.350085	0.24011	0	1	1	0	1	1
NA	NA	NA	HORVU0Hr1G016950	0.0386667	0	0	0	-1.5034	0.0178151	0.00368193	0	1	1	0	1	1
NA	NA	NA	HORVU0Hr1G016960	31.488	27.279	29.011	27.8527	-0.245037	0.0138335	0.00263064	-0.00538994	1	0.963441	0.101584	0.840421	0.389249
NA	NA	NA	HORVU0Hr1G016970	0	0	0	0	0.328573	0.0693209	0.0336054	0	1	1	0	1	1
NA	NA	NA	HORVU0Hr1G016980	0	0.035	0	0	1.87482	0.0901301	0.0458007	0	1	1	-3.70157	0.346004	0.0663966
NA	NA	NA	HORVU0Hr1G017000	19.5333	25.5243	21.7793	11.493	0.361349	0.0693209	0.0298467	-0.862222	1.56383e-05	1.4347e-07	-1.07174	1.59302e-08	6.75498e-11
NA	NA	NA	HORVU0Hr1G017010	0.006	0.058	0.0506667	0.0743333	2.2841	0.098835	0.0510579	0.536038	1	0.689313	0.391301	1	0.770702
NA	NA	NA	HORVU0Hr1G017020	92.6717	102.051	99.071	103.062	0.0972359	0.255304	0.160524	0.111731	0.857684	0.351625	0.0881425	0.910186	0.462595
NA	NA	NA	HORVU0Hr1G017050	21.5273	18.363	21.4243	18.974	-0.268363	0.0070619	0.00109273	-0.121035	0.835049	0.327098	0.119721	0.79406	0.335557
NA	NA	NA	HORVU0Hr1G017060	4.17633	3.094	3.38467	3.97667	-0.498589	0.0886711	0.0449193	0.27836	0.822221	0.314942	0.428372	0.495832	0.124521
NA	NA	NA	HORVU0Hr1G017070	12.9997	10.5997	12.183	12.1057	-0.331662	0.00974253	0.00167032	0.0458012	1	0.757953	0.266415	0.372071	0.0753436
NA	NA	NA	HORVU0Hr1G017080	14.0843	17.8233	18.8063	14.068	0.315931	0.0693209	0.025882	-0.356835	0.190689	0.0213535	-0.265297	0.407317	0.0877358
NA	NA	NA	HORVU0Hr1G017090	12.7313	10.944	13.221	10.1227	-0.254839	0.0280369	0.00667302	-0.331723	0.173937	0.0185481	-0.0421316	1	0.766957
NA	NA	NA	HORVU0Hr1G017100	9.76667	11.3423	12.8087	9.032	0.184314	0.130234	0.0708595	-0.445826	0.0394518	0.00220051	-0.254825	0.390826	0.0819705
NA	NA	NA	HORVU0Hr1G017110	6.30233	6.57667	7.07133	7.972	0.0164621	0.932817	0.908792	0.23492	0.735953	0.239482	0.35551	0.376253	0.0766588
NA	NA	NA	HORVU0Hr1G017120	23.5467	21.8827	22.7573	30.7177	-0.157068	0.299246	0.195623	0.485031	0.0195311	0.000849262	0.559687	0.00374137	0.000123914
NA	NA	NA	HORVU0Hr1G017130	8.07767	9.207	7.24667	7.172	0.140416	0.656187	0.557779	0.0348277	1	0.888207	-0.284422	0.702207	0.250148
NA	NA	NA	HORVU0Hr1G017140	2.426	2.362	2.15867	2.04267	-0.0570591	0.810613	0.750379	-0.0321535	1	0.902483	-0.140677	1	0.592054
NA	NA	NA	HORVU0Hr1G017160	17.4683	27.1647	18.6987	29.5177	0.582859	0.0719339	0.0351412	0.712419	0.0390848	0.00216631	0.191467	0.858725	0.406987
NA	NA	NA	HORVU0Hr1G017170	132.797	130.334	117.45	135.65	-0.0680166	0.252323	0.15818	0.26254	0.189353	0.0210709	0.130029	0.706484	0.253005
NA	NA	NA	HORVU0Hr1G017180	4.08167	3.82467	3.79033	3.33833	-0.170464	0.407323	0.293498	-0.126184	1	0.579889	-0.121393	1	0.595889
NA	NA	NA	HORVU0Hr1G017200	0	0.0433333	0.0286667	0.0546667	1.98361	0.297908	0.194524	0.877483	1	0.702153	0.374657	1	0.870083
NA	NA	NA	HORVU0Hr1G017210	0.0173333	0.0283333	0.0196667	0	0.343055	0.842865	0.791961	-3.01635	0.714549	0.225005	-3.43343	0.607786	0.186614
NA	NA	NA	HORVU0Hr1G017220	0.570667	0.750333	1.19133	0.564	0.580367	0.413343	0.300079	-1.00614	0.308911	0.0471717	-0.340609	0.947751	0.507512
NA	NA	NA	HORVU0Hr1G017230	11.3483	46.8587	24.6567	27.2083	2.21045	0.000299983	1.0769e-05	0.206813	0.995096	0.518184	-0.710458	0.200023	0.0269056
NA	NA	NA	HORVU0Hr1G017240	0.446667	0.723667	0.620667	0.645667	0.652476	0.0939412	0.0480843	0.109434	1	0.755083	-0.0990869	1	0.775824
NA	NA	NA	HORVU0Hr1G017250	0.826333	0.431667	0.939333	0.514333	-1.34734	0.190929	0.112473	-0.816772	0.720599	0.229008	0.317003	1	0.646287
NA	NA	NA	HORVU0Hr1G017260	76.4213	98.6363	100.018	88.8803	0.342607	0.00673694	0.00102622	-0.112164	0.879064	0.386335	-0.0749812	0.99334	0.562687
NA	NA	NA	HORVU0Hr1G017270	0.00633333	0.00733333	0.0476667	0.0223333	0.320927	0.731606	0.64946	-0.997698	1	0.543528	1.2315	0.94052	0.498661
NA	NA	NA	HORVU0Hr1G017280	0.268333	0.325	0.279667	0.185333	0.36595	0.586041	0.47767	-0.526047	0.854366	0.34851	-0.73534	0.606985	0.186142
NA	NA	NA	HORVU0Hr1G017290	0	0	0	0	0.328573	0.0693209	0.0336054	0	1	1	0	1	1
NA	NA	NA	HORVU0Hr1G017320	16.3007	8.84933	10.5693	8.855	-0.905927	0.000165727	4.204e-06	-0.201514	0.754424	0.252512	0.0756734	1	0.669666
NA	NA	NA	HORVU0Hr1G017330	85.3867	121.82	130.419	98.3797	0.481361	0.0273978	0.0064736	-0.346455	0.280724	0.0401487	-0.230861	0.583062	0.171342
NA	NA	NA	HORVU0Hr1G017350	0.214667	0.036	0.08	0.0556667	-2.28915	0.0794282	0.0394819	-0.444852	1	0.730894	0.726673	1	0.595535
NA	NA	NA	HORVU0Hr1G017360	191.637	189.533	215.394	185.448	-0.0573872	0.489008	0.372434	-0.161422	0.634171	0.17527	0.0421181	1	0.723693
NA	NA	NA	HORVU0Hr1G017370	114.527	106.42	98.5227	102.445	-0.147583	0.408314	0.294953	0.109677	0.967216	0.481714	0.0180419	1	0.907859
NA	NA	NA	HORVU0Hr1G017380	16.292	10.2377	12.6067	15.0117	-0.70318	0.0758087	0.0373404	0.2924	0.85058	0.343273	0.620286	0.277382	0.0454403
NA	NA	NA	HORVU0Hr1G017400	0.519333	0.921	0.802667	0.947667	0.799687	0.0296031	0.00715674	0.276426	0.874668	0.382354	0.0949441	1	0.762896
NA	NA	NA	HORVU0Hr1G017440	1.101	0.912333	0.996333	0.872	-0.313014	0.341509	0.232283	-0.145441	1	0.6537	0.014419	1	0.965064
NA	NA	NA	HORVU0Hr1G017450	16.2863	14.9567	13.9707	15.4717	-0.159491	0.141695	0.0784254	0.203444	0.557096	0.134025	0.122689	0.819541	0.366366
NA	NA	NA	HORVU0Hr1G017480	0.159333	0.172667	0.137333	0.135667	-0.0700508	0.897074	0.862501	0.0590922	1	0.91899	-0.202042	1	0.724396
NA	NA	NA	HORVU0Hr1G017490	6.29433	11.8163	18.1563	9.98267	0.978941	0.136433	0.0748868	-0.794144	0.299241	0.0445305	-0.167756	1	0.67007
NA	NA	NA	HORVU0Hr1G017510	53.2117	46.8233	43.984	49.152	-0.227919	0.0265021	0.00620477	0.21399	0.358483	0.0607121	0.142246	0.649118	0.212578
NA	NA	NA	HORVU0Hr1G017530	28.6437	27.0417	30.5613	21.6563	-0.120518	0.572728	0.46225	-0.442564	0.0911326	0.00718222	-0.246699	0.517012	0.134445
NA	NA	NA	HORVU0Hr1G017540	135.273	97.712	103.922	117.308	-0.526319	0.0136788	0.00259332	0.226403	0.614001	0.163487	0.333048	0.26015	0.0406005
NA	NA	NA	HORVU0Hr1G017560	14.9907	36.321	17.4897	16.9703	1.20449	0.000303945	1.10352e-05	0.0151584	1	0.935463	-1.01694	5.40575e-06	6.01875e-08
NA	NA	NA	HORVU0Hr1G017570	3.52367	3.81933	4.539	3.51567	0.116974	0.698119	0.608101	-0.311088	0.74747	0.247169	-0.0509119	1	0.850775
NA	NA	NA	HORVU0Hr1G017610	0.989667	1.66633	1.76267	1.32533	0.868747	0.0693209	0.0223239	-0.342656	0.820389	0.313575	-0.249689	0.912823	0.465328
NA	NA	NA	HORVU0Hr1G017620	27.5267	27.4823	29.0367	25.923	-0.0434346	0.486454	0.369739	-0.108385	0.825477	0.317906	-0.00976339	1	0.928569
NA	NA	NA	HORVU0Hr1G017670	2.01833	3.21467	2.23	2.62333	0.606212	0.0693209	0.0239858	0.295065	0.814082	0.307675	-0.211592	0.907678	0.460045
NA	NA	NA	HORVU0Hr1G017680	11.2353	12.26	12.045	11.4337	0.0843476	0.447912	0.333099	-0.0199362	1	0.885392	-0.0252505	1	0.855524
NA	NA	NA	HORVU0Hr1G017690	0.019	0.101667	0.023	0.0103333	2.08872	0.0265274	0.00621136	-0.960311	0.989446	0.511602	-2.94802	0.164525	0.0197901
NA	NA	NA	HORVU0Hr1G017710	0.0716667	0.035	0	0	-0.789561	0.39294	0.278307	0	1	1	-3.70042	0.338886	0.0644186
NA	NA	NA	HORVU0Hr1G017720	0.202333	2.91	6.86767	2.22333	5.29447	0.103237	0.0538293	-1.57296	0.543349	0.128492	-0.311073	1	0.758997
NA	NA	NA	HORVU0Hr1G017740	27.5907	33.2293	31.9683	35.4183	0.228561	0.00222624	0.000223489	0.203612	0.344891	0.0567938	0.164865	0.493411	0.123356
NA	NA	NA	HORVU0Hr1G017750	0.045	0.056	0.0766667	0.0496667	0.261525	0.837841	0.785705	-0.562085	1	0.642854	-0.10345	1	0.932726
NA	NA	NA	HORVU0Hr1G017760	160.475	162.09	132.356	285.59	-0.0511088	0.915929	0.886145	1.15556	0.177925	0.0192546	0.881281	0.365099	0.0727175
NA	NA	NA	HORVU0Hr1G017790	6.702	7.28433	6.71	8.004	0.0934578	0.755809	0.679919	0.309771	0.553377	0.132444	0.205114	0.777575	0.319008
NA	NA	NA	HORVU0Hr1G017800	16.8247	17.2413	18.129	16.4913	-0.00570963	0.94112	0.920009	-0.0812458	0.978595	0.496799	0.00946359	1	0.93719
NA	NA	NA	HORVU0Hr1G017830	0.231667	0.198667	0.279333	0.0896667	-0.359824	0.470794	0.354314	-1.54472	0.0739152	0.00533755	-1.10015	0.327815	0.0609028
NA	NA	NA	HORVU0Hr1G017840	0	0	0	0	0.328573	0.555152	0.442868	0	1	1	0	1	1
NA	NA	NA	HORVU0Hr1G017850	0.270333	0.153	0.142333	0.0596667	-0.811003	0.160992	0.0915296	-1.18586	0.442124	0.0878258	-1.22603	0.384603	0.0797191
NA	NA	NA	HORVU0Hr1G017940	0.00733333	0	0	0	-0.230898	0.592352	0.484717	0	1	1	0	1	1
NA	NA	NA	HORVU0Hr1G017950	0.0223333	0.0446667	0	0.0103333	0.246673	0.838697	0.786761	2.25161	0.731239	0.236738	-1.80217	0.810169	0.355717
NA	NA	NA	HORVU0Hr1G017960	5.124	5.98633	5.193	5.51433	0.191017	0.438174	0.324164	0.141448	0.970278	0.486221	-0.0433575	1	0.830659
NA	NA	NA	HORVU0Hr1G017970	0.014	0.16	0.164333	0.153667	2.34886	0.291185	0.188614	-0.0257224	1	0.983847	-0.0111033	1	0.992976
NA	NA	NA	HORVU0Hr1G018000	6.58267	7.78533	7.41667	7.59067	0.203401	0.26446	0.167854	0.0922054	1	0.61454	0.0434754	1	0.812522
NA	NA	NA	HORVU0Hr1G018020	0	0	0	0	0.328573	0.0693209	0.0336054	0	1	1	0	1	1
NA	NA	NA	HORVU0Hr1G018030	0	0	0.019	0.0406667	0.328573	0.722861	0.638631	1.07444	1	0.779531	3.99539	0.688526	0.240755
NA	NA	NA	HORVU0Hr1G018040	0	0	0	0	0.328573	0.0693209	0.0336054	0	1	1	0	1	1
NA	NA	NA	HORVU0Hr1G018050	0	0	0	0.00333333	0.328573	0.191788	0.113119	1.1704	0.964907	0.478568	1.1704	0.931596	0.488307
NA	NA	NA	HORVU0Hr1G018060	0	0	0	0	0.328573	0.0693209	0.0336054	0	1	1	0	1	1
NA	NA	NA	HORVU0Hr1G018090	0.0286667	0.0653333	0.02	0.0243333	1.21717	0.470099	0.353668	0.244612	1	0.910932	-1.28579	0.98847	0.556518
NA	NA	NA	HORVU0Hr1G018100	54.745	39.746	49.1667	41.3423	-0.504	4.57013e-05	4.62674e-07	-0.195911	0.417585	0.0792736	0.130963	0.691862	0.242824
NA	NA	NA	HORVU0Hr1G018120	0.391667	0.0943333	0	0	-2.46085	0.0223718	0.00496889	0	1	1	-5.09557	0.194391	0.0256408
NA	NA	NA	HORVU0Hr1G018140	36.4573	28.282	32.1727	28.374	-0.401614	0.00515175	0.000710296	-0.127008	0.840513	0.332747	0.0772492	0.988925	0.557176
NA	NA	NA	HORVU0Hr1G018160	0.00666667	0	0	0	-0.201079	0.627932	0.52602	0	1	1	0	1	1
NA	NA	NA	HORVU0Hr1G018170	0.0263333	0	0.0143333	0.0213333	-0.727871	0.451623	0.336545	0.522859	1	0.869418	3.1354	0.707349	0.253549
NA	NA	NA	HORVU0Hr1G018180	0	0	0	0	0.328573	0.0693209	0.0336054	0	1	1	0	1	1
NA	NA	NA	HORVU0Hr1G018190	30.8113	20.9043	25.845	26.6133	-0.602395	0.0316673	0.00779704	0.0930669	1	0.648713	0.416474	0.265834	0.0423214
NA	NA	NA	HORVU0Hr1G018200	57.7833	60.9563	64.5277	68.9337	0.0355085	0.657791	0.559721	0.152299	0.607453	0.15978	0.251137	0.169538	0.0206993
NA	NA	NA	HORVU0Hr1G018210	28.0857	22.1783	23.6993	25.6797	-0.378073	0.00426964	0.000551931	0.168896	0.671083	0.196501	0.284494	0.21454	0.0301728
NA	NA	NA	HORVU0Hr1G018240	6.08467	8.40233	8.208	7.973	0.43825	0.0540462	0.0154562	0.0196758	1	0.920717	-0.000673004	1	0.997289
NA	NA	NA	HORVU0Hr1G018250	0	0	0	0	0.328573	0.114605	0.0609646	0	1	1	0	1	1
NA	NA	NA	HORVU0Hr1G018260	0.085	0.0696667	0.144	0.119	-0.185564	0.831935	0.777266	-0.218702	1	0.739962	0.848608	0.709051	0.254568
NA	NA	NA	HORVU0Hr1G018270	0.0183333	2.67633	0	0.517667	7.02689	7.73606e-05	1.20928e-06	7.60754	1.91764e-09	6.39934e-12	-2.2623	0.000842442	2.04401e-05
NA	NA	NA	HORVU0Hr1G018280	3.286	2.70333	4.86767	1.78167	-0.271297	0.415618	0.302127	-1.39801	3.16711e-05	3.19452e-07	-0.530045	0.313363	0.0558951
NA	NA	NA	HORVU0Hr1G018290	1.85667	1.98433	2.482	1.45367	0.0141385	0.966813	0.956091	-0.705055	0.174367	0.0186595	-0.359339	0.682778	0.236537
NA	NA	NA	HORVU0Hr1G018300	320.509	274.853	315.429	306.182	-0.262857	0.000544738	2.81288e-05	0.0106793	1	0.923784	0.227828	0.262979	0.0414643
NA	NA	NA	HORVU0Hr1G018320	13.9613	26.446	19.4753	10.828	0.974819	0.013533	0.00255923	-0.778619	0.0426526	0.00245056	-1.2117	0.000152029	2.79544e-06
NA	NA	NA	HORVU0Hr1G018350	0	0	0	0	0.328573	0.399883	0.285752	0	1	1	0	1	1
NA	NA	NA	HORVU0Hr1G018360	0.0703333	0.0216667	0.0273333	0.125	-0.869331	0.65549	0.556842	2.19411	0.742666	0.243661	2.50005	0.618651	0.192855
NA	NA	NA	HORVU0Hr1G018370	43.0433	36.979	38.6853	39.949	-0.250901	0.0474902	0.0131089	0.10086	0.905696	0.414795	0.185352	0.517687	0.134828
NA	NA	NA	HORVU0Hr1G018380	82.5443	90.3913	88.8383	82.1397	0.0934422	0.170388	0.0979404	-0.0564532	1	0.624388	-0.0653006	1	0.571349
NA	NA	NA	HORVU0Hr1G018390	0	0	0	0	0.328573	0.0693209	0.0336054	0	1	1	0	1	1
NA	NA	NA	HORVU0Hr1G018410	0	0	0	0	0.328573	0.335728	0.226783	0	1	1	0	1	1
NA	NA	NA	HORVU0Hr1G018430	0	0	0	0	0.328573	0.0693209	0.0336054	0	1	1	0	1	1
NA	NA	NA	HORVU0Hr1G018450	0	0	0	0	0.328573	0.33819	0.229411	0	1	1	0	1	1
NA	NA	NA	HORVU0Hr1G018470	0	0	0.00766667	0	0.328573	0.647268	0.547388	-1.9138	0.857684	0.354455	0	1	1
NA	NA	NA	HORVU0Hr1G018480	0	0	0	0	0.328573	0.0693209	0.0336054	0	1	1	0	1	1
NA	NA	NA	HORVU0Hr1G018510	306.559	262.674	297.412	257.796	-0.263707	0.00467405	0.000621381	-0.152324	0.669794	0.195239	0.0459195	1	0.696269
NA	NA	NA	HORVU0Hr1G018520	0.002	0	0	0	0.083445	0.845611	0.795963	0	1	1	0	1	1
NA	NA	NA	HORVU0Hr1G018530	0	0	0	0	0.328573	0.0693209	0.0336054	0	1	1	0	1	1
NA	NA	NA	HORVU0Hr1G018560	0.00333333	0.00466667	0.004	0	0.331623	0.486746	0.370064	-1.24494	0.972928	0.49004	-1.36153	0.917692	0.471913
NA	NA	NA	HORVU0Hr1G018570	0	0	0	0	0.328573	0.0693209	0.0336054	0	1	1	0	1	1
NA	NA	NA	HORVU0Hr1G018590	0	0.0463333	0.008	0	1.91085	0.0819602	0.0409441	-1.90489	0.853915	0.347741	-4.09161	0.411087	0.0891937
NA	NA	NA	HORVU0Hr1G018670	0	0	0	0	0.328573	0.0693209	0.0336054	0	1	1	0	1	1
NA	NA	NA	HORVU0Hr1G018690	7.01833	8.70967	7.983	7.35467	0.27397	0.262689	0.166465	-0.0646975	1	0.754407	-0.173007	0.854345	0.402896
NA	NA	NA	HORVU0Hr1G018710	10.0097	12.2347	12.921	10.2307	0.255885	0.240863	0.149461	-0.282498	0.541186	0.127297	-0.184868	0.778139	0.319573
NA	NA	NA	HORVU0Hr1G018730	1.77	0.750667	1.14267	0.333	-1.38602	0.00948932	0.00161191	-1.72018	0.00525184	0.00015523	-1.07915	0.166368	0.0201245
NA	NA	NA	HORVU0Hr1G018770	0.271667	0.272333	0.592333	0.489333	0.0211058	0.970331	0.960276	-0.216754	1	0.606299	0.890066	0.300293	0.0518202
NA	NA	NA	HORVU0Hr1G018780	1.082	0.505333	1.202	0.444667	-1.14067	0.0114111	0.00204715	-1.36277	0.00646546	0.00020332	-0.114879	1	0.771452
NA	NA	NA	HORVU0Hr1G018800	0	31.3497	0	3.64467	11.4382	9.62507e-05	1.72433e-06	10.4025	1.69094e-18	1.61224e-21	-3.01359	2.4111e-05	3.31522e-07
NA	NA	NA	HORVU0Hr1G018810	0.013	153.473	0.098	17.999	12.9747	0.00018082	4.85256e-06	7.52888	2.99378e-26	1.27698e-29	-3.0051	4.10323e-07	2.8942e-09
NA	NA	NA	HORVU0Hr1G018820	0	0	0	0	0.328573	0.0693209	0.0336054	0	1	1	0	1	1
NA	NA	NA	HORVU0Hr1G018830	28.9887	23.3393	24.416	23.7797	-0.349816	0.00990258	0.00170671	0.0167868	1	0.900283	0.0994843	0.906534	0.458944
NA	NA	NA	HORVU0Hr1G018840	0	0	0	0	0.328573	0.0693209	0.0336054	0	1	1	0	1	1
NA	NA	NA	HORVU0Hr1G018850	0.007	0.0223333	0	0.00866667	0.685088	0.443482	0.328948	2.11192	0.81552	0.309423	-1.06392	1	0.686274
NA	NA	NA	HORVU0Hr1G018890	3.861	3.131	2.93467	2.30533	-0.317513	0.540494	0.425947	-0.300658	1	0.569553	-0.368269	0.930176	0.486323
NA	NA	NA	HORVU0Hr1G018910	0	0	0	0	0.328573	0.0693209	0.0336054	0	1	1	0	1	1
NA	NA	NA	HORVU0Hr1G018940	0	0	0	0	0.328573	0.0693209	0.0336054	0	1	1	0	1	1
NA	NA	NA	HORVU0Hr1G018970	4.36167	2.89967	3.78433	4.88733	-0.557552	0.169196	0.0971264	0.413823	0.673494	0.198018	0.823138	0.11439	0.011449
NA	NA	NA	HORVU0Hr1G018980	0.423	0.393	0.356667	0.246333	-0.06709	0.88634	0.848378	-0.514597	0.77007	0.269304	-0.636991	0.582027	0.170702
NA	NA	NA	HORVU0Hr1G019020	0.848667	1.02667	1.31333	2.189	0.0604803	0.934921	0.911832	0.791606	0.394431	0.0715726	1.17102	0.0954918	0.00879431
NA	NA	NA	HORVU0Hr1G019050	0	0	0	0.00533333	0.328573	0.176287	0.102141	1.64039	0.86184	0.368146	1.64039	0.832162	0.378612
NA	NA	NA	HORVU0Hr1G019110	0	0	0	0	0.328573	0.0693209	0.0336054	0	1	1	0	1	1
NA	NA	NA	HORVU0Hr1G019120	0	0	0	0	0.328573	0.0693209	0.0336054	0	1	1	0	1	1
NA	NA	NA	HORVU0Hr1G019280	0	0	0	0	0.328573	0.0693209	0.0336054	0	1	1	0	1	1
NA	NA	NA	HORVU0Hr1G019300	19.962	12.246	9.81833	11.86	-0.783934	0.015053	0.00294792	0.320632	0.736843	0.240031	0.0227411	1	0.93345
NA	NA	NA	HORVU0Hr1G019330	0	0	0	0	0.328573	0.0693209	0.0336054	0	1	1	0	1	1
NA	NA	NA	HORVU0Hr1G019350	0	0	0	0	0.328573	0.0693209	0.0336054	0	1	1	0	1	1
NA	NA	NA	HORVU0Hr1G019360	0	0	0	0	0.328573	0.0693209	0.0336054	0	1	1	0	1	1
NA	NA	NA	HORVU0Hr1G019370	2.76233	1.441	1.817	1.586	-1.08781	0.0322698	0.00798829	-0.138359	1	0.721102	0.209939	1	0.592321
NA	NA	NA	HORVU0Hr1G019390	7.27233	5.03367	5.003	5.438	-0.565543	0.0215852	0.00475746	0.171781	0.936405	0.445861	0.188304	0.856522	0.404675
NA	NA	NA	HORVU0Hr1G019400	0	0	0	0	0.328573	0.0693209	0.0336054	0	1	1	0	1	1
NA	NA	NA	HORVU0Hr1G019410	0.778	0.722667	0.861	0.691667	-0.142698	0.641488	0.540762	-0.259729	0.901059	0.410403	0.0125321	1	0.969209
NA	NA	NA	HORVU0Hr1G019420	0	0	0	0	0.328573	0.381733	0.268438	0	1	1	0	1	1
NA	NA	NA	HORVU0Hr1G019430	0	0	0	0.00233333	0.328573	0.515421	0.399741	0.885232	1	0.550894	0.885232	0.991362	0.559815
NA	NA	NA	HORVU0Hr1G019450	0	0	0	0	0.328573	0.0693209	0.0336054	0	1	1	0	1	1
NA	NA	NA	HORVU0Hr1G019500	63.6217	76.283	72.6327	66.1407	0.22917	0.172842	0.0996588	-0.0804688	1	0.584097	-0.130513	0.82792	0.374771
NA	NA	NA	HORVU0Hr1G019530	0	0	0	0	0.328573	0.540875	0.426593	0	1	1	0	1	1
NA	NA	NA	HORVU0Hr1G019560	0.039	0.0666667	0	0.102	0.581342	0.656873	0.558593	5.27373	0.0205308	0.00090458	0.704682	0.944054	0.503228
NA	NA	NA	HORVU0Hr1G019570	0	0	0	0	0.328573	0.0693209	0.0336054	0	1	1	0	1	1
NA	NA	NA	HORVU0Hr1G019590	0.019	0.00966667	0.007	0.0196667	-0.442522	0.591868	0.484128	1.181	1	0.575708	0.97314	1	0.645027
NA	NA	NA	HORVU0Hr1G019600	0	0	0	0	0.328573	0.560636	0.448843	0	1	1	0	1	1
NA	NA	NA	HORVU0Hr1G019610	17.592	20.4673	19.9473	17.3397	0.174031	0.036938	0.00948959	-0.146507	0.713327	0.224191	-0.164418	0.58653	0.173418
NA	NA	NA	HORVU0Hr1G019620	14.244	10.0757	11.723	10.2857	-0.536072	0.00270767	0.000293276	-0.136859	0.901245	0.410631	0.102127	0.976987	0.541894
NA	NA	NA	HORVU0Hr1G019630	1.993	3.73733	2	2.11133	0.842501	0.00917221	0.00153917	0.135339	1	0.55307	-0.743983	0.0155882	0.000754478
NA	NA	NA	HORVU0Hr1G019640	0	0.00733333	0	0	0.855513	0.198581	0.117888	0	1	1	-1.90507	0.810078	0.354311
NA	NA	NA	HORVU0Hr1G019650	0.311333	0.601667	0.355333	0.192	1.00612	0.0693209	0.0271818	-0.785419	0.505965	0.11193	-1.53765	0.0212934	0.00112672
NA	NA	NA	HORVU0Hr1G019660	0	0	0	0	0.328573	0.0693209	0.0336054	0	1	1	0	1	1
NA	NA	NA	HORVU0Hr1G019670	3.118	2.187	2.537	2.64667	-0.540398	0.0478773	0.013259	0.121873	1	0.652647	0.352126	0.628102	0.198669
NA	NA	NA	HORVU0Hr1G019680	5.046	3.59967	2.95367	5.13467	-0.657461	0.0994531	0.0514197	0.844497	0.163319	0.0169442	0.578257	0.440813	0.100407
NA	NA	NA	HORVU0Hr1G019690	5.90067	4.37867	3.69233	5.668	-0.554396	0.104898	0.0548822	0.66975	0.233777	0.0296628	0.439672	0.549929	0.151946
NA	NA	NA	HORVU0Hr1G019700	28.265	40.7723	34.7043	31.478	0.504442	0.00615278	0.000905279	-0.0822985	1	0.561197	-0.299918	0.23353	0.034196
NA	NA	NA	HORVU0Hr1G019710	41.0453	47.451	44.0047	42.0897	0.170177	0.136011	0.0746107	-0.00873366	1	0.942222	-0.101273	0.85235	0.400839
NA	NA	NA	HORVU0Hr1G019750	11.4817	9.194	11.0597	9.33233	-0.361382	0.00538415	0.000757469	-0.193087	0.673666	0.198233	0.0905626	0.982844	0.550176
NA	NA	NA	HORVU0Hr1G019760	2.879	2.13867	3.21467	2.33867	-0.455628	0.041535	0.0110326	-0.409214	0.463785	0.095815	0.196282	0.885387	0.436182
NA	NA	NA	HORVU0Hr1G019770	24.059	23.492	26.0153	22.65	-0.0764054	0.424272	0.310787	-0.1429	0.740279	0.24219	0.0216948	1	0.859655
NA	NA	NA	HORVU0Hr1G019780	7.22467	5.26467	6.191	5.32967	-0.480581	0.0165658	0.00333484	-0.162764	0.915635	0.425357	0.0899311	1	0.662427
NA	NA	NA	HORVU0Hr1G019800	3.88233	8.71233	4.22067	4.38433	1.11289	0.00848476	0.00139103	0.113315	1	0.651057	-0.912531	0.00631356	0.000239069
NA	NA	NA	HORVU0Hr1G019830	11.587	6.857	8.10733	13.2043	-0.902653	0.0376471	0.0097294	0.749742	0.272168	0.0382142	1.00884	0.0696157	0.00557382
NA	NA	NA	HORVU0Hr1G019840	8.99467	19.732	11.469	8.652	1.08831	0.00063281	3.55504e-05	-0.344764	0.391422	0.0706632	-1.11137	7.58887e-07	5.82661e-09
NA	NA	NA	HORVU0Hr1G019850	0	0	0	0.0103333	0.328573	0.552876	0.440137	2.26191	0.765892	0.264693	2.26191	0.729613	0.27462
NA	NA	NA	HORVU0Hr1G019870	191.512	206.046	307.554	170.087	-0.0388699	0.945464	0.926438	-0.803232	0.224864	0.0279846	-0.198085	1	0.585688
NA	NA	NA	HORVU0Hr1G019920	0.276	0.302333	0.364333	0.269	0.0212374	0.965834	0.954735	-0.386553	0.865171	0.372376	-0.107728	1	0.810288
NA	NA	NA	HORVU0Hr1G019930	0.457333	0.665	1.57967	1.061	0.167504	0.83727	0.784981	-0.530547	0.792912	0.289771	0.740263	0.549526	0.151777
NA	NA	NA	HORVU0Hr1G019940	0.0233333	0.03	0.0623333	0.025	0.240099	0.779134	0.708953	-1.28193	0.705499	0.218954	-0.269776	1	0.817865
NA	NA	NA	HORVU0Hr1G019950	3.39367	5.39	10.704	4.84767	0.379201	0.702893	0.614016	-1.09751	0.390808	0.0703096	-0.072702	1	0.903718
NA	NA	NA	HORVU0Hr1G020040	1.24433	0.568667	0.568333	0.88	-1.51605	0.0693209	0.0229745	0.664169	0.73962	0.241622	0.678479	0.679375	0.232953
NA	NA	NA	HORVU0Hr1G020070	0	0	0	0	0.328573	0.0693209	0.0336054	0	1	1	0	1	1
NA	NA	NA	HORVU0Hr1G020090	0	0.008	0.008	0.00866667	0.855992	0.311156	0.205241	0.255082	1	0.888153	0.215164	1	0.907833
NA	NA	NA	HORVU0Hr1G020110	32.4427	33.248	35.361	30.8923	-0.00463727	0.950259	0.933331	-0.13943	0.668794	0.194723	-0.0323361	1	0.764295
NA	NA	NA	HORVU0Hr1G020130	10.5787	11.7263	12.3343	10.894	0.111246	0.39125	0.276697	-0.121856	0.894042	0.401876	-0.0299786	1	0.837327
NA	NA	NA	HORVU0Hr1G020140	3.086	4.00033	3.53467	3.53967	0.325505	0.188776	0.110954	0.0592748	1	0.806567	-0.107077	1	0.657809
NA	NA	NA	HORVU0Hr1G020160	0.015	0	0	0	-0.495896	0.576233	0.466061	0	1	1	0	1	1
NA	NA	NA	HORVU0Hr1G020180	0.0116667	0.217667	0	0.267	2.72916	0.198914	0.118121	6.61962	0.102814	0.00845182	0.367754	1	0.851139
NA	NA	NA	HORVU0Hr1G020200	23.067	25.0123	26.5157	22.4673	0.083467	0.463937	0.348045	-0.181287	0.600204	0.155792	-0.0792163	0.971374	0.536175
NA	NA	NA	HORVU0Hr1G020210	31.5657	28.6937	25.895	25.3233	-0.185798	0.148635	0.0831329	0.0216223	1	0.869391	-0.10718	0.865988	0.415058
NA	NA	NA	HORVU0Hr1G020220	1.78167	1.073	1.85767	1.226	-0.779072	0.0164825	0.00331073	-0.545434	0.402282	0.0741173	0.265885	0.854211	0.402768
NA	NA	NA	HORVU0Hr1G020230	0	0	0	0	0.328573	0.0693209	0.0336054	0	1	1	0	1	1
NA	NA	NA	HORVU0Hr1G020240	0.0543333	0.126	0.121667	0.228	0.696385	0.74022	0.660672	0.900742	0.942592	0.45293	0.913407	0.89677	0.448439
NA	NA	NA	HORVU0Hr1G020250	0	0.00733333	0	0	0.855513	0.0184626	0.00388615	0	1	1	-1.90327	0.811329	0.358704
NA	NA	NA	HORVU0Hr1G020260	22.5357	26.5683	25.5533	23.956	0.19577	0.0422809	0.0112738	-0.0385429	1	0.743817	-0.0758337	0.959272	0.52072
NA	NA	NA	HORVU0Hr1G020270	3.58967	3.99067	4.01133	2.922	0.116391	0.564824	0.453378	-0.402363	0.376735	0.0661307	-0.373439	0.411866	0.0895968
NA	NA	NA	HORVU0Hr1G020280	0.335	0.788333	0.235667	0.117	1.3594	0.541149	0.426863	-0.943891	0.970437	0.486495	-2.7059	0.307315	0.0540143
NA	NA	NA	HORVU0Hr1G020290	0	0	0	0	0.328573	0.0693209	0.0336054	0	1	1	0	1	1
NA	NA	NA	HORVU0Hr1G020300	10.1303	7.12733	9.21033	6.92467	-0.542421	0.000187935	5.14903e-06	-0.359121	0.197303	0.0225892	0.0299563	1	0.851148
NA	NA	NA	HORVU0Hr1G020310	1.981	1.809	2.33167	1.286	-0.158804	0.579476	0.469789	-0.788432	0.0608089	0.00404365	-0.399754	0.551246	0.152573
NA	NA	NA	HORVU0Hr1G020320	11.1457	17.9047	8.02167	10.8643	0.627974	0.0201043	0.00433613	0.490861	0.0909324	0.00715276	-0.644456	0.00844492	0.000343687
NA	NA	NA	HORVU0Hr1G020330	0.678667	1.08533	0.624667	0.515667	0.573195	0.180415	0.105089	-0.204952	1	0.592777	-0.970747	0.0949678	0.0087289
NA	NA	NA	HORVU0Hr1G020340	4.40667	4.75767	5.988	2.94567	0.118402	0.674186	0.578746	-0.965758	0.000979279	1.83791e-05	-0.619574	0.0763013	0.00636649
NA	NA	NA	HORVU0Hr1G020350	3.54833	2.80767	4.08267	1.97333	-0.369705	0.110533	0.0583795	-0.978312	0.00295906	7.32804e-05	-0.427291	0.408711	0.0882399
NA	NA	NA	HORVU0Hr1G020360	11.3397	19.4447	18.9427	12.869	0.852795	0.023078	0.00517148	-0.495894	0.270821	0.0379257	-0.519719	0.21222	0.0297071
NA	NA	NA	HORVU0Hr1G020370	0	0.133	0	0.0343333	3.57121	0.019942	0.00428512	3.84895	0.274356	0.0388181	-1.71714	0.681785	0.235333
NA	NA	NA	HORVU0Hr1G020380	0	0	0	0	0.328573	0.0693209	0.0336054	0	1	1	0	1	1
NA	NA	NA	HORVU0Hr1G020400	3.79167	3.50133	4.74667	2.21667	-0.0989152	0.82317	0.766206	-1.03012	0.0159973	0.000656267	-0.582554	0.310981	0.0551425
NA	NA	NA	HORVU0Hr1G020420	24.9347	12.5537	15.4813	18.336	-1.06594	0.000786531	4.97712e-05	0.293155	0.646949	0.18174	0.615444	0.0675956	0.00533573
NA	NA	NA	HORVU0Hr1G020450	0	0	0	0	0.328573	0.36225	0.250862	0	1	1	0	1	1
NA	NA	NA	HORVU0Hr1G020460	0	0	0	0	0.328573	0.0693209	0.0336054	0	1	1	0	1	1
NA	NA	NA	HORVU0Hr1G020490	57.131	53.705	56.483	50.925	-0.12765	0.118679	0.0635454	-0.0940854	0.875498	0.383313	-0.00316285	1	0.976659
NA	NA	NA	HORVU0Hr1G020500	0	0	0	0	0.328573	0.0693209	0.0336054	0	1	1	0	1	1
NA	NA	NA	HORVU0Hr1G020520	0	0	0	0	0.328573	0.0693209	0.0336054	0	1	1	0	1	1
NA	NA	NA	HORVU0Hr1G020540	0	0	0	0	0.328573	0.0693209	0.0336054	0	1	1	0	1	1
NA	NA	NA	HORVU0Hr1G020550	0	0	0	0.00866667	0.328573	0.293748	0.191071	2.12455	0.782597	0.281994	2.12455	0.748292	0.292163
NA	NA	NA	HORVU0Hr1G020560	0.00666667	0	0.00533333	0	-0.408389	0.333153	0.22419	-1.50278	0.924167	0.433666	0	1	1
NA	NA	NA	HORVU0Hr1G020590	0	0	0	0	0.328573	0.598169	0.492238	0	1	1	0	1	1
NA	NA	NA	HORVU0Hr1G020630	0.0563333	0.123333	0.007	0.0343333	0.754405	0.61698	0.513027	2.00982	0.60504	0.158652	-1.55006	0.565087	0.160225
NA	NA	NA	HORVU0Hr1G020690	0	0	0	0	0.328573	0.0693209	0.0336054	0	1	1	0	1	1
NA	NA	NA	HORVU0Hr1G020700	0	0	0	0	0.328573	0.0693209	0.0336054	0	1	1	0	1	1
NA	NA	NA	HORVU0Hr1G020710	0	0	0	0	0.328573	0.0693209	0.0336054	0	1	1	0	1	1
NA	NA	NA	HORVU0Hr1G020720	6.62267	19.108	7.10533	10.7613	1.48435	6.81032e-05	9.70584e-07	0.655494	0.00951787	0.000336725	-0.751152	0.001101	2.83434e-05
NA	NA	NA	HORVU0Hr1G020730	59.7513	45.4343	50.5227	59.7957	-0.442839	0.0119364	0.00217164	0.295284	0.272917	0.0384432	0.46709	0.0208444	0.00109413
NA	NA	NA	HORVU0Hr1G020740	12.1537	7.09267	7.25967	10.6343	-0.809374	0.00103784	7.36422e-05	0.603465	0.02746	0.00133597	0.656835	0.0114494	0.000505318
NA	NA	NA	HORVU0Hr1G020750	13.209	18.9183	21.9083	19.865	0.604238	0.497329	0.38088	-0.071944	1	0.885274	0.135777	1	0.785483
NA	NA	NA	HORVU0Hr1G020770	0.208	0.150333	0.236333	0.389	-0.734424	0.396073	0.281797	0.778889	0.622028	0.167838	1.4743	0.133383	0.0144774
NA	NA	NA	HORVU0Hr1G020780	0.275667	1.15667	0.435333	0.661333	2.00998	0.00106823	7.65748e-05	0.64432	0.495336	0.107494	-0.741681	0.282086	0.046855
NA	NA	NA	HORVU0Hr1G020790	33.9163	32.475	30.8543	31.3877	-0.0994105	0.26446	0.16786	0.0812082	0.967279	0.481839	0.024834	1	0.82982
NA	NA	NA	HORVU0Hr1G020800	8.65133	8.94133	10.1323	7.663	0.00782311	0.953556	0.938219	-0.348095	0.217219	0.026548	-0.150075	0.80009	0.34244
NA	NA	NA	HORVU0Hr1G020810	1.21333	0.733667	0.996	0.802333	-0.781572	0.0411301	0.0108974	-0.272705	0.911174	0.420711	0.188862	1	0.589875
NA	NA	NA	HORVU0Hr1G020840	0.0826667	0.151333	0.0946667	0.148333	0.482659	0.651868	0.552637	0.775899	0.751693	0.250074	0.142397	1	0.823723
NA	NA	NA	HORVU0Hr1G020850	4.00567	5.51433	6.87933	5.43033	0.495327	0.0693209	0.0313244	-0.281384	0.648708	0.182907	0.0524397	1	0.805683
NA	NA	NA	HORVU0Hr1G020860	4.24567	4.558	5.12433	3.99133	0.120086	0.710722	0.623984	-0.301698	0.700931	0.21618	-0.120641	1	0.622752
NA	NA	NA	HORVU0Hr1G020900	0	0	0	0	0.328573	0.405918	0.292163	0	1	1	0	1	1
NA	NA	NA	HORVU0Hr1G020910	0.00433333	0	0	0.003	-0.162171	0.720812	0.63617	1.10351	0.969842	0.485326	1.10351	0.937431	0.495118
NA	NA	NA	HORVU0Hr1G020930	0.00433333	0	0	0.003	-0.162171	0.720812	0.63617	1.10351	0.969842	0.485326	1.10351	0.937431	0.495118
NA	NA	NA	HORVU0Hr1G020940	7.237	6.913	6.476	7.506	-0.110822	0.305476	0.200646	0.267663	0.471132	0.0984347	0.192983	0.680535	0.234002
NA	NA	NA	HORVU0Hr1G020950	0.0253333	0.008	0.0143333	0.011	-0.692658	0.460453	0.344817	-0.362127	1	0.857478	0.33263	1	0.877889
NA	NA	NA	HORVU0Hr1G020960	2.136	0.790667	2.72733	1.23067	-1.45149	0.00456594	0.000600543	-1.11249	0.029355	0.00146586	0.697044	0.324841	0.0598579
NA	NA	NA	HORVU0Hr1G020980	11.5277	8.63	10.5683	8.05933	-0.466496	0.00102049	7.20268e-05	-0.33778	0.254339	0.0340088	-0.0235725	1	0.883534
NA	NA	NA	HORVU0Hr1G021000	32.0507	29.3663	31.8323	26.1523	-0.165683	0.0436028	0.0117247	-0.227071	0.282039	0.0404571	-0.0940653	0.848402	0.397624
NA	NA	NA	HORVU0Hr1G021040	0.0723333	0.0486667	0.0553333	0.0593333	0.210826	0.886112	0.847945	0.178118	1	0.876528	0.339515	1	0.771261
NA	NA	NA	HORVU0Hr1G021050	25.9093	26.8157	30.1943	22.651	0.013338	0.908325	0.876395	-0.35664	0.0585738	0.00383511	-0.170438	0.577791	0.16843
NA	NA	NA	HORVU0Hr1G021060	76.4447	80.07	81.157	74.264	0.0253965	0.669049	0.572809	-0.0722979	0.970437	0.48645	-0.0343598	1	0.741049
NA	NA	NA	HORVU0Hr1G021100	0.177667	0.0443333	0.0576667	0.154	-2.82133	0.101203	0.0525502	1.4359	0.95595	0.468537	1.83975	0.816166	0.363613
NA	NA	NA	HORVU0Hr1G021120	0.245	0.119	0.154667	0.143333	-1.75863	0.157587	0.0891945	-0.0883063	1	0.925089	0.320089	1	0.740242
NA	NA	NA	HORVU0Hr1G021140	0	0	0	0	0.328573	0.363734	0.252136	0	1	1	0	1	1
NA	NA	NA	HORVU0Hr1G021200	29.3193	22.456	22.539	24.025	-0.410559	0.0128688	0.00239649	0.145414	0.825281	0.317648	0.169779	0.693663	0.244132
NA	NA	NA	HORVU0Hr1G021220	0	0	0	0	0.328573	0.0693209	0.0336054	0	1	1	0	1	1
NA	NA	NA	HORVU0Hr1G021230	97.8167	101.615	106.954	101.892	0.0132254	0.893804	0.858393	-0.014168	1	0.907932	0.0782463	0.961326	0.523344
NA	NA	NA	HORVU0Hr1G021240	0.033	0.024	0.00766667	0.0103333	0.110475	0.941552	0.920597	0.341628	1	0.859239	-0.98727	1	0.591559
NA	NA	NA	HORVU0Hr1G021280	3.66467	1.116	1.68633	0.669333	-1.67602	0.0049551	0.000673486	-1.29765	0.02978	0.00149591	-0.677073	0.445848	0.102533
NA	NA	NA	HORVU0Hr1G021290	0.123	0.121667	0.0916667	0.0623333	0.0537765	0.941064	0.919907	-0.536057	0.974343	0.491824	-0.933434	0.654064	0.215587
NA	NA	NA	HORVU0Hr1G021390	30.2937	40.5497	38.1893	28.2007	0.393279	0.0075136	0.00118562	-0.377497	0.0566057	0.00364731	-0.447103	0.0127196	0.000580528
NA	NA	NA	HORVU0Hr1G021400	0.363333	0.777	0.345333	0.747	0.945305	0.119919	0.0643171	1.16195	0.163176	0.0169047	0.0156486	1	0.97297
NA	NA	NA	HORVU0Hr1G021410	4.37833	9.059	5.34467	5.253	0.994589	2.77493e-05	2.12524e-07	0.0350538	1	0.835988	-0.70816	0.000859789	2.09473e-05
NA	NA	NA	HORVU0Hr1G021440	1.55233	1.67167	1.75933	1.16	0.124543	0.649721	0.550196	-0.540954	0.321206	0.0505886	-0.452051	0.451953	0.105325
NA	NA	NA	HORVU0Hr1G021450	4.57567	3.89467	4.752	3.17233	-0.264284	0.145111	0.080786	-0.532017	0.143612	0.0138621	-0.230349	0.748292	0.291938
NA	NA	NA	HORVU0Hr1G021460	0	0.0386667	0	0.154	1.3893	0.459125	0.343569	5.84684	0.0070781	0.00023052	2.08276	0.347298	0.066828
NA	NA	NA	HORVU0Hr1G021480	38.627	50.6283	37.6983	59.5563	0.346543	0.243423	0.151349	0.712606	0.11005	0.00935203	0.305196	0.720983	0.263535
NA	NA	NA	HORVU0Hr1G021500	0.397667	0.219	0.117	0.371	-0.975128	0.209573	0.125933	1.67534	0.0543745	0.00342987	0.842908	0.47806	0.116662
NA	NA	NA	HORVU0Hr1G021520	0.0136667	0.00266667	0.0336667	0.025	-0.266333	0.79839	0.734006	-0.318582	1	0.813998	2.37019	0.570543	0.163798
NA	NA	NA	HORVU0Hr1G021540	0.865333	2.01733	1.762	1.72667	1.19893	0.0052443	0.000730952	0.037157	1	0.902829	-0.153235	1	0.613475
NA	NA	NA	HORVU0Hr1G021590	0	0	0	0	0.328573	0.0693209	0.0336054	0	1	1	0	1	1
NA	NA	NA	HORVU0Hr1G021610	4.84367	6.052	4.245	4.67667	0.278292	0.199012	0.118184	0.194914	0.866821	0.374771	-0.301669	0.573378	0.165688
NA	NA	NA	HORVU0Hr1G021630	19.886	24.574	27.891	23.1727	0.293173	0.254693	0.160069	-0.210767	0.767635	0.266895	-0.00951708	1	0.960075
NA	NA	NA	HORVU0Hr1G021640	15.984	25.269	21.5863	20.3847	0.641659	0.000977442	6.84246e-05	-0.0266888	1	0.852007	-0.236122	0.4361	0.098567
NA	NA	NA	HORVU0Hr1G021670	3.832	3.73533	3.676	2.313	-0.0908815	0.709682	0.622768	-0.605735	0.125685	0.0112613	-0.612623	0.107722	0.010533
NA	NA	NA	HORVU0Hr1G021680	0.00333333	0.015	0	0	0.993116	0.27543	0.176523	0	1	1	-2.69483	0.671154	0.226665
NA	NA	NA	HORVU0Hr1G021690	0.912	1.16467	1.63733	1.41733	0.306324	0.560285	0.448398	-0.143272	1	0.71667	0.353934	0.831182	0.377812
NA	NA	NA	HORVU0Hr1G021720	3.95233	8.49933	3.54933	4.395	1.07265	0.000515344	2.56076e-05	0.359516	0.469578	0.0979087	-0.873952	0.00140795	3.84354e-05
NA	NA	NA	HORVU0Hr1G021730	3.66533	2.71	2.894	2.91467	-0.487442	0.0239491	0.00542492	0.0629114	1	0.791031	0.179664	0.900802	0.45317
NA	NA	NA	HORVU0Hr1G021740	16.909	12.896	13.99	15.1663	-0.436194	0.0184626	0.00387882	0.166947	0.814635	0.308567	0.305281	0.336836	0.0638176
NA	NA	NA	HORVU0Hr1G021760	30.1193	66.4313	27.722	37.3707	1.09464	5.99226e-05	7.82679e-07	0.487509	0.034473	0.00181172	-0.75164	8.33173e-05	1.39228e-06
NA	NA	NA	HORVU0Hr1G021780	0.117333	0.111667	0.261667	0.297	-0.834025	0.732269	0.650544	0.225765	1	0.857895	1.47377	0.718842	0.261627
NA	NA	NA	HORVU0Hr1G021800	44.446	24.9997	28.8057	28.0107	-0.880052	0.000139035	3.13308e-06	0.0124259	1	0.937756	0.235981	0.526547	0.139421
NA	NA	NA	HORVU0Hr1G021810	46.8927	54.0753	44.784	42.2853	0.165453	0.0790556	0.039263	-0.0244759	1	0.831484	-0.279432	0.137019	0.0150616
NA	NA	NA	HORVU0Hr1G021820	0.063	0.242	0.112333	0.057	1.96785	0.0290163	0.0069776	-0.860684	0.769115	0.268556	-1.93375	0.0801384	0.0068647
NA	NA	NA	HORVU0Hr1G021830	1.09267	0.79	0.934333	0.730333	-0.489476	0.188132	0.110443	-0.317938	0.867811	0.375736	-0.0487062	1	0.894249
NA	NA	NA	HORVU0Hr1G021850	6.02767	11.2957	9.733	9.016	0.852166	0.00652612	0.000983299	-0.0568155	1	0.781655	-0.256319	0.646406	0.210708
NA	NA	NA	HORVU0Hr1G021860	14.8897	19.854	17.412	17.07	0.381992	0.0183063	0.00383396	0.0273679	1	0.849974	-0.142456	0.782887	0.324419
NA	NA	NA	HORVU0Hr1G021880	38.763	40.3817	39.236	37.944	0.0219502	0.773792	0.702325	0.00816335	1	0.939063	-0.0153604	1	0.885747
NA	NA	NA	HORVU0Hr1G021890	0	0	0	0	0.328573	0.0693209	0.0336054	0	1	1	0	1	1
NA	NA	NA	HORVU0Hr1G021920	0.217667	0.112667	0.169	0.231333	-0.785177	0.455955	0.340442	0.473363	1	0.530969	1.04462	0.603783	0.184097
NA	NA	NA	HORVU0Hr1G021930	7.274	7.184	8.29333	6.10267	-0.0564409	0.654478	0.555522	-0.385332	0.183621	0.0201024	-0.159274	0.798346	0.340861
NA	NA	NA	HORVU0Hr1G021940	45.1877	47.4277	46.5093	48.554	0.0331711	0.745715	0.667747	0.118099	0.803934	0.298839	0.108635	0.796643	0.339705
NA	NA	NA	HORVU0Hr1G021950	59.5077	62.299	63.4137	55.4367	0.0238587	0.844443	0.794377	-0.139838	0.754427	0.252659	-0.0931363	0.894983	0.446507
NA	NA	NA	HORVU0Hr1G021960	10.976	10.9227	11.918	9.957	-0.055453	0.695348	0.604101	-0.203919	0.64842	0.182699	-0.0580207	1	0.705997
NA	NA	NA	HORVU0Hr1G021970	0.392667	0.265333	0.159333	0.130667	-0.799687	0.247716	0.154597	-0.242772	1	0.715156	-0.912881	0.553362	0.15405
NA	NA	NA	HORVU0Hr1G021980	13.996	14.9267	14.093	16.2253	0.0597908	0.659087	0.561254	0.257729	0.380977	0.0673533	0.194825	0.57519	0.167022
NA	NA	NA	HORVU0Hr1G022000	9.62133	10.285	9.33267	14.753	0.119754	0.697232	0.606822	0.712158	0.0547398	0.00347489	0.593419	0.135331	0.0147552
NA	NA	NA	HORVU0Hr1G022020	29.577	33.9903	35.2877	38.7033	0.17774	0.456837	0.341341	0.188411	0.793981	0.290656	0.259861	0.538579	0.145513
NA	NA	NA	HORVU0Hr1G022030	0.368667	2.78367	0.29	0.759333	3.02171	0.00014952	3.54791e-06	1.43893	0.00637213	0.000199374	-1.79459	3.23772e-06	3.29824e-08
NA	NA	NA	HORVU0Hr1G022050	18.428	20.914	20.3727	17.8827	0.147528	0.18916	0.111242	-0.129937	0.829358	0.321529	-0.14931	0.710041	0.255277
NA	NA	NA	HORVU0Hr1G022060	13.8187	16.512	15.153	14.463	0.227291	0.064217	0.0193187	-0.00873297	1	0.948372	-0.116822	0.837839	0.386344
NA	NA	NA	HORVU0Hr1G022070	49.048	26.3667	28.857	42.943	-0.975681	0.0168591	0.0034137	0.619828	0.262722	0.0359255	0.771262	0.0988869	0.00923209
NA	NA	NA	HORVU0Hr1G022090	3.06967	4.003	6.82067	3.90767	0.880599	0.342209	0.232888	-0.738947	0.591618	0.150907	0.0440204	1	0.931731
NA	NA	NA	HORVU0Hr1G022100	0	0	0	0	0.328573	0.390907	0.276308	0	1	1	0	1	1
NA	NA	NA	HORVU0Hr1G022110	0.0343333	0	0.0416667	0.0383333	-0.877388	0.595483	0.488234	-0.0468157	1	0.977941	3.95311	0.289317	0.0488547
NA	NA	NA	HORVU0Hr1G022130	0.230333	0.494667	0.432	0.265	1.07406	0.00996674	0.00172102	-0.602241	0.540578	0.126969	-0.777826	0.282297	0.0469216
NA	NA	NA	HORVU0Hr1G022140	1.153	2.97667	2.81833	2.67133	1.47791	0.0295491	0.00713983	-0.00748857	1	0.984559	-0.085362	1	0.825427
NA	NA	NA	HORVU0Hr1G022150	0	0.00266667	0.0133333	0	0.57402	0.442625	0.328223	-2.5259	0.759429	0.255964	-0.95992	0.988061	0.555913
NA	NA	NA	HORVU0Hr1G022160	9.534	8.25533	8.85967	8.28133	-0.243529	0.0403678	0.0106432	-0.0411105	1	0.790902	0.0802239	1	0.607188
NA	NA	NA	HORVU0Hr1G022170	0	0	0	0	0.328573	0.0693209	0.0336054	0	1	1	0	1	1
NA	NA	NA	HORVU0Hr1G022190	0	0	0	0	0.328573	0.0693209	0.0336054	0	1	1	0	1	1
NA	NA	NA	HORVU0Hr1G022200	0.0123333	0.208	0.0383333	0.1	3.6936	0.00200934	0.000190372	1.48529	0.313404	0.0484476	-0.856289	0.495416	0.124205
NA	NA	NA	HORVU0Hr1G022220	0	0	0	0	0.328573	0.0693209	0.0336054	0	1	1	0	1	1
NA	NA	NA	HORVU0Hr1G022230	0.0576667	0.0763333	0.0443333	0.081	0.177934	0.865685	0.821548	0.839835	0.866627	0.374419	0.160309	1	0.858709
NA	NA	NA	HORVU0Hr1G022240	19.4393	19.1103	20.1283	17.8347	-0.0641361	0.590009	0.482197	-0.119142	0.866777	0.374523	-0.0261706	1	0.845857
NA	NA	NA	HORVU0Hr1G022260	7.21167	8.44	6.77833	7.53533	0.161435	0.172098	0.0991047	0.20724	0.678682	0.201876	-0.089298	1	0.580398
NA	NA	NA	HORVU0Hr1G022270	45.4517	46.931	46.9563	44.1323	0.00391793	0.979317	0.972241	-0.0330542	1	0.805581	-0.0138754	1	0.917786
NA	NA	NA	HORVU0Hr1G022280	45.3703	41.2773	44.5957	44.5597	-0.181228	0.206076	0.123351	0.0531345	1	0.692834	0.1826	0.589613	0.17554
NA	NA	NA	HORVU0Hr1G022290	0.237	1.13867	0.165	0.844667	2.15294	0.000101859	1.85803e-06	2.38862	1.96122e-06	1.33848e-08	-0.342459	0.771759	0.313204
NA	NA	NA	HORVU0Hr1G022300	150.369	132.836	131.085	145.47	-0.215538	0.0226295	0.00503806	0.204975	0.451308	0.0911872	0.203841	0.422237	0.0931025
NA	NA	NA	HORVU0Hr1G022310	22.123	28.2587	25.7963	27.3917	0.309438	0.0693209	0.0309581	0.143331	0.836521	0.328263	0.0305506	1	0.834905
NA	NA	NA	HORVU0Hr1G022320	0.013	0.019	0.007	0	0.331409	0.784013	0.715359	-1.8583	0.845002	0.336622	-2.88447	0.590113	0.175825
NA	NA	NA	HORVU0Hr1G022330	23.2923	29.4757	31.205	18.7	0.344165	0.145066	0.0807465	-0.677933	0.00805258	0.000270541	-0.578939	0.0311761	0.00187033
NA	NA	NA	HORVU0Hr1G022340	21.0407	14.399	18.275	16.9227	-0.582592	0.000223955	6.75995e-06	-0.0562193	1	0.681395	0.30748	0.196742	0.0261476
NA	NA	NA	HORVU0Hr1G022350	0.0583333	0.131667	0.0456667	0.043	1.3038	0.283809	0.182968	-0.131771	1	0.891329	-1.57907	0.325457	0.0601265
NA	NA	NA	HORVU0Hr1G022360	1.02333	0.799667	0.984667	0.696	-0.381936	0.249697	0.156083	-0.435806	0.691616	0.210339	-0.120831	1	0.734217
NA	NA	NA	HORVU0Hr1G022370	2.12067	1.71767	2.622	2.03433	-0.37335	0.438393	0.32437	-0.313025	0.859615	0.362754	0.32098	0.81154	0.358947
NA	NA	NA	HORVU0Hr1G022380	5.53167	5.27133	7.89	5.314	-0.125324	0.488095	0.371457	-0.512141	0.123746	0.0109855	0.08681	1	0.670902
NA	NA	NA	HORVU0Hr1G022390	1.18	2.09567	1.393	1.16367	0.778775	0.107762	0.0566752	-0.2145	1	0.546109	-0.776217	0.202502	0.0274787
NA	NA	NA	HORVU0Hr1G022440	0.0506667	0.0476667	0.209	0.0833333	-0.439537	0.698067	0.608039	-1.31336	0.413196	0.0776421	0.762912	0.846102	0.395184
NA	NA	NA	HORVU0Hr1G022450	0.004	0	0.014	0.000666667	-0.0460359	0.954299	0.939118	-2.30458	0.85398	0.348226	0.247087	1	0.777661
NA	NA	NA	HORVU0Hr1G022460	5.772	5.43533	6.795	5.84867	-0.148002	0.473812	0.357329	-0.16389	0.901781	0.411396	0.18346	0.815745	0.363243
NA	NA	NA	HORVU0Hr1G022470	19.2063	28.676	21.479	19.1717	0.533538	0.00299813	0.000338291	-0.108461	0.928753	0.439174	-0.505987	0.00761788	0.000301236
NA	NA	NA	HORVU0Hr1G022480	4.541	4.96867	4.73533	4.658	0.0806164	0.630983	0.5295	0.0289839	1	0.887457	-0.0188045	1	0.926988
NA	NA	NA	HORVU0Hr1G022500	78.936	78.9737	72.2713	79.1917	-0.0431002	0.603149	0.497529	0.186753	0.443329	0.0882987	0.0762425	0.930176	0.48643
NA	NA	NA	HORVU0Hr1G022510	61.3437	48.8193	47.0437	61.4067	-0.37104	0.0171874	0.00350519	0.437674	0.023604	0.00108973	0.402449	0.040746	0.00267653
NA	NA	NA	HORVU0Hr1G022520	0.321667	0.429667	0.33	0.367	0.425794	0.267763	0.170393	0.208955	1	0.606774	-0.143428	1	0.717706
NA	NA	NA	HORVU0Hr1G022540	0.129667	61.398	0.269	12.925	8.69136	0.000233119	7.29392e-06	5.64722	1.19588e-31	3.00058e-35	-2.16273	4.10242e-07	2.88214e-09
NA	NA	NA	HORVU0Hr1G022550	0	0	0	0	0.328573	0.0693209	0.0336054	0	1	1	0	1	1
NA	NA	NA	HORVU0Hr1G022570	0.721667	1.486	0.924667	0.785	1.08461	0.00994021	0.00171544	-0.16372	1	0.627513	-0.83186	0.114148	0.011422
NA	NA	NA	HORVU0Hr1G022580	43.0367	45.6947	48.8713	43.926	0.0485145	0.679218	0.58448	-0.0994995	0.900285	0.409222	0.0161164	1	0.89385
NA	NA	NA	HORVU0Hr1G022590	0	0	0	0	0.328573	0.0693209	0.0336054	0	1	1	0	1	1
NA	NA	NA	HORVU0Hr1G022610	0.0846667	0.0256667	0.0286667	0.011	-0.654064	0.661025	0.563421	-1.27628	0.908942	0.417621	-1.04876	0.955251	0.516179
NA	NA	NA	HORVU0Hr1G022650	0.685333	0.789333	0.741333	0.609	0.104222	0.81431	0.754976	-0.221041	1	0.565624	-0.295339	0.892716	0.443674
NA	NA	NA	HORVU0Hr1G022670	82.3557	84.4697	117.127	91.1733	0.0330549	0.923223	0.89599	-0.305013	0.645046	0.180801	0.182952	0.87176	0.422177
NA	NA	NA	HORVU0Hr1G022680	0.724333	7.827	1.16433	1.56567	3.48672	0.00191673	0.000178616	0.506173	0.747397	0.247101	-2.2312	2.635e-05	3.66936e-07
NA	NA	NA	HORVU0Hr1G022690	0.875333	0.896	1.49633	1.48233	0.0307768	0.967319	0.956688	0.0412243	1	0.946413	0.795261	0.632287	0.201878
NA	NA	NA	HORVU0Hr1G022730	0	0	0	0	0.328573	0.596143	0.489782	0	1	1	0	1	1
NA	NA	NA	HORVU0Hr1G022740	0.0936667	0	0	0	-1.29916	0.729862	0.647252	0	1	1	0	1	1
NA	NA	NA	HORVU0Hr1G022750	0.0476667	0.016	0	0	-0.858363	0.808774	0.747713	0	1	1	-2.73581	0.578733	0.169111
NA	NA	NA	HORVU0Hr1G022770	0.0143333	0	0	0	-0.511499	0.332496	0.223341	0	1	1	0	1	1
NA	NA	NA	HORVU0Hr1G022780	0.26	0.0943333	0.274	0.127333	-1.50278	0.14631	0.0815565	-1.08918	0.484191	0.103338	0.391859	1	0.601558
NA	NA	NA	HORVU0Hr1G022790	0.038	0.242667	0.0373333	0.118333	2.19334	0.10994	0.0580103	1.58085	0.593759	0.151736	-0.998034	0.768774	0.310017
NA	NA	NA	HORVU0Hr1G022810	33.409	34.291	39.2307	33.3313	-0.00063132	0.993244	0.991101	-0.178498	0.475303	0.0999037	0.0328708	1	0.762845
NA	NA	NA	HORVU0Hr1G022820	0.296	0.573	0.151667	0.253667	0.9106	0.0545935	0.0156582	0.792547	0.51251	0.115104	-1.07497	0.112877	0.0112268
NA	NA	NA	HORVU0Hr1G022830	0.71	0.590667	0.627333	0.877333	-0.279163	0.658919	0.561011	0.531643	0.711728	0.222946	0.638884	0.542146	0.147481
NA	NA	NA	HORVU0Hr1G022870	0.122667	0	0	0	-1.42602	0.706188	0.61812	0	1	1	0	1	1
NA	NA	NA	HORVU0Hr1G023050	0	0	0	0	0.328573	0.0693209	0.0336054	0	1	1	0	1	1
NA	NA	NA	HORVU0Hr1G023060	0	0	0	0	0.328573	0.0693209	0.0336054	0	1	1	0	1	1
NA	NA	NA	HORVU0Hr1G023080	0	0.00966667	0	0	0.859943	0.538563	0.423918	0	1	1	-2.04774	0.77278	0.314599
NA	NA	NA	HORVU0Hr1G023090	0	0	0	0	0.328573	0.0693209	0.0336054	0	1	1	0	1	1
NA	NA	NA	HORVU0Hr1G023120	0	0	0	0	0.328573	0.0693209	0.0336054	0	1	1	0	1	1
NA	NA	NA	HORVU0Hr1G023140	45.0403	38.4837	43.6797	37.071	-0.265886	0.00863149	0.00142278	-0.18205	0.491792	0.106124	0.0195431	1	0.862729
NA	NA	NA	HORVU0Hr1G023150	7.13333	7.359	6.74667	6.19	0.00911366	0.961	0.948172	-0.0700226	1	0.695269	-0.179793	0.7728	0.314653
NA	NA	NA	HORVU0Hr1G023160	0	0	0	0	0.328573	0.0693209	0.0336054	0	1	1	0	1	1
NA	NA	NA	HORVU0Hr1G023170	0	0	0	0	0.328573	0.0693209	0.0336054	0	1	1	0	1	1
NA	NA	NA	HORVU0Hr1G023180	30.1963	35.3633	34.6983	32.5307	0.188705	0.00978291	0.00167896	-0.0378826	1	0.72299	-0.047779	1	0.655268
NA	NA	NA	HORVU0Hr1G023190	0	0.015	0.00766667	0.00866667	1.10113	0.320602	0.213533	0.200896	1	0.929629	-0.560907	1	0.82101
NA	NA	NA	HORVU0Hr1G023200	28.1193	27.0133	18.8267	21.8647	-0.104034	0.464425	0.34857	0.267953	0.333319	0.05363	-0.230916	0.426094	0.0945629
NA	NA	NA	HORVU0Hr1G023240	0.045	0.086	0.0213333	0.0613333	0.210389	0.873277	0.831755	1.38037	0.733935	0.238421	-0.441269	1	0.665289
NA	NA	NA	HORVU0Hr1G023250	0	0	0	0	0.328573	0.0693209	0.0336054	0	1	1	0	1	1
NA	NA	NA	HORVU0Hr1G023260	0	0	0	0	0.328573	0.0693209	0.0336054	0	1	1	0	1	1
NA	NA	NA	HORVU0Hr1G023280	9.52833	12.5757	9.664	10.973	0.365088	0.0498069	0.0139379	0.240896	0.559888	0.135487	-0.120949	0.899004	0.451115
NA	NA	NA	HORVU0Hr1G023290	0	0	0	0	0.328573	0.0693209	0.0336054	0	1	1	0	1	1
NA	NA	NA	HORVU0Hr1G023300	1.28567	1.45133	1.75467	1.203	0.144336	0.48515	0.368436	-0.484877	0.359346	0.0609685	-0.196046	0.905907	0.458348
NA	NA	NA	HORVU0Hr1G023320	0	0	0	0	0.328573	0.0693209	0.0336054	0	1	1	0	1	1
NA	NA	NA	HORVU0Hr1G023330	0	0	0	0	0.328573	0.714881	0.629088	0	1	1	0	1	1
NA	NA	NA	HORVU0Hr1G023360	2.738	1.99833	2.11767	3.65433	-0.472874	0.321733	0.214489	0.830109	0.340799	0.0556583	0.938256	0.22005	0.0313797
NA	NA	NA	HORVU0Hr1G023420	0.0383333	0.0553333	0.00933333	0.0436667	0.0884888	0.949443	0.93222	2.02114	0.575837	0.143292	-0.162587	1	0.889951
NA	NA	NA	HORVU0Hr1G023460	0.113	0.185667	0.0523333	0.150333	0.746544	0.445424	0.330774	1.483	0.353901	0.0593875	-0.217143	1	0.751714
NA	NA	NA	HORVU0Hr1G023470	1.68167	2.28867	2.08767	1.57267	0.402669	0.222951	0.135843	-0.349606	0.77123	0.270449	-0.468779	0.526659	0.13956
NA	NA	NA	HORVU0Hr1G023480	1.14133	1.146	1.489	1.09133	-0.0290156	0.933114	0.90928	-0.40449	0.667553	0.193747	-0.00189053	1	0.995246
NA	NA	NA	HORVU0Hr1G023490	0	0	0	0	0.328573	0.0693209	0.0336054	0	1	1	0	1	1
NA	NA	NA	HORVU0Hr1G023510	0.113	0.0616667	0.082	0.122667	-1.19398	0.394751	0.280412	0.601397	1	0.596831	0.988524	0.844922	0.394
NA	NA	NA	HORVU0Hr1G023540	7.50067	19.9757	12.8503	11.221	1.41388	0.000232573	7.24182e-06	-0.129918	1	0.542996	-0.758635	0.00920517	0.000384559
NA	NA	NA	HORVU0Hr1G023570	1.12533	0.019	0.263	0.200667	-5.47224	0.0020209	0.000192126	-0.345217	1	0.741017	3.2072	0.110383	0.0109123
NA	NA	NA	HORVU0Hr1G023590	0.013	0	0.0143333	0	-0.445026	0.732285	0.650644	-2.63056	0.698505	0.214613	0	1	1
NA	NA	NA	HORVU0Hr1G023600	0.00833333	0	0.0176667	0.00933333	-0.278164	0.655717	0.557199	-0.692435	1	0.758173	2.20651	0.729613	0.27327
NA	NA	NA	HORVU0Hr1G023610	0	0	0	0	0.328573	0.0693209	0.0336054	0	1	1	0	1	1
NA	NA	NA	HORVU0Hr1G023640	4.47067	3.75167	4.075	4.003	-0.31195	0.0693209	0.0302101	0.0242235	1	0.910323	0.166576	0.891432	0.442574
NA	NA	NA	HORVU0Hr1G023660	0.860667	0.971	0.943333	0.851	0.13656	0.656078	0.557621	-0.0895715	1	0.775813	-0.127618	1	0.68565
NA	NA	NA	HORVU0Hr1G023690	0.00666667	0	0.0156667	0.013	-0.201079	0.816093	0.757212	-0.102759	1	0.961579	2.60186	0.615183	0.190968
NA	NA	NA	HORVU0Hr1G023700	0	0	0	0	0.328573	0.0693209	0.0336054	0	1	1	0	1	1
NA	NA	NA	HORVU0Hr1G023710	1.74067	1.277	1.54333	0.930667	-0.495895	0.0988474	0.0510693	-0.666865	0.236217	0.0303063	-0.377724	0.672245	0.227692
NA	NA	NA	HORVU0Hr1G023720	12.4073	6.25	11.9967	17.6133	-1.10697	0.0293845	0.00708974	0.607283	0.448964	0.0902884	1.56215	0.000857804	2.08559e-05
NA	NA	NA	HORVU0Hr1G023740	0.003	0.0646667	0	0	1.30199	0.316763	0.210182	0	1	1	-4.57623	0.537878	0.145061
NA	NA	NA	HORVU0Hr1G023750	0.218	0.315	0.381333	0.17	0.567535	0.362557	0.251156	-1.08591	0.269669	0.0376812	-0.832837	0.484668	0.119221
NA	NA	NA	HORVU0Hr1G023760	6.62833	7.36233	7.57567	6.11267	0.121647	0.543024	0.428969	-0.253604	0.631466	0.173794	-0.193756	0.758029	0.300321
NA	NA	NA	HORVU0Hr1G023810	0	0.00366667	0	0.00733333	0.660972	0.101215	0.0525617	1.82575	0.847537	0.339695	0.571827	1	0.806448
NA	NA	NA	HORVU0Hr1G023830	0	0.112	0.0423333	0	3.5511	0.00041271	1.77524e-05	-3.93302	0.190606	0.0213215	-5.31084	0.0102359	0.00043989
NA	NA	NA	HORVU0Hr1G023840	1.04233	0.956333	0.943333	0.889667	-0.147914	0.553399	0.440637	-0.0314137	1	0.914543	-0.0371698	1	0.899622
NA	NA	NA	HORVU0Hr1G023870	1.32333	256.541	4.08133	473.759	7.43655	0.00401374	0.000508578	6.90817	1.07151e-09	3.4413e-12	0.968018	0.646314	0.210592
NA	NA	NA	HORVU0Hr1G023890	0.375333	0.784	0.698667	0.825	0.729921	0.305567	0.200721	0.271398	1	0.590537	0.142553	1	0.777378
NA	NA	NA	HORVU0Hr1G023910	0.789333	1.272	1.28033	1.736	0.468268	0.623952	0.520907	0.480545	0.941221	0.451184	0.523677	0.864129	0.412865
NA	NA	NA	HORVU0Hr1G023920	0	0	0.007	0.00866667	0.328573	0.450009	0.334997	0.277451	1	0.899734	2.12574	0.748292	0.290382
NA	NA	NA	HORVU0Hr1G023930	0.256667	0.535667	0.627667	0.432667	0.938548	0.180562	0.105189	-0.507806	0.835015	0.326972	-0.242745	1	0.643961
NA	NA	NA	HORVU0Hr1G023940	0.0126667	0.265333	0.046	0.263333	3.91402	0.00125961	9.72842e-05	2.42729	0.0464367	0.00276255	0.0565131	1	0.934647
NA	NA	NA	HORVU0Hr1G023950	0	0	0	0	0.328573	0.0693209	0.0336054	0	1	1	0	1	1
NA	NA	NA	HORVU0Hr1G023970	0.036	0.350333	0	1.18733	2.88379	0.0693209	0.0218152	8.77384	2.76007e-05	2.70778e-07	1.81134	0.425956	0.0944727
NA	NA	NA	HORVU0Hr1G023980	0.0686667	0.244667	0.193333	0.202333	1.99019	0.0795735	0.0395688	0.0840718	1	0.919201	-0.216244	1	0.792176
NA	NA	NA	HORVU0Hr1G023990	0	0	0.00933333	0.00333333	0.328573	0.447745	0.332894	-1.02488	1	0.652691	1.0917	0.947751	0.50731
NA	NA	NA	HORVU0Hr1G024020	0	0	0	0.011	0.328573	0.576026	0.465851	2.27456	0.764266	0.260086	2.27456	0.728771	0.270024
NA	NA	NA	HORVU0Hr1G024030	0.0123333	0	0	0	-0.4213	0.393435	0.27923	0	1	1	0	1	1
NA	NA	NA	HORVU0Hr1G024050	37.3203	20.8647	23.2523	23.546	-0.869815	0.000500995	2.43867e-05	0.0695394	1	0.681116	0.245443	0.543143	0.14823
NA	NA	NA	HORVU0Hr1G024060	0.0153333	0.00833333	0.004	0.0113333	-0.433015	0.564693	0.453224	1.00176	1	0.577305	0.235858	1	0.895122
NA	NA	NA	HORVU0Hr1G024070	37.3203	20.8647	23.2523	23.546	-0.869815	0.000500995	2.43867e-05	0.0695394	1	0.681127	0.245443	0.543143	0.148245
NA	NA	NA	HORVU0Hr1G024100	8.02233	7.213	7.079	7.14333	-0.19156	0.0863316	0.0434507	0.0648386	1	0.689802	0.0579553	1	0.722097
NA	NA	NA	HORVU0Hr1G024120	0.0193333	0.008	0.0363333	0.011	-0.728904	0.399611	0.285139	-1.55864	0.891808	0.399612	0.318528	1	0.87415
NA	NA	NA	HORVU0Hr1G024130	0.113667	1.60167	0.243	2.80567	3.39739	0.0162907	0.00326087	3.54031	0.000112815	1.38702e-06	0.887186	0.588387	0.174737
NA	NA	NA	HORVU0Hr1G024140	0.006	0	0.022	0.0103333	-0.198913	0.785289	0.717036	-0.883439	1	0.75363	2.27147	0.774364	0.316527
NA	NA	NA	HORVU0Hr1G024160	0	0	0	0	0.328573	0.620621	0.517239	0	1	1	0	1	1
NA	NA	NA	HORVU0Hr1G024170	0.026	0.0293333	0.04	0.0926667	-0.0844997	0.944301	0.924754	1.16257	0.868582	0.376346	1.64688	0.674381	0.229321
NA	NA	NA	HORVU0Hr1G024180	0.0193333	0.878333	0.0366667	1.37567	4.81531	6.61451e-05	9.14787e-07	5.13896	3.12617e-11	7.76542e-14	0.721635	0.541904	0.147204
NA	NA	NA	HORVU0Hr1G024190	0	0	0	0	0.328573	0.0693209	0.0336054	0	1	1	0	1	1
NA	NA	NA	HORVU0Hr1G024200	89.422	34.275	16.9667	49.752	-1.91763	0.0928672	0.0474251	1.60937	0.282869	0.0406684	0.620669	0.870307	0.4202
NA	NA	NA	HORVU0Hr1G024220	0.0146667	0.357	0.007	0.737	1.33904	0.529261	0.414524	6.26529	0.0327554	0.0016881	1.14702	0.904337	0.456865
NA	NA	NA	HORVU0Hr1G024230	0.0126667	0.316667	0.029	0.339	3.62177	0.00062943	3.52342e-05	3.43702	0.00109651	2.13771e-05	0.194636	1	0.75417
NA	NA	NA	HORVU0Hr1G024270	0.0146667	0.357	0.007	0.737	1.33904	0.529261	0.414524	6.2652	0.0285604	0.00141315	1.1468	0.89677	0.448441
NA	NA	NA	HORVU0Hr1G024280	0.018	0.008	0.00666667	0.00566667	-0.0676008	0.943378	0.923187	-0.152213	1	0.942768	-0.331309	1	0.882762
NA	NA	NA	HORVU0Hr1G024300	0.003	0	0	0	-0.0155781	0.961913	0.949363	0	1	1	0	1	1
NA	NA	NA	HORVU0Hr1G024310	0	0	0	0	0.328573	0.0693209	0.0336054	0	1	1	0	1	1
NA	NA	NA	HORVU0Hr1G024320	0.144667	0.13	0.140667	0.202667	-0.28432	0.702236	0.613132	0.572382	0.840486	0.332672	0.659208	0.729613	0.272669
NA	NA	NA	HORVU0Hr1G024390	0	0	0	0	0.328573	0.0693209	0.0336054	0	1	1	0	1	1
NA	NA	NA	HORVU0Hr1G024400	0	0	0	0	0.328573	0.0693209	0.0336054	0	1	1	0	1	1
NA	NA	NA	HORVU0Hr1G024440	0	0.000666667	0	0	0.395083	0.0693209	0.033194	0	1	1	-0.276009	1	0.77212
NA	NA	NA	HORVU0Hr1G024450	0	0	0	0	0.328573	0.0693209	0.0336054	0	1	1	0	1	1
NA	NA	NA	HORVU0Hr1G024460	0	0	0	0	0.328573	0.0693209	0.0336054	0	1	1	0	1	1
NA	NA	NA	HORVU0Hr1G024470	0.021	0.00666667	0.0326667	0.0246667	-0.550812	0.576504	0.466454	-0.417111	1	0.762308	1.52983	0.809238	0.350991
NA	NA	NA	HORVU0Hr1G024480	0.00233333	0.0346667	0.037	0.0626667	1.7729	0.023993	0.0054602	0.731204	0.943639	0.4547	0.763099	0.891278	0.44224
NA	NA	NA	HORVU0Hr1G024490	0.0566667	0.02	0.0386667	0.0273333	-1.5126	0.363238	0.25171	-0.395001	1	0.810747	0.500515	1	0.768817
NA	NA	NA	HORVU0Hr1G024520	0	0	0	0	0.328573	0.0693209	0.0336054	0	1	1	0	1	1
NA	NA	NA	HORVU0Hr1G024530	0	0	0.0356667	0.013	0.328573	0.688195	0.595763	-1.29657	1	0.564787	2.48984	0.683527	0.237012
NA	NA	NA	HORVU0Hr1G024540	0.006	0	0	0	-0.198913	0.582113	0.473463	0	1	1	0	1	1
NA	NA	NA	HORVU0Hr1G024550	0	0.00466667	0	0	0.655317	0.0562912	0.0163132	0	1	1	-1.3276	0.925655	0.480603
NA	NA	NA	HORVU0Hr1G024560	0.287333	0.551333	0.670333	0.474333	0.734834	0.295756	0.19277	-0.474155	0.852411	0.34619	-0.156703	1	0.759151
NA	NA	NA	HORVU0Hr1G024580	0.00266667	0.00566667	0.01	0.00266667	0.471926	0.290937	0.18841	-1.25154	1	0.582118	-0.569488	1	0.797108
NA	NA	NA	HORVU0Hr1G024610	0.00433333	0.002	0.00333333	0.00333333	0.0248964	0.950636	0.934202	-0.0152149	1	0.997185	0.375335	1	0.849383
NA	NA	NA	HORVU0Hr1G024620	0.00133333	0.000666667	0.00133333	0.00133333	0.201915	0.540494	0.42613	0.134123	1	0.939606	0.434202	1	0.7866
NA	NA	NA	HORVU0Hr1G024630	0	0.00233333	0	0	0.573615	0.0693209	0.0327153	0	1	1	-0.94675	0.990965	0.559437
NA	NA	NA	HORVU0Hr1G024650	0	0	0	0	0.328573	0.0693209	0.0336054	0	1	1	0	1	1
NA	NA	NA	HORVU0Hr1G024670	0.00433333	0.002	0.00333333	0.00333333	0.0248964	0.950636	0.934202	-0.0152149	1	0.997185	0.375335	1	0.849383
NA	NA	NA	HORVU0Hr1G024680	0.00133333	0.000666667	0.00133333	0.00133333	0.201915	0.540494	0.42613	0.134123	1	0.939606	0.434202	1	0.7866
NA	NA	NA	HORVU0Hr1G024690	0	0	0	0	0.328573	0.0693209	0.0336054	0	1	1	0	1	1
NA	NA	NA	HORVU0Hr1G024700	0	0	0	0	0.328573	0.0693209	0.0336054	0	1	1	0	1	1
NA	NA	NA	HORVU0Hr1G024720	0	0	0	0	0.328573	0.0693209	0.0336054	0	1	1	0	1	1
NA	NA	NA	HORVU0Hr1G024740	0.000666667	0.000333333	0	0.00133333	0.285943	0.565546	0.454125	0.596567	1	0.636955	0.419561	1	0.792027
NA	NA	NA	HORVU0Hr1G024750	0	0.000666667	0	0	0.395083	0.0693209	0.033194	0	1	1	-0.276009	1	0.77212
NA	NA	NA	HORVU0Hr1G024760	0	0	0	0	0.328573	0.0693209	0.0336054	0	1	1	0	1	1
NA	NA	NA	HORVU0Hr1G024790	0	0	0	0	0.328573	0.0693209	0.0336054	0	1	1	0	1	1
NA	NA	NA	HORVU0Hr1G024810	0	0	0	0	0.328573	0.0693209	0.0336054	0	1	1	0	1	1
NA	NA	NA	HORVU0Hr1G024830	0.0256667	0.000666667	0.0203333	0.0333333	-1.17586	0.21831	0.132322	0.654426	1	0.623993	3.39848	0.301858	0.0523888
NA	NA	NA	HORVU0Hr1G024840	0.00566667	0.00833333	0.00833333	0.00966667	0.466862	0.246993	0.154028	0.164128	1	0.920164	0.171269	1	0.917965
NA	NA	NA	HORVU0Hr1G024880	52.0457	71.282	42.873	80.112	0.376668	0.12411	0.0669427	0.954268	4.62738e-05	4.99254e-07	0.237683	0.63897	0.206193
NA	NA	NA	HORVU0Hr1G024890	0.111	1.58367	0.49	2.46633	3.28785	0.0159435	0.0031751	2.36285	0.0286999	0.00142509	0.722595	0.760589	0.303062
NA	NA	NA	HORVU0Hr1G024900	0	0	0	0	0.328573	0.0693209	0.0336054	0	1	1	0	1	1
NA	NA	NA	HORVU0Hr1G024920	0	0.002	0	0	0.565081	0.0101241	0.00175454	0	1	1	-0.843171	1	0.587506
NA	NA	NA	HORVU0Hr1G024930	0	0.0233333	0	0	1.57684	0.0438039	0.0117962	2.38136e-05	1	0.997842	-3.17508	0.587076	0.173894
NA	NA	NA	HORVU0Hr1G024950	0.651333	1.757	0.788333	1.857	1.37215	0.0142688	0.0027392	1.27671	0.0327554	0.00168811	0.154698	1	0.692739
NA	NA	NA	HORVU0Hr1G024960	0	0.00133333	0.00133333	0	0.477767	0.112666	0.0597211	-0.523617	1	0.678016	-0.600923	1	0.656402
NA	NA	NA	HORVU0Hr1G024970	0	0.007	0	0	0.838641	0.207509	0.124432	0	1	1	-1.85011	0.816894	0.364219
NA	NA	NA	HORVU0Hr1G024980	0	0	0.0356667	0.013	0.328573	0.688195	0.595763	-1.2916	1	0.593098	2.49434	0.702207	0.250173
NA	NA	NA	HORVU0Hr1G024990	0	0	0	0	0.328573	0.0693209	0.0336054	0	1	1	0	1	1
NA	NA	NA	HORVU0Hr1G025010	0	0	0	0.011	0.328573	0.4186	0.305082	2.27601	0.765892	0.26481	2.27601	0.729613	0.274691
NA	NA	NA	HORVU0Hr1G025040	0.237333	0.422333	0.440333	0.413	0.580312	0.377291	0.263947	-0.068095	1	0.885751	0.00290798	1	0.99544
NA	NA	NA	HORVU0Hr1G025100	0	0	0	0	0.328573	0.0693209	0.0336054	0	1	1	0	1	1
NA	NA	NA	HORVU0Hr1G025110	0.000333333	0	0	0.00266667	0.261505	0.256585	0.161704	0.94137	1	0.560789	0.974298	0.970338	0.534727
NA	NA	NA	HORVU0Hr1G025120	0.546	1.28033	2.58433	1.61167	1.23775	0.199883	0.118871	-0.64079	0.772237	0.271117	0.40182	0.93649	0.493732
NA	NA	NA	HORVU0Hr1G025160	0.00666667	0.272	0.121	0.425	4.22219	0.000206939	6.00253e-06	1.82197	0.0698343	0.00492721	0.694548	0.700785	0.249013
NA	NA	NA	HORVU0Hr1G025180	0.000333333	0	0	0.00266667	0.261505	0.256585	0.161704	0.94137	1	0.560789	0.974298	0.970338	0.534727
NA	NA	NA	HORVU0Hr1G025190	0	0.00233333	0	0	0.573615	0.0693209	0.0327153	0	1	1	-0.94675	0.990965	0.559437
NA	NA	NA	HORVU0Hr1G025220	0.14	0.140667	0.105	0.185667	0.00933754	0.982689	0.976574	0.799218	0.587606	0.149031	0.443056	0.859874	0.408805
NA	NA	NA	HORVU0Hr1G025240	0	0	0	0	0.328573	0.0693209	0.0336054	0	1	1	0	1	1
NA	NA	NA	HORVU0Hr1G025250	0.0743333	0.206333	0.0353333	0	-0.240292	0.894535	0.859207	-3.70591	0.311344	0.0479959	-6.18094	0.00763807	0.00030376
NA	NA	NA	HORVU0Hr1G025290	0.32	0.115667	0.293333	0.246	-1.71013	0.0127294	0.00236127	-0.16181	1	0.740567	1.18192	0.243754	0.0364597
NA	NA	NA	HORVU0Hr1G025310	0	0	0	0	0.328573	0.0693209	0.0336054	0	1	1	0	1	1
NA	NA	NA	HORVU0Hr1G025330	0.00733333	0.00533333	0.00266667	0	0.0344106	0.947594	0.929317	-0.930799	1	0.548457	-1.62265	0.825867	0.372598
NA	NA	NA	HORVU0Hr1G025370	0	0	0	0	0.328573	0.0693209	0.0336054	0	1	1	0	1	1
NA	NA	NA	HORVU0Hr1G025390	0.00666667	0	0.00766667	0	-0.201079	0.794404	0.728906	-1.91295	0.857684	0.354614	0	1	1
NA	NA	NA	HORVU0Hr1G025410	0.006	0	0	0	-0.199307	0.582113	0.472856	0	1	1	0	1	1
NA	NA	NA	HORVU0Hr1G025420	0	0	0	0	0.328573	0.0693209	0.0336054	0	1	1	0	1	1
NA	NA	NA	HORVU0Hr1G025430	0	0	0	0	0.328573	0.0693209	0.0336054	0	1	1	0	1	1
NA	NA	NA	HORVU0Hr1G025440	1.89867	5.02767	1.851	6.18233	1.343	0.0485156	0.0134889	1.7833	0.000319083	4.74625e-06	0.36319	0.791994	0.332318
NA	NA	NA	HORVU0Hr1G025460	0.026	0.00966667	0.008	0.00866667	-0.60743	0.563015	0.451316	0.214718	1	0.901824	0.137955	1	0.932387
NA	NA	NA	HORVU0Hr1G025520	0	0	0	0	0.328573	0.0693209	0.0336054	0	1	1	0	1	1
NA	NA	NA	HORVU0Hr1G025530	0.0196667	0	0	0	-0.606853	0.309526	0.203873	0	1	1	0	1	1
NA	NA	NA	HORVU0Hr1G025540	2.18933	2.06333	2.24833	2.027	-0.122829	0.598894	0.49297	-0.0965915	1	0.715251	0.0495644	1	0.852939
NA	NA	NA	HORVU0Hr1G025620	0	0	0	0	0.328573	0.0693209	0.0336054	0	1	1	0	1	1
NA	NA	NA	HORVU0Hr1G025630	0.019	0	0	0.00533333	-0.877375	0.0889597	0.0450904	1.55127	0.883858	0.390512	1.55127	0.85235	0.400864
NA	NA	NA	HORVU0Hr1G025650	0.241	0.273667	0.197	0.298333	0.16776	0.771088	0.698768	0.648123	0.671752	0.19692	0.229693	1	0.638382
NA	NA	NA	HORVU0Hr1G025660	1.287	1.50267	2.054	1.26633	0.500204	0.544336	0.43047	-0.630312	0.669148	0.194982	-0.179906	1	0.712745
NA	NA	NA	HORVU0Hr1G025670	0.0576667	0.103	0.007	0.149667	0.599112	0.585073	0.476689	3.91567	0.0138671	0.000538069	0.611034	0.901379	0.454026
NA	NA	NA	HORVU0Hr1G025690	0	0	0	0	0.328573	0.0693209	0.033521	0	1	1	0	1	1
NA	NA	NA	HORVU0Hr1G025700	0	7.81567	0	0.347333	9.32497	0.000462481	2.15024e-05	7.04968	8.69061e-06	7.54473e-08	-4.36318	1.31409e-06	1.11444e-08
NA	NA	NA	HORVU0Hr1G025750	0	0	0	0	0.328573	0.0693209	0.0336054	0	1	1	0	1	1
NA	NA	NA	HORVU0Hr1G025760	0.730333	0.588667	0.915333	0.295667	-0.234411	0.682195	0.587915	-1.59959	0.00637213	0.000199129	-0.955082	0.223	0.0321171
NA	NA	NA	HORVU0Hr1G025770	0	0	0	0	0.328573	0.0693209	0.0336054	0	1	1	0	1	1
NA	NA	NA	HORVU0Hr1G025790	0.0243333	0.0153333	0.016	0.021	0.328104	0.802631	0.739798	0.400723	1	0.821922	0.381393	1	0.83289
NA	NA	NA	HORVU0Hr1G025800	0	0	0	0	0.328573	0.0693209	0.0336054	0	1	1	0	1	1
NA	NA	NA	HORVU0Hr1G025810	0	0	0	0	0.328573	0.0693209	0.0336054	0	1	1	0	1	1
NA	NA	NA	HORVU0Hr1G025820	4.41233	3.68167	4.3	3.86733	-0.295014	0.0298931	0.00724896	-0.0980346	1	0.613197	0.14042	0.920093	0.474787
NA	NA	NA	HORVU0Hr1G025850	0.00666667	0	0	0	-0.208325	0.585087	0.476717	0	1	1	0	1	1
NA	NA	NA	HORVU0Hr1G025860	2.398	1.47567	1.45767	1.35233	-0.70255	0.0571962	0.0166559	-0.0733533	1	0.823793	-0.0631074	1	0.84879
NA	NA	NA	HORVU0Hr1G025870	0.725333	0.403667	0.452	0.755	-0.863765	0.0677714	0.0206465	0.80353	0.22221	0.0274516	0.981435	0.0940002	0.00860586
NA	NA	NA	HORVU0Hr1G025890	0.0323333	0.0166667	0.0153333	0.0103333	-0.325788	0.808298	0.74709	-0.461768	1	0.797287	-0.53367	1	0.768101
NA	NA	NA	HORVU0Hr1G025900	0.721333	0.686333	0.571667	0.731667	-0.0525076	0.915905	0.88608	0.413399	0.819689	0.312911	0.161627	1	0.690744
NA	NA	NA	HORVU0Hr1G025910	0.02	0.00766667	0.0116667	0.005	-0.644131	0.254693	0.160059	-0.863406	1	0.609238	-0.301445	1	0.867328
NA	NA	NA	HORVU0Hr1G025920	31.35	25.9723	29.4817	23.5593	-0.31169	0.000203284	5.83142e-06	-0.270118	0.149708	0.0148102	-0.0673597	0.979566	0.545318
NA	NA	NA	HORVU0Hr1G025970	0	0	0	0	0.328573	0.0693209	0.0336054	0	1	1	0	1	1
NA	NA	NA	HORVU0Hr1G026010	0	0	0	0	0.328573	0.73082	0.648369	0	1	1	0	1	1
NA	NA	NA	HORVU0Hr1G026030	0.171	0.126	0.159333	0.230667	-0.506614	0.710048	0.623214	0.560963	0.976178	0.493546	0.918808	0.729613	0.27409
NA	NA	NA	HORVU0Hr1G026070	0.0193333	0.023	0	0.0136667	-0.341896	0.735628	0.654746	2.56257	0.615099	0.164057	-0.5307	1	0.757131
NA	NA	NA	HORVU0Hr1G026090	0.00533333	0	0.00966667	0.028	-0.137689	0.881105	0.841737	1.41482	1	0.645044	3.52908	0.644792	0.20952
NA	NA	NA	HORVU0Hr1G026120	0.009	0.017	0.0133333	0.0216667	0.651624	0.0280369	0.00668298	0.702307	1	0.586053	0.359561	1	0.774244
NA	NA	NA	HORVU0Hr1G026130	0.027	0.0673333	0.0583333	0.0853333	1.07815	0.0119062	0.00216406	0.55876	0.928604	0.438731	0.326439	1	0.644729
NA	NA	NA	HORVU0Hr1G026140	0.034	0.076	0.079	0.101333	0.989133	0.0693209	0.0299311	0.338509	1	0.629927	0.433436	0.980341	0.547172
NA	NA	NA	HORVU0Hr1G026150	0.0316667	0.0696667	0.103667	0.1	1.02853	0.144181	0.0801415	-0.0332869	1	0.965511	0.550597	0.947751	0.507593
NA	NA	NA	HORVU0Hr1G026160	0	0	0	0	0.328573	0.0693209	0.0314812	0	1	1	0	1	1
NA	NA	NA	HORVU0Hr1G026170	0.00133333	0.000666667	0.00133333	0.00133333	0.201915	0.540494	0.42613	0.134123	1	0.939606	0.434202	1	0.7866
NA	NA	NA	HORVU0Hr1G026190	0.000666667	0.00166667	0.00666667	0.00466667	0.408553	0.314729	0.208422	-0.292178	1	0.894382	0.760238	1	0.726794
NA	NA	NA	HORVU0Hr1G026200	0	0	0	0	0.328573	0.0693209	0.0336054	0	1	1	0	1	1
NA	NA	NA	HORVU0Hr1G026230	0	0	0	0.000666667	0.320203	0.0870333	0.0439326	0.240272	1	0.775578	0.18967	1	0.860375
NA	NA	NA	HORVU0Hr1G026250	0	0	0	0	0.329537	0.0693209	0.0333405	0	1	1	-0.00435859	1	0.972768
NA	NA	NA	HORVU0Hr1G026260	0.017	0	0.009	0.00533333	-1.03549	0.0785007	0.0389362	-0.608666	1	0.741318	1.48956	0.836748	0.385171
NA	NA	NA	HORVU0Hr1G026270	0	0	0	0	0.328573	0.0693209	0.0336054	0	1	1	0	1	1
NA	NA	NA	HORVU0Hr1G026280	0.000666667	0.00166667	0.00666667	0.00466667	0.408553	0.314729	0.208422	-0.292178	1	0.894382	0.760238	1	0.726794
NA	NA	NA	HORVU0Hr1G026290	0.00133333	0.000666667	0.00133333	0.00133333	0.201915	0.540494	0.42613	0.134123	1	0.939606	0.434202	1	0.7866
NA	NA	NA	HORVU0Hr1G026330	0.0576667	0.00466667	0.0153333	0.049	-2.10822	0.0587251	0.0171954	1.57145	0.666993	0.193412	2.98002	0.254882	0.0394458
NA	NA	NA	HORVU0Hr1G026340	0	0	0	0	0.328573	0.0693209	0.0336054	0	1	1	0	1	1
NA	NA	NA	HORVU0Hr1G026370	4.94933	4.29833	4.983	4.53533	-0.245969	0.202425	0.120764	-0.0788837	1	0.7071	0.152328	0.918106	0.472356
NA	NA	NA	HORVU0Hr1G026390	0	0.00466667	0.0116667	0.00433333	0.664729	0.238665	0.147666	-0.896401	1	0.650557	0.127433	1	0.939777
NA	NA	NA	HORVU0Hr1G026410	0	0.005	0	0	0.708428	0.018675	0.00394306	0	1	1	-1.43305	0.898209	0.450175
NA	NA	NA	HORVU0Hr1G026430	0	0	0	0	0.328573	0.0693209	0.0336054	0	1	1	0	1	1
NA	NA	NA	HORVU0Hr1G026480	0	0.161333	0.126333	0.119	3.08839	0.115765	0.0617034	-0.0532453	1	0.981899	-0.36264	1	0.877334
NA	NA	NA	HORVU0Hr1G026500	39.3377	46.12	48.5203	43.2703	0.191092	0.11337	0.0601567	-0.10865	0.87143	0.379424	-0.0168439	1	0.89177
NA	NA	NA	HORVU0Hr1G026520	0	0.039	0	0	1.39367	0.200824	0.119569	0	1	1	-3.81143	0.31903	0.0576548
NA	NA	NA	HORVU0Hr1G026530	0	0	0	0	0.328573	0.526593	0.411553	0	1	1	0	1	1
NA	NA	NA	HORVU0Hr1G026540	0	0	0	0	0.328573	0.529261	0.414503	0	1	1	0	1	1
NA	NA	NA	HORVU0Hr1G026550	0	0	0	0	0.328573	0.0693209	0.0336054	0	1	1	0	1	1
NA	NA	NA	HORVU0Hr1G026560	0	0	0	0	0.328573	0.0693209	0.0336054	0	1	1	0	1	1
NA	NA	NA	HORVU0Hr1G026590	0.278	0.259333	0.153667	0.0923333	-0.0846676	0.921897	0.894047	-0.607989	0.861962	0.36833	-1.3358	0.247298	0.0374965
NA	NA	NA	HORVU0Hr1G026620	0	0	0	0	0.328573	0.0693209	0.0336054	0	1	1	0	1	1
NA	NA	NA	HORVU0Hr1G026630	0	0	0	0	0.328573	0.0693209	0.0336054	0	1	1	0	1	1
NA	NA	NA	HORVU0Hr1G026640	0.00266667	0.00566667	0.01	0.00266667	0.471926	0.290937	0.18841	-1.25154	1	0.582118	-0.569488	1	0.797108
NA	NA	NA	HORVU0Hr1G026650	0	0.00733333	0	0.0103333	0.855513	0.328359	0.220028	2.26934	0.801875	0.296613	0.375393	1	0.888395
NA	NA	NA	HORVU0Hr1G026660	0	0	0	0	0.328573	0.0693209	0.0336054	0	1	1	0	1	1
NA	NA	NA	HORVU0Hr1G026690	0	0.00733333	0	0.019	0.855513	0.0693209	0.0214916	3.02238	0.6147	0.163739	1.11789	1	0.622481
NA	NA	NA	HORVU0Hr1G026700	46.3283	54.708	69.421	65.861	0.206029	0.184244	0.107725	-0.0176143	1	0.898447	0.340007	0.130874	0.0140788
NA	NA	NA	HORVU0Hr1G026710	4.194	3.67967	4.274	3.34133	-0.227642	0.240634	0.149235	-0.302797	0.627684	0.171383	-0.0681335	1	0.760562
NA	NA	NA	HORVU0Hr1G026730	0	0.01	0	0	1.08746	0.282476	0.181903	0	1	1	-2.2024	0.869875	0.419583
NA	NA	NA	HORVU0Hr1G026770	0	0	0	0.000666667	0.320203	0.0870333	0.0439326	0.240272	1	0.775578	0.18967	1	0.860375
NA	NA	NA	HORVU0Hr1G026780	0.013	0	0.004	0.00133333	-0.445028	0.55896	0.44672	-0.763921	1	0.714156	0.506787	1	0.67366
NA	NA	NA	HORVU0Hr1G026790	0.001	0	0	0	0.192265	0.311442	0.205526	0	1	1	0	1	1
NA	NA	NA	HORVU0Hr1G026800	0.017	0	0.009	0.00533333	-1.03549	0.0785007	0.0389362	-0.611814	1	0.737473	1.48809	0.835844	0.383937
NA	NA	NA	HORVU0Hr1G026810	0	0	0	0	0.328573	0.0693209	0.0336054	0	1	1	0	1	1
NA	NA	NA	HORVU0Hr1G026820	0.000666667	0.00166667	0.00666667	0.00466667	0.408553	0.314729	0.208422	-0.292178	1	0.894382	0.760238	1	0.726794
NA	NA	NA	HORVU0Hr1G026830	0.00133333	0.000666667	0.00133333	0.00133333	0.201915	0.540494	0.42613	0.134123	1	0.939606	0.434202	1	0.7866
NA	NA	NA	HORVU0Hr1G026860	0	0	0	0	0.328573	0.0693209	0.0336054	0	1	1	0	1	1
NA	NA	NA	HORVU0Hr1G026870	0.001	0	0	0	0.192265	0.311442	0.205526	0	1	1	0	1	1
NA	NA	NA	HORVU0Hr1G026890	0.00866667	0.0156667	0.00533333	0.0183333	0.610676	0.452346	0.337157	1.57059	0.852411	0.346264	0.328709	1	0.829282
NA	NA	NA	HORVU0Hr1G026900	0	0	0	0.000666667	0.320203	0.0870333	0.0439326	0.240272	1	0.775578	0.18967	1	0.860375
NA	NA	NA	HORVU0Hr1G026910	0.0533333	0.071	0.0526667	0.0223333	0.507712	0.655607	0.556974	-1.10502	0.859615	0.362978	-1.51321	0.634425	0.20316
NA	NA	NA	HORVU0Hr1G026930	0	0	0	0	0.328573	0.0693209	0.0336054	0	1	1	0	1	1
NA	NA	NA	HORVU0Hr1G026940	0.00933333	0.0673333	0.0666667	0.075	1.69667	0.208756	0.125327	0.150359	1	0.899571	0.160489	1	0.893558
NA	NA	NA	HORVU0Hr1G026950	0	0	0	0.000666667	0.320203	0.0870333	0.0439326	0.240272	1	0.775578	0.18967	1	0.860375
NA	NA	NA	HORVU0Hr1G026990	0.000333333	0	0	0.00266667	0.261505	0.256585	0.161704	0.94137	1	0.560789	0.974298	0.970338	0.534727
NA	NA	NA	HORVU0Hr1G027000	0.144	0.116667	0.134667	0.0416667	0.101647	0.916096	0.886405	-1.64509	0.393199	0.0712166	-1.42563	0.499663	0.126458
NA	NA	NA	HORVU0Hr1G027010	11.609	11.077	12.783	11.2823	-0.103228	0.517423	0.401696	-0.126386	0.923875	0.433297	0.0982914	0.979077	0.544652
NA	NA	NA	HORVU0Hr1G027030	0	0	0	0	0.328573	0.347774	0.238135	0	1	1	0	1	1
NA	NA	NA	HORVU0Hr1G027050	4.727	3.35967	3.90133	5.47333	-0.529456	0.234892	0.144806	0.536702	0.541786	0.127587	0.77406	0.209708	0.0291284
NA	NA	NA	HORVU0Hr1G027060	36.635	24.792	29.0457	27.3543	-0.607832	0.00122312	9.31886e-05	-0.0361949	1	0.805881	0.213335	0.544584	0.149144
NA	NA	NA	HORVU0Hr1G027070	0.233	0.249	0.325667	0.157	-0.153614	0.924393	0.897511	-0.94963	0.766109	0.264962	-0.543857	0.966279	0.528732
NA	NA	NA	HORVU0Hr1G027080	3.90133	3.324	3.81867	2.799	-0.262922	0.334472	0.225264	-0.402094	0.53665	0.125102	-0.183135	0.931322	0.487802
NA	NA	NA	HORVU0Hr1G027100	0	0	0	0	0.328573	0.0693209	0.0336054	0	1	1	0	1	1
NA	NA	NA	HORVU0Hr1G027130	2.83367	1.98233	1.94967	1.76467	-0.482835	0.145921	0.0812992	-0.0957164	1	0.767962	-0.0955753	1	0.768981
NA	NA	NA	HORVU0Hr1G027160	0.537333	0.590333	0.672667	0.568667	0.115697	0.67403	0.578578	-0.176448	1	0.576746	0.0165912	1	0.959259
NA	NA	NA	HORVU0Hr1G027170	0.228667	0.125	0.120667	0.18	-1.03346	0.339869	0.230877	0.607995	0.894897	0.40286	0.627426	0.845639	0.394677
NA	NA	NA	HORVU0Hr1G027200	2.82467	1.93733	2.54667	2.17167	-0.599393	0.0420516	0.0112001	-0.179335	0.999148	0.522994	0.22741	0.87443	0.425321
NA	NA	NA	HORVU0Hr1G027230	0.537333	0.590333	0.672667	0.568667	0.115697	0.67403	0.578578	-0.176446	1	0.576713	0.0165901	1	0.959258
NA	NA	NA	HORVU0Hr1G027280	1.302	1.795	1.39133	1.62533	0.412901	0.0693209	0.0245989	0.277964	0.782597	0.280837	-0.0660572	1	0.795178
NA	NA	NA	HORVU0Hr1G027290	20.0037	26.0103	23.5867	27.9967	0.331608	0.00311918	0.000359072	0.304947	0.124423	0.0111026	0.180991	0.510141	0.131558
NA	NA	NA	HORVU0Hr1G027310	0	0.00866667	0	0	0.909466	0.247712	0.154588	0	1	1	-2.04087	1	0.649564
NA	NA	NA	HORVU0Hr1G027380	0	0	0	0	0.328573	0.0693209	0.0336054	0	1	1	0	1	1
NA	NA	NA	HORVU0Hr1G027400	0	0.0113333	0	0	0.976642	0.264593	0.167958	0	1	1	-2.30806	0.839851	0.388707
NA	NA	NA	HORVU0Hr1G027410	0	0	0	0	0.328573	0.0693209	0.0336054	0	1	1	0	1	1
NA	NA	NA	HORVU0Hr1G027430	0	0	0	0	0.328573	0.0693209	0.0336054	0	1	1	0	1	1
NA	NA	NA	HORVU0Hr1G027440	0.462333	0.636	0.42	0.217333	0.460542	0.709971	0.623127	-0.885878	0.764788	0.26084	-1.47266	0.328798	0.0612643
NA	NA	NA	HORVU0Hr1G027450	0	0	0	0	0.328573	0.0693209	0.0336054	0	1	1	0	1	1
NA	NA	NA	HORVU0Hr1G027460	0	0	0	0	0.328573	0.0693209	0.0336054	0	1	1	0	1	1
NA	NA	NA	HORVU0Hr1G027480	0.363667	0.128	0.121333	0.104667	-1.47995	0.0764988	0.0377571	-0.168045	1	0.841515	-0.22384	1	0.789824
NA	NA	NA	HORVU0Hr1G027490	0.02	0.00766667	0.0116667	0.005	-0.644131	0.254693	0.160059	-0.863406	1	0.609236	-0.301444	1	0.867328
NA	NA	NA	HORVU0Hr1G027510	0	0	0	0	0.328573	0.0693209	0.0336054	0	1	1	0	1	1
NA	NA	NA	HORVU0Hr1G027520	0.000666667	0.00166667	0.00666667	0.00466667	0.408553	0.314729	0.208422	-0.292178	1	0.894382	0.760238	1	0.726794
NA	NA	NA	HORVU0Hr1G027540	0	0	0	0	0.328573	0.14039	0.0775622	0	1	1	0	1	1
NA	NA	NA	HORVU0Hr1G027550	0	0	0	0	0.328573	0.0693209	0.0336054	0	1	1	0	1	1
NA	NA	NA	HORVU0Hr1G027560	0	0	0	0	0.328573	0.0693209	0.0336054	0	1	1	0	1	1
NA	NA	NA	HORVU0Hr1G027570	0	0	0	0	0.328573	0.0693209	0.0336054	0	1	1	0	1	1
NA	NA	NA	HORVU0Hr1G027600	0.00266667	0.003	0.003	0	0.222861	0.557486	0.445177	-1.02265	1	0.542741	-0.947679	0.998688	0.568727
NA	NA	NA	HORVU0Hr1G027620	0	0	0.00766667	0	0.323016	0.407025	0.293225	-1.91367	0.857684	0.358446	0	1	1
NA	NA	NA	HORVU0Hr1G027640	0	0	0	0.0426667	0.328573	0.687679	0.594987	4.04346	0.768412	0.267493	4.04346	0.729613	0.272992
NA	NA	NA	HORVU0Hr1G027660	22.834	20.292	19.8063	18.584	-0.187602	0.199419	0.118516	-0.0362399	1	0.796377	-0.0536824	1	0.702706
NA	NA	NA	HORVU0Hr1G027670	7.62567	10.422	9.48167	10.1133	0.411694	0.00991862	0.00171097	0.149098	0.846014	0.337705	0.0268729	1	0.862733
NA	NA	NA	HORVU0Hr1G027680	32.8233	40.5713	42.9237	38.296	0.272396	0.109454	0.0577135	-0.108945	0.9496	0.461233	-0.00926618	1	0.950087
NA	NA	NA	HORVU0Hr1G027900	6.88467	7.451	7.05633	7.07533	0.0738716	0.765733	0.692436	0.0603484	1	0.763777	-0.00110198	1	0.99563
NA	NA	NA	HORVU0Hr1G027910	0	0.0566667	0	0	1.55586	0.0693209	0.0279758	0	1	1	-4.40377	1	0.682593
NA	NA	NA	HORVU0Hr1G027920	0	0	0	0	0.328573	0.0693209	0.0336054	0	1	1	0	1	1
NA	NA	NA	HORVU0Hr1G027940	0.00566667	0.00833333	0.00833333	0.00966667	0.466862	0.246993	0.154028	0.164126	1	0.920164	0.171267	1	0.917964
NA	NA	NA	HORVU0Hr1G027960	0	0.009	0	0	0.923315	0.0212713	0.00467056	0	1	1	-2.12204	0.78019	0.321551
NA	NA	NA	HORVU0Hr1G027970	0.079	0.066	0.045	0.068	0.698967	0.720495	0.635673	0.604481	1	0.657359	0.0753493	1	0.955688
NA	NA	NA	HORVU0Hr1G027980	0	0	0	0	0.328573	0.381733	0.268438	0	1	1	0	1	1
NA	NA	NA	HORVU0Hr1G027990	0	0	0	0	0.328573	0.0693209	0.0336054	0	1	1	0	1	1
NA	NA	NA	HORVU0Hr1G028010	0.371	0.107333	0.284	0.186	-1.67803	0.179711	0.104558	-0.572153	0.970616	0.487114	0.837972	0.795994	0.338798
NA	NA	NA	HORVU0Hr1G028040	0.00566667	0.00833333	0.00833333	0.00966667	0.466862	0.246993	0.154028	0.164127	1	0.920164	0.171268	1	0.917964
NA	NA	NA	HORVU0Hr1G028080	0	0	0.000666667	0.0163333	0.328573	0.310763	0.204891	2.55817	0.755544	0.253305	2.82398	0.622728	0.195598
NA	NA	NA	HORVU0Hr1G028130	0.096	0.656	0.203333	0.215667	4.2745	0.0578118	0.0168641	0.152866	1	0.907118	-1.52454	0.700416	0.248603
NA	NA	NA	HORVU0Hr1G028140	0	0	0	0	0.328573	0.0693209	0.0336054	0	1	1	0	1	1
NA	NA	NA	HORVU0Hr1G028170	0.0916667	0.01	0.03	0.038	-2.52079	0.0383761	0.00996786	0.335182	1	0.770931	1.87582	0.58653	0.173381
NA	NA	NA	HORVU0Hr1G028210	10.9623	13.317	9.35367	4.557	0.266486	0.38819	0.27391	-0.977829	0.00248665	5.87736e-05	-1.46765	3.03234e-07	1.97645e-09
NA	NA	NA	HORVU0Hr1G028230	0	0	0	0	0.328573	0.0693209	0.0336054	0	1	1	0	1	1
NA	NA	NA	HORVU0Hr1G028270	0	0	0	0	0.328573	0.0693209	0.0336054	0	1	1	0	1	1
NA	NA	NA	HORVU0Hr1G028300	0	0	0	0	0.328573	0.0693209	0.0336054	0	1	1	0	1	1
NA	NA	NA	HORVU0Hr1G028320	0.02	0.00766667	0.0116667	0.005	-0.644131	0.254693	0.160059	-0.863405	1	0.609231	-0.30144	1	0.867328
NA	NA	NA	HORVU0Hr1G028350	0	0.113	0	0	1.95088	0.14173	0.0784555	0	1	1	-5.3086	0.609172	0.187559
NA	NA	NA	HORVU0Hr1G028360	0.017	0	0.009	0.00533333	-1.03549	0.0785007	0.0389362	-0.608765	1	0.741197	1.48951	0.836708	0.385131
NA	NA	NA	HORVU0Hr1G028370	0.00666667	0	0	0	-0.338538	0.325716	0.217806	0	1	1	0	1	1
NA	NA	NA	HORVU0Hr1G028380	0.000666667	0.00166667	0.00666667	0.00466667	0.408553	0.314729	0.208422	-0.292178	1	0.894382	0.760238	1	0.726794
NA	NA	NA	HORVU0Hr1G028390	0.00133333	0.000666667	0.00133333	0.00133333	0.201915	0.540494	0.42613	0.134123	1	0.939606	0.434202	1	0.7866
NA	NA	NA	HORVU0Hr1G028400	0.00433333	0.002	0.00333333	0.00333333	0.0248964	0.950636	0.934202	-0.0152149	1	0.997185	0.375335	1	0.849383
NA	NA	NA	HORVU0Hr1G028410	0	0	0	0	0.328573	0.0693209	0.0336054	0	1	1	0	1	1
NA	NA	NA	HORVU0Hr1G028420	0.009	0.017	0.0133333	0.0216667	0.651624	0.0280369	0.00668298	0.702308	1	0.586051	0.359561	1	0.774243
NA	NA	NA	HORVU0Hr1G028450	0.00266667	0.00566667	0.01	0.00266667	0.471926	0.290937	0.18841	-1.25154	1	0.582118	-0.569488	1	0.797108
NA	NA	NA	HORVU0Hr1G028470	0	0	0	0	0.328573	0.161602	0.0919415	0	1	1	0	1	1
NA	NA	NA	HORVU0Hr1G028480	0.00833333	0.0113333	0.004	0.027	0.465072	0.520003	0.404481	2.20336	0.584807	0.147509	1.03496	0.893861	0.44512
NA	NA	NA	HORVU0Hr1G028530	0	0.00333333	0.00366667	0.007	0.576719	0.198573	0.117879	0.74686	1	0.729822	0.909356	1	0.674778
NA	NA	NA	HORVU0Hr1G028540	0.0236667	0	0	0.00266667	-1.40905	0.000172574	4.53648e-06	0.949915	1	0.532341	0.949915	0.976479	0.541516
NA	NA	NA	HORVU0Hr1G028550	0	0	0	0	0.328573	0.0693209	0.0336054	0	1	1	0	1	1
NA	NA	NA	HORVU0Hr1G028560	0.002	0.00566667	0	0	0.532843	0.159321	0.0904159	0	1	1	-1.65417	0.85479	0.40332
NA	NA	NA	HORVU0Hr1G028570	0.021	0.00666667	0.0326667	0.0246667	-0.550812	0.576504	0.466454	-0.417117	1	0.762296	1.52983	0.809238	0.35098
NA	NA	NA	HORVU0Hr1G028580	0	0	0	0	0.328573	0.0693209	0.0336054	0	1	1	0	1	1
NA	NA	NA	HORVU0Hr1G028590	0	0.000666667	0	0	0.395083	0.0693209	0.033194	0	1	1	-0.276009	1	0.77212
NA	NA	NA	HORVU0Hr1G028600	0	0	0	0	0.328573	0.0693209	0.0336054	0	1	1	0	1	1
NA	NA	NA	HORVU0Hr1G028640	0.000333333	0	0	0.00266667	0.261505	0.256585	0.161704	0.94137	1	0.560789	0.974298	0.970338	0.534727
NA	NA	NA	HORVU0Hr1G028650	0	0	0	0.000666667	0.320203	0.0870333	0.0439326	0.240272	1	0.775578	0.18967	1	0.860375
NA	NA	NA	HORVU0Hr1G028660	0	0.00633333	0	0.00666667	0.84235	0.0472935	0.013033	1.76035	0.85398	0.348277	0.0458216	1	0.986167
NA	NA	NA	HORVU0Hr1G028670	0	0	0	0	0.328573	0.0693209	0.0336054	0	1	1	0	1	1
NA	NA	NA	HORVU0Hr1G028680	0.384	0.341333	0.171333	0.288667	-0.288614	0.753169	0.676501	0.801788	0.743952	0.244372	-0.157997	1	0.810772
NA	NA	NA	HORVU0Hr1G028710	5.02433	8.22633	6.71033	8.955	0.702146	0.0693209	0.0322898	0.475371	0.624832	0.169569	0.194207	1	0.573635
NA	NA	NA	HORVU0Hr1G028890	0	0	0	0	0.328573	0.0693209	0.0336054	0	1	1	0	1	1
NA	NA	NA	HORVU0Hr1G028900	0	0	0	0	0.328573	0.347774	0.238135	0	1	1	0	1	1
NA	NA	NA	HORVU0Hr1G028920	0	0	0	0	0.328573	0.0693209	0.0336054	0	1	1	0	1	1
NA	NA	NA	HORVU0Hr1G028930	0.368667	0.292	0.470667	0.483667	-0.90631	0.695576	0.604438	0.140386	1	0.927172	0.803104	1	0.604687
NA	NA	NA	HORVU0Hr1G028950	0.025	0.024	0.024	0	-0.201309	0.866874	0.823207	-3.21534	0.6279	0.171589	-3.22427	0.581885	0.170573
NA	NA	NA	HORVU0Hr1G028970	0	0	0	0	0.328573	0.156411	0.088427	0	1	1	0	1	1
NA	NA	NA	HORVU0Hr1G028990	0	0	0	0	0.328573	0.0693209	0.0336054	0	1	1	0	1	1
NA	NA	NA	HORVU0Hr1G029050	5.21667	4.53833	4.61667	5.10333	-0.248399	0.0693209	0.0236467	0.197905	0.809266	0.303909	0.24377	0.641709	0.207817
NA	NA	NA	HORVU0Hr1G029090	0	0	0	0	0.328573	0.0693209	0.0336054	0	1	1	0	1	1
NA	NA	NA	HORVU0Hr1G029100	0	0	0	0	0.328573	0.0693209	0.0336054	0	1	1	0	1	1
NA	NA	NA	HORVU0Hr1G029110	0	0	0	0	0.328573	0.0693209	0.0336054	0	1	1	0	1	1
NA	NA	NA	HORVU0Hr1G029140	9.502	6.15533	8.63867	9.01867	-0.650701	0.023885	0.00540566	0.11622	1	0.611421	0.62334	0.0817297	0.00706868
NA	NA	NA	HORVU0Hr1G029180	0.0133333	0.004	0.00366667	0	-0.341408	0.581623	0.472102	-1.21773	0.966203	0.480099	-1.27874	0.91594	0.468813
NA	NA	NA	HORVU0Hr1G029190	0.523667	0.593333	0.49	0.460667	0.0708996	0.904888	0.872371	-0.0299396	1	0.945895	-0.288832	0.947908	0.507784
NA	NA	NA	HORVU0Hr1G029200	0	0	0	0	0.328573	0.0693209	0.0336054	0	1	1	0	1	1
NA	NA	NA	HORVU0Hr1G029210	0	0	0.018	0	0.328573	0.596143	0.489153	-2.89509	0.68907	0.208649	0	1	1
NA	NA	NA	HORVU0Hr1G029220	0	0	0	0	0.328573	0.0693209	0.0336054	0	1	1	0	1	1
NA	NA	NA	HORVU0Hr1G029230	0	0	0	0	0.328573	0.0693209	0.0336054	0	1	1	0	1	1
NA	NA	NA	HORVU0Hr1G029310	0.261	4.85367	0.542667	4.64367	3.63183	0.0295092	0.00712795	3.13014	0.000550289	9.16802e-06	0.0216508	1	0.973075
NA	NA	NA	HORVU0Hr1G029320	0.134	0.323333	0.335	0.341	0.75704	0.459274	0.343704	0.0436514	1	0.948263	0.14173	1	0.834074
NA	NA	NA	HORVU0Hr1G029340	0.00666667	0.034	0.0166667	0.0773333	1.26524	0.297525	0.194185	2.06699	0.623885	0.168968	1.18323	0.859822	0.408357
NA	NA	NA	HORVU0Hr1G029350	0.0893333	0.252667	0.405333	0.475667	1.33918	0.0584813	0.0171093	0.258431	1	0.600588	0.95313	0.346778	0.066646
NA	NA	NA	HORVU0Hr1G029370	0.133667	0.0866667	0.0383333	0.108333	-0.440657	0.724429	0.640544	1.48713	0.538145	0.125654	0.424153	1	0.63691
NA	NA	NA	HORVU0Hr1G029460	0.013	0.0203333	0.008	0	0.71498	0.440097	0.325917	-1.91078	0.89647	0.405036	-3.04011	0.727515	0.268815
NA	NA	NA	HORVU0Hr1G029480	0.02	0.0966667	0.0646667	0	1.85122	0.313619	0.207356	-4.61922	0.50264	0.110687	-5.11042	0.406655	0.0874939
NA	NA	NA	HORVU0Hr1G029490	4.586	4.30033	4.75233	3.76367	-0.115145	0.549287	0.436122	-0.276476	0.647034	0.181829	-0.118033	1	0.571638
NA	NA	NA	HORVU0Hr1G029500	5.55633	4.357	5.503	4.88367	-0.396928	0.0426685	0.0114018	-0.1225	1	0.554501	0.238726	0.710584	0.255704
NA	NA	NA	HORVU0Hr1G029520	0.176	0.0563333	0.0536667	0.0526667	-1.78804	0.135692	0.0743849	-0.00941138	1	0.992739	0.0161924	1	0.987967
NA	NA	NA	HORVU0Hr1G029570	0.679667	0.362	0.786667	0.596333	-0.919073	0.13886	0.0764869	-0.349466	0.919766	0.429016	0.798688	0.414945	0.0907247
NA	NA	NA	HORVU0Hr1G029590	0	0	0	0	0.328573	0.0693209	0.0336054	0	1	1	0	1	1
NA	NA	NA	HORVU0Hr1G029600	1.96	2.11133	1.86567	1.91	0.0736004	0.801021	0.737551	0.0969571	1	0.736842	-0.0663428	1	0.817724
NA	NA	NA	HORVU0Hr1G029660	0	0.00633333	0	0.00666667	0.84235	0.0472935	0.013033	1.76035	0.85398	0.348277	0.0458216	1	0.986167
NA	NA	NA	HORVU0Hr1G029670	0.000666667	0.000333333	0	0.00133333	0.285943	0.565546	0.454125	0.596567	1	0.636955	0.419561	1	0.792027
NA	NA	NA	HORVU0Hr1G029680	0	0.000666667	0	0	0.395083	0.0693209	0.033194	0	1	1	-0.276009	1	0.77212
NA	NA	NA	HORVU0Hr1G029690	0	0	0	0	0.328573	0.0693209	0.0336054	0	1	1	0	1	1
NA	NA	NA	HORVU0Hr1G029720	0	0	0	0	0.328573	0.442223	0.327838	0	1	1	0	1	1
NA	NA	NA	HORVU0Hr1G029730	0	0	0	0	0.328573	0.0693209	0.0336054	0	1	1	0	1	1
NA	NA	NA	HORVU0Hr1G029750	0.00166667	0	0.006	0.021	0.133678	0.805671	0.743773	1.46625	0.887545	0.394413	3.10113	0.438986	0.0997589
NA	NA	NA	HORVU0Hr1G029760	0	0	0	0	0.328573	0.395619	0.281346	0	1	1	0	1	1
NA	NA	NA	HORVU0Hr1G029770	0	0.00466667	0	0	0.655317	0.0562912	0.0163132	0	1	1	-1.3276	0.925655	0.480603
NA	NA	NA	HORVU0Hr1G029780	0.0163333	0.0296667	0	0.0266667	0.126339	0.899878	0.866079	3.42606	0.54909	0.130566	-0.0621167	1	0.977192
NA	NA	NA	HORVU0Hr1G029790	0.035	0.105	0.0403333	0.107	1.38096	0.0693209	0.0237366	1.32421	0.42252	0.0809174	0.0607031	1	0.925695
NA	NA	NA	HORVU0Hr1G029810	0	0	0	0.0186667	0.328573	0.547937	0.434651	2.9399	0.630847	0.173402	2.9399	0.599981	0.181793
NA	NA	NA	HORVU0Hr1G029850	0	0	0.001	0.00166667	0.328573	0.174106	0.10058	0.144067	1	0.939487	0.619289	1	0.638447
NA	NA	NA	HORVU0Hr1G029860	0.0256667	0.0786667	0	0.0693333	1.1959	0.297373	0.194048	4.72377	0.0607782	0.00403816	-0.0892946	1	0.935381
NA	NA	NA	HORVU0Hr1G029870	0.009	0.017	0.0133333	0.0216667	0.651624	0.0280369	0.00668298	0.702308	1	0.586051	0.359561	1	0.774243
NA	NA	NA	HORVU0Hr1G029880	0.027	0.0673333	0.0583333	0.0853333	1.07815	0.0119062	0.00216406	0.558778	0.928624	0.43895	0.326505	1	0.644841
NA	NA	NA	HORVU0Hr1G029890	0.034	0.076	0.079	0.101333	0.989133	0.0693209	0.0299311	0.338513	1	0.629935	0.433438	0.980341	0.547182
NA	NA	NA	HORVU0Hr1G029900	0.0316667	0.0696667	0.103667	0.1	1.02853	0.144181	0.0801415	-0.0332851	1	0.965514	0.550598	0.947751	0.507601
NA	NA	NA	HORVU0Hr1G029910	0.0306667	0.0133333	0.004	0.005	-0.542801	0.502164	0.38578	0.255411	1	0.889863	-1.02294	0.987201	0.554522
NA	NA	NA	HORVU0Hr1G029920	0.00433333	0.002	0.00333333	0.00333333	0.0248964	0.950636	0.934202	-0.0152149	1	0.997185	0.375335	1	0.849383
NA	NA	NA	HORVU0Hr1G029930	0.00133333	0.000666667	0.00133333	0.00133333	0.201915	0.540494	0.42613	0.134123	1	0.939606	0.434202	1	0.7866
NA	NA	NA	HORVU0Hr1G029960	0.0336667	0.0506667	0.0646667	0.0673333	0.536256	0.688195	0.595696	0.0856875	1	0.944074	0.495244	1	0.69237
NA	NA	NA	HORVU0Hr1G029980	0	0	0	0	0.328573	0.0693209	0.0336054	0	1	1	0	1	1
NA	NA	NA	HORVU0Hr1G030000	0	0	0	0	0.328573	0.0693209	0.0336054	0	1	1	0	1	1
NA	NA	NA	HORVU0Hr1G030010	6.04367	6.66867	5.98967	5.57667	0.10205	0.36615	0.254445	-0.0468969	1	0.782656	-0.183014	0.738006	0.281203
NA	NA	NA	HORVU0Hr1G030030	0.675	27.4637	0.631333	5.90733	5.18515	7.87543e-05	1.25314e-06	3.28167	2.30971e-14	3.88283e-17	-2.12547	2.47929e-07	1.56141e-09
NA	NA	NA	HORVU0Hr1G030060	0.046	0.142667	0.219	0.145333	1.66363	0.371184	0.258837	-0.517124	1	0.641811	0.134137	1	0.905352
NA	NA	NA	HORVU0Hr1G030080	3.80467	4.288	3.27967	4.926	0.0982399	0.72728	0.644013	0.641427	0.104555	0.0086467	0.275332	0.710741	0.25587
NA	NA	NA	HORVU0Hr1G030090	0	0	0	0	0.328573	0.0693209	0.0336054	0	1	1	0	1	1
NA	NA	NA	HORVU0Hr1G030100	0.0353333	0	0.0186667	0.0163333	-0.858243	0.550906	0.437864	-0.181037	1	0.936083	2.77467	0.645629	0.209977
NA	NA	NA	HORVU0Hr1G030120	364.835	366.357	341.847	334.821	-0.0340428	0.637222	0.536334	0.0258577	1	0.81671	-0.0555248	1	0.618712
NA	NA	NA	HORVU0Hr1G030130	0	0	0	0	0.328573	0.0693209	0.0336054	0	1	1	0	1	1
NA	NA	NA	HORVU0Hr1G030140	0	0	0	0	0.328573	0.0693209	0.0336054	0	1	1	0	1	1
NA	NA	NA	HORVU0Hr1G030160	0.345667	1.582	0.497	0.852667	2.26705	0.00041271	1.77697e-05	0.836516	0.253644	0.0338823	-0.813494	0.200438	0.0270419
NA	NA	NA	HORVU0Hr1G030170	0.057	0.125333	0.104	0.112	0.86956	0.381733	0.268315	0.101597	1	0.889357	-0.111632	1	0.877148
NA	NA	NA	HORVU0Hr1G030190	0.0276667	0.230333	0.191	0.0336667	3.29564	0.112137	0.0593534	-2.36452	0.535562	0.124622	-2.64699	0.4066	0.0874717
NA	NA	NA	HORVU0Hr1G030200	0.031	0	0	0	-0.799538	0.28537	0.184161	0	1	1	0	1	1
NA	NA	NA	HORVU0Hr1G030280	0.0266667	0.0186667	0.009	0.0343333	-0.041154	0.971584	0.962031	1.70047	0.825727	0.318106	0.866711	1	0.596062
NA	NA	NA	HORVU0Hr1G030300	0	0	0	0	0.328573	0.0693209	0.0336054	0	1	1	0	1	1
NA	NA	NA	HORVU0Hr1G030310	0	0	0	0	0.328573	0.0693209	0.0336054	0	1	1	0	1	1
NA	NA	NA	HORVU0Hr1G030360	0.0263333	0	0.0353333	0	-0.727871	0.569407	0.458485	-3.71865	0.267806	0.0371186	1.52308e-05	1	0.99831
NA	NA	NA	HORVU0Hr1G030370	0	0	0.00766667	0	0.328573	0.731219	0.648964	-1.91583	0.864538	0.371643	0	1	1
NA	NA	NA	HORVU0Hr1G030380	0	0	0	0	0.328573	0.5092	0.393154	0	1	1	0	1	1
NA	NA	NA	HORVU0Hr1G030390	1.30867	1.845	1.39833	1.662	0.447109	0.0557205	0.016084	0.303405	0.734295	0.238722	-0.0727948	1	0.774287
NA	NA	NA	HORVU0Hr1G030440	24.6903	20.8633	21.914	19.909	-0.282338	0.0175795	0.00361678	-0.0829867	0.99472	0.517869	0.00456666	1	0.971705
NA	NA	NA	HORVU0Hr1G030450	9.09967	10.244	7.631	13.9227	0.141773	0.444145	0.329595	0.918641	0.00011958	1.48819e-06	0.515504	0.076737	0.00641545
NA	NA	NA	HORVU0Hr1G030460	7.716	6.70333	6.67467	8.27033	-0.218516	0.201168	0.119873	0.361429	0.349596	0.058091	0.37666	0.289651	0.0489524
NA	NA	NA	HORVU0Hr1G030500	6.08467	8.40233	8.208	7.973	0.43825	0.0540462	0.0154562	0.0196758	1	0.920717	-0.000673002	1	0.997289
NA	NA	NA	HORVU0Hr1G030510	0	0	0	0	0.328573	0.114605	0.0609646	0	1	1	0	1	1
NA	NA	NA	HORVU0Hr1G030520	0	0	0	0	0.328573	0.0693209	0.0336054	0	1	1	0	1	1
NA	NA	NA	HORVU0Hr1G030570	0.00333333	0	0	0	-0.0151269	0.976265	0.96874	0	1	1	0	1	1
NA	NA	NA	HORVU0Hr1G030600	0	0	0	0	0.328573	0.0693209	0.0336054	0	1	1	0	1	1
NA	NA	NA	HORVU0Hr1G030630	0.913333	0.767	0.900667	0.858333	-0.28171	0.405685	0.291405	-0.0220948	1	0.945143	0.231077	0.926953	0.482106
NA	NA	NA	HORVU0Hr1G030640	0	0	0	0	0.328573	0.774558	0.70335	0	1	1	0	1	1
NA	NA	NA	HORVU0Hr1G030650	0.073	0.275	0.132	0.132	1.48698	0.450457	0.335466	0.0501126	1	0.95936	-0.956139	0.778849	0.320509
NA	NA	NA	HORVU0Hr1G030660	0.363667	0.128	0.121333	0.104667	-1.47995	0.0764988	0.0377571	-0.168027	1	0.842113	-0.22361	1	0.790799
NA	NA	NA	HORVU0Hr1G030670	0.00233333	0	0.00266667	0	0.0730702	0.856526	0.809826	-0.93854	1	0.563931	0	1	1
NA	NA	NA	HORVU0Hr1G030680	0.0576667	0.052	0	0.0706667	-0.536486	0.750518	0.673385	4.75245	0.237371	0.0305219	0.448063	1	0.809145
NA	NA	NA	HORVU0Hr1G030690	0.000666667	0.00166667	0.00666667	0.00466667	0.408553	0.314729	0.208422	-0.292178	1	0.894382	0.760238	1	0.726794
NA	NA	NA	HORVU0Hr1G030700	0	0	0	0	0.328573	0.14039	0.0775622	0	1	1	0	1	1
NA	NA	NA	HORVU0Hr1G030710	0	0	0	0	0.328573	0.0693209	0.0336054	0	1	1	0	1	1
NA	NA	NA	HORVU0Hr1G030740	0	0	0	0	0.328573	0.0693209	0.0336054	0	1	1	0	1	1
NA	NA	NA	HORVU0Hr1G030760	0	0	0	0	0.328573	0.0693209	0.0336054	0	1	1	0	1	1
NA	NA	NA	HORVU0Hr1G030770	0	0	0	0.002	0.328573	0.25031	0.156537	0.805076	1	0.57386	0.805076	1	0.582455
NA	NA	NA	HORVU0Hr1G030780	0	0	0	0	0.328573	0.0693209	0.0336054	0	1	1	0	1	1
NA	NA	NA	HORVU0Hr1G030810	0	0	0	0	0.328573	0.0693209	0.0336054	0	1	1	0	1	1
NA	NA	NA	HORVU0Hr1G030820	0.312667	0.376	0.0636667	0.194	-0.663578	0.79342	0.727684	1.62066	0.86477	0.371945	-0.855151	1	0.628396
NA	NA	NA	HORVU0Hr1G030830	2.77933	5.69733	2.93333	6.024	1.01784	0.0182422	0.00381734	1.10427	0.000827141	1.49219e-05	0.156537	0.9663	0.528781
NA	NA	NA	HORVU0Hr1G030860	0	0	0	0	0.328573	0.0693209	0.0336054	0	1	1	0	1	1
NA	NA	NA	HORVU0Hr1G030870	0.104	0.086	0.028	0.0803333	-0.437606	0.891363	0.854891	1.49127	0.91146	0.421159	-0.0516007	1	0.97726
NA	NA	NA	HORVU0Hr1G030920	111.033	91.432	95.0883	92.328	-0.318061	0.0149702	0.00292493	0.0106915	1	0.931972	0.0857681	0.93649	0.49382
NA	NA	NA	HORVU0Hr1G030950	0.180333	0.0626667	0.166333	0.156	-1.4862	0.0784596	0.0388941	-0.0321465	1	0.958575	1.30407	0.352278	0.0683696
NA	NA	NA	HORVU0Hr1G030970	0	0	0	0	0.328573	0.0693209	0.0336054	0	1	1	0	1	1
NA	NA	NA	HORVU0Hr1G030980	4.041	3.822	3.40233	2.62567	-0.124866	0.31847	0.211562	-0.322048	0.538647	0.126129	-0.469645	0.19411	0.0255696
NA	NA	NA	HORVU0Hr1G031050	0.00666667	0	0	0	-0.199372	0.59615	0.490098	0	1	1	-7.27767e-05	1	0.996381
NA	NA	NA	HORVU0Hr1G031060	0	0	0.0463333	0	0.328573	0.71458	0.628698	-4.14867	0.61113	0.161769	0	1	1
NA	NA	NA	HORVU0Hr1G031070	0.0366667	0.042	0	0.0273333	-0.133742	0.891333	0.85473	3.50712	0.291745	0.0428009	-0.533722	1	0.668815
NA	NA	NA	HORVU0Hr1G031080	0	0	0	0	0.328573	0.393101	0.278897	0	1	1	0	1	1
NA	NA	NA	HORVU0Hr1G031100	0.0256667	0.015	0	0.0103333	-0.729635	0.536019	0.421217	2.24674	0.718002	0.227264	-0.457123	1	0.802763
NA	NA	NA	HORVU0Hr1G031130	0	0	0.009	0	0.328573	0.401545	0.287646	-2.09602	0.832655	0.324684	0	1	1
NA	NA	NA	HORVU0Hr1G031140	0.0126667	0.016	0.0366667	0.021	0.0450933	0.964511	0.95287	-0.723792	1	0.660109	0.362365	1	0.836589
NA	NA	NA	HORVU0Hr1G031170	39.1357	38.6827	47.2417	28.294	-0.0299009	0.87924	0.839177	-0.681501	0.000460509	7.39495e-06	-0.377226	0.124686	0.013074
NA	NA	NA	HORVU0Hr1G031210	0	0	0	0	0.328573	0.0693209	0.0336054	0	1	1	0	1	1
NA	NA	NA	HORVU0Hr1G031250	0.000333333	0	0	0.00266667	0.261505	0.256585	0.161704	0.94137	1	0.560789	0.974298	0.970338	0.534727
NA	NA	NA	HORVU0Hr1G031270	0.035	0.105	0.0403333	0.107	1.38096	0.0693209	0.0237366	1.32421	0.42252	0.0809207	0.0607041	1	0.925695
NA	NA	NA	HORVU0Hr1G031290	0.0613333	0.0286667	0.0296667	0.054	-1.10553	0.108661	0.0572275	0.875956	0.848149	0.340408	1.00741	0.74801	0.289772
NA	NA	NA	HORVU0Hr1G031300	0	0.002	0	0	0.565081	0.0101241	0.00175454	0	1	1	-0.843171	1	0.587506
NA	NA	NA	HORVU0Hr1G031330	0.111	1.58367	0.49	2.46633	3.28785	0.0159435	0.0031751	2.36285	0.0286999	0.00142469	0.722595	0.760589	0.30305
NA	NA	NA	HORVU0Hr1G031350	0	0	0	0	0.328573	0.0693209	0.0336054	0	1	1	0	1	1
NA	NA	NA	HORVU0Hr1G031360	0.0156667	0	0.0343333	0	-0.824546	0.616487	0.512417	-3.72763	0.59903	0.154825	0	1	1
NA	NA	NA	HORVU0Hr1G031380	0	0	0.001	0.00166667	0.328573	0.174106	0.10058	0.144067	1	0.939487	0.619289	1	0.638447
NA	NA	NA	HORVU0Hr1G031420	0.011	0.008	0.017	0.014	-0.144138	0.829666	0.774376	-0.172405	1	0.901481	0.730284	1	0.63827
NA	NA	NA	HORVU0Hr1G031430	0	0	0.0356667	0.013	0.328573	0.688195	0.595763	-1.30057	1	0.54321	2.48625	0.672519	0.228097
NA	NA	NA	HORVU0Hr1G031440	0.034	0.076	0.079	0.101333	0.989133	0.0693209	0.0299311	0.338517	1	0.629945	0.433441	0.980341	0.547195
NA	NA	NA	HORVU0Hr1G031450	0	0	0	0	0.328573	0.0693209	0.0336054	0	1	1	0	1	1
NA	NA	NA	HORVU0Hr1G031470	0	0	0	0	0.328573	0.161602	0.0919415	0	1	1	0	1	1
NA	NA	NA	HORVU0Hr1G031480	0.00666667	0.0573333	0.065	0.0473333	2.16842	0.0108014	0.00190932	-0.439994	1	0.617198	-0.233498	1	0.79807
NA	NA	NA	HORVU0Hr1G031500	3.75367	3.69233	4.47533	4.22433	-0.0607528	0.680677	0.586205	-0.0316628	1	0.873316	0.259462	0.626486	0.197526
NA	NA	NA	HORVU0Hr1G031520	0.183	0.099	0.189	0.142333	-0.956936	0.514888	0.399237	-0.37885	1	0.713912	0.570544	1	0.594757
NA	NA	NA	HORVU0Hr1G031580	0	0	0	0	0.328573	0.0693209	0.0336054	0	1	1	0	1	1
NA	NA	NA	HORVU0Hr1G031620	0	0	0	0	0.328573	0.418827	0.305599	0	1	1	0	1	1
NA	NA	NA	HORVU0Hr1G031630	0	0	0	0	0.328573	0.0693209	0.0336054	0	1	1	0	1	1
NA	NA	NA	HORVU0Hr1G031640	0	0	0	0	0.328573	0.0693209	0.0336054	0	1	1	0	1	1
NA	NA	NA	HORVU0Hr1G031650	0	0	0	0	0.328573	0.0693209	0.0336054	0	1	1	0	1	1
NA	NA	NA	HORVU0Hr1G031660	0.00666667	0.00733333	0	0.0213333	0.32586	0.743258	0.664577	3.09636	0.464379	0.0959986	1.16561	0.94338	0.502379
NA	NA	NA	HORVU0Hr1G031690	0	0	0	0	0.328573	0.609333	0.504253	0	1	1	0	1	1
NA	NA	NA	HORVU0Hr1G031700	22.003	41.9843	26.164	20.8603	0.900608	0.0060648	0.000888455	-0.266662	0.66853	0.194452	-0.929498	0.000323928	6.7541e-06
NA	NA	NA	HORVU0Hr1G031710	44.387	67.4053	62.3803	56.6627	0.596395	0.00214957	0.000211774	-0.0789295	1	0.586867	-0.17635	0.668201	0.224863
NA	NA	NA	HORVU0Hr1G031720	2.512	2.54067	2.495	2.984	-0.0193018	0.918447	0.889545	0.319091	0.608557	0.160587	0.308033	0.593083	0.177426
NA	NA	NA	HORVU0Hr1G031730	4.96633	8.196	6.718	8.90333	0.706003	0.0693209	0.0298437	0.465708	0.636396	0.176364	0.191369	1	0.577493
NA	NA	NA	HORVU0Hr1G031750	0.183	0.237	0.249	0.141	0.663956	0.551047	0.438017	-0.710617	0.782917	0.282189	-0.644665	0.792048	0.332606
NA	NA	NA	HORVU0Hr1G031760	0	0	0	0	0.328573	0.0693209	0.0336054	0	1	1	0	1	1
NA	NA	NA	HORVU0Hr1G031790	0.033	0	0.0166667	0	-0.824585	0.409528	0.296169	-2.79957	0.80704	0.301947	0	1	1
NA	NA	NA	HORVU0Hr1G031810	0.691667	0.603	0.330333	0.285333	-0.320373	0.477416	0.360707	-0.18442	1	0.683494	-1.003	0.163196	0.0195647
NA	NA	NA	HORVU0Hr1G031830	0.00666667	0	0	0	-0.199389	0.650306	0.550904	0	1	1	0	1	1
NA	NA	NA	HORVU0Hr1G031850	4.88967	5.15433	4.484	4.31067	0.0570187	0.885853	0.847596	-0.00963638	1	0.971696	-0.185334	0.937379	0.494879
NA	NA	NA	HORVU0Hr1G031890	10.289	13.3153	11.513	12.824	0.33907	0.00935676	0.00158046	0.211857	0.526073	0.120129	0.0189815	1	0.888988
NA	NA	NA	HORVU0Hr1G031910	0.0126667	0.04	0.013	0	0.725217	0.615004	0.510613	-2.49997	0.806154	0.300598	-3.93492	0.56456	0.159831
NA	NA	NA	HORVU0Hr1G031920	1.31567	1.53567	1.35333	1.39433	0.168837	0.514439	0.398715	0.108901	1	0.701808	-0.0491464	1	0.86265
NA	NA	NA	HORVU0Hr1G031930	0.882333	1.026	0.576667	1.59967	0.0128366	0.987198	0.982343	1.5109	0.0389175	0.00215216	0.700911	0.532147	0.142339
NA	NA	NA	HORVU0Hr1G031950	0.0153333	0.00833333	0.004	0.0113333	-0.433015	0.564693	0.453224	0.996881	1	0.567195	0.221832	1	0.896728
NA	NA	NA	HORVU0Hr1G031960	44.4563	33.053	35.1957	39.84	-0.466363	0.00241134	0.000249567	0.231634	0.414586	0.0782209	0.340481	0.103041	0.00983227
NA	NA	NA	HORVU0Hr1G031970	8.01233	4.22267	4.86567	5.61	-0.964744	0.00929236	0.00156563	0.25423	0.857684	0.355014	0.486794	0.381933	0.0787824
NA	NA	NA	HORVU0Hr1G031980	0	0	0	0	0.328573	0.0693209	0.0336054	0	1	1	0	1	1
NA	NA	NA	HORVU0Hr1G031990	0	0	0	0	0.328573	0.0693209	0.0336054	0	1	1	0	1	1
NA	NA	NA	HORVU0Hr1G032000	0	0	0	0.001	0.328573	0.103089	0.0537368	0.543259	1	0.647622	0.543259	1	0.655085
NA	NA	NA	HORVU0Hr1G032020	0	0	0	0	0.328573	0.0693209	0.0336054	0	1	1	0	1	1
NA	NA	NA	HORVU0Hr1G032040	0	0	0	0	0.328573	0.0693209	0.0336054	0	1	1	0	1	1
NA	NA	NA	HORVU0Hr1G032060	0.0916667	0.0103333	0.008	0.0116667	-2.32523	0.0379224	0.00982383	0.358755	1	0.854291	0.199201	1	0.915283
NA	NA	NA	HORVU0Hr1G032070	0.0393333	0.0246667	0.102333	0.200333	-0.623098	0.624839	0.521836	1.0129	0.766785	0.265915	2.96009	0.0706884	0.0057058
NA	NA	NA	HORVU0Hr1G032100	0.293667	0.201667	0.468667	0.237667	-0.557392	0.434847	0.320819	-0.935085	0.415339	0.0785343	0.312057	1	0.591053
NA	NA	NA	HORVU0Hr1G032110	23.9643	23.2207	24.6067	22.5737	-0.0854944	0.488372	0.371716	-0.0692507	1	0.600981	0.0321533	1	0.808676
NA	NA	NA	HORVU0Hr1G032120	52.728	56.1913	52.842	56.4183	0.0491383	0.650151	0.550685	0.150728	0.667863	0.194046	0.0774804	0.945639	0.504507
NA	NA	NA	HORVU0Hr1G032130	0	0	0	0	0.328573	0.0693209	0.0336054	0	1	1	0	1	1
NA	NA	NA	HORVU0Hr1G032140	0.144	0.116667	0.134667	0.0416667	0.101647	0.916096	0.886405	-1.64509	0.393199	0.0712189	-1.42563	0.499663	0.126461
NA	NA	NA	HORVU0Hr1G032200	0	0	0	0	0.328573	0.0693209	0.0336054	0	1	1	0	1	1
NA	NA	NA	HORVU0Hr1G032220	0.01	0	0	0.00266667	-0.343378	0.525797	0.410716	1.01881	0.985708	0.506741	1.01881	0.955367	0.516302
NA	NA	NA	HORVU0Hr1G032230	0.185667	0.266667	0.443667	0.288333	0.522789	0.666261	0.569311	-0.531333	0.940167	0.45028	0.198682	1	0.782469
NA	NA	NA	HORVU0Hr1G032250	10.6863	9.89433	9.453	10.11	-0.152251	0.121588	0.0654172	0.151063	0.804176	0.299011	0.104424	0.919099	0.473638
NA	NA	NA	HORVU0Hr1G032260	2.415	4.83567	2.33467	6.73767	0.951771	0.151936	0.0853749	1.58185	0.000905417	1.66521e-05	0.545992	0.499224	0.12625
NA	NA	NA	HORVU0Hr1G032280	1.987	1.348	1.884	1.48533	-0.588091	0.07756	0.038382	-0.300195	0.860504	0.364142	0.199678	0.986551	0.55381
NA	NA	NA	HORVU0Hr1G032300	0	0	0.00766667	0.00866667	0.328573	0.555213	0.442944	0.244877	1	0.909148	2.12577	0.746279	0.288063
NA	NA	NA	HORVU0Hr1G032310	0	0	0	0	0.328573	0.0693209	0.0336054	0	1	1	0	1	1
NA	NA	NA	HORVU0Hr1G032320	0.0203333	0	0.023	0.016	-0.622783	0.63024	0.528715	-0.3941	1	0.913726	2.80316	0.778455	0.320165
NA	NA	NA	HORVU0Hr1G032330	0.371333	0.371333	0.403667	0.499333	-0.0889469	0.889952	0.852818	0.38039	0.88123	0.387979	0.519625	0.698674	0.247444
NA	NA	NA	HORVU0Hr1G032340	0	0	0	0	0.328573	0.0693209	0.0336054	0	1	1	0	1	1
NA	NA	NA	HORVU0Hr1G032350	0	0	0.0146667	0	0.328573	0.720628	0.635882	-2.59948	0.831607	0.323676	0	1	1
NA	NA	NA	HORVU0Hr1G032360	0.004	0	0.00533333	0	-0.0567894	0.943052	0.922616	-1.53057	0.932614	0.442152	-0.000593752	1	0.989639
NA	NA	NA	HORVU0Hr1G032370	0	0	0	0	0.328573	0.0693209	0.0336054	0	1	1	0	1	1
NA	NA	NA	HORVU0Hr1G032390	0	0	0	0	0.328573	0.566299	0.454943	0	1	1	0	1	1
NA	NA	NA	HORVU0Hr1G032400	33.3093	22.3283	27.2833	22.612	-0.611393	0.000427579	1.88605e-05	-0.219071	0.523477	0.119117	0.0899657	0.962084	0.52412
NA	NA	NA	HORVU0Hr1G032410	1.10333	3.618	1.955	1.32833	1.83531	0.0110105	0.00195512	-0.487298	0.719416	0.228343	-1.36937	0.0148281	0.000709873
NA	NA	NA	HORVU0Hr1G032440	0	0	0	0	0.328573	0.0693209	0.0336054	0	1	1	0	1	1
NA	NA	NA	HORVU0Hr1G032490	5.34067	4.24167	5.97433	4.88633	-0.373373	0.166342	0.0951638	-0.240071	0.785107	0.283884	0.274198	0.672149	0.227571
NA	NA	NA	HORVU0Hr1G032510	0.00233333	0	0.00266667	0	0.0730702	0.856526	0.809826	-0.93854	1	0.563931	0	1	1
NA	NA	NA	HORVU0Hr1G032540	0	0	0	0	0.328573	0.0693209	0.0336054	0	1	1	0	1	1
NA	NA	NA	HORVU0Hr1G032560	0.00566667	0.00833333	0.00833333	0.00966667	0.466862	0.246993	0.154028	0.164125	1	0.920164	0.171266	1	0.917964
NA	NA	NA	HORVU0Hr1G032570	0	0.002	0	0	0.565081	0.0101241	0.00175454	0	1	1	-0.843171	1	0.587506
NA	NA	NA	HORVU0Hr1G032600	0	0	0	0	0.328573	0.0693209	0.0336054	0	1	1	0	1	1
NA	NA	NA	HORVU0Hr1G032620	0.0613333	0.0286667	0.0296667	0.054	-1.10553	0.108661	0.0572275	0.875957	0.848149	0.34042	1.00741	0.74801	0.289784
NA	NA	NA	HORVU0Hr1G032640	0.111	1.58367	0.49	2.46633	3.28785	0.0159435	0.0031751	2.36285	0.0286999	0.00142394	0.722595	0.760589	0.303026
NA	NA	NA	HORVU0Hr1G032670	0.00566667	0.00833333	0.00833333	0.00966667	0.466862	0.246993	0.154028	0.164121	1	0.920163	0.171262	1	0.917964
NA	NA	NA	HORVU0Hr1G032690	0	0	0	0	0.328573	0.0693209	0.0336054	0	1	1	0	1	1
NA	NA	NA	HORVU0Hr1G032700	0	0	0	0	0.328573	0.0693209	0.0336054	0	1	1	0	1	1
NA	NA	NA	HORVU0Hr1G032710	0	0	0	0.0243333	0.328573	0.605124	0.49961	3.3622	0.540217	0.126796	3.3622	0.515806	0.133899
NA	NA	NA	HORVU0Hr1G032720	0	0	0	0	0.328573	0.0693209	0.0336054	0	1	1	0	1	1
NA	NA	NA	HORVU0Hr1G032730	0.0236667	0	0	0.00266667	-1.40905	0.000172574	4.53648e-06	0.949915	1	0.532341	0.949915	0.976479	0.541516
NA	NA	NA	HORVU0Hr1G032740	0.00233333	0.0346667	0.037	0.0626667	1.7729	0.023993	0.0054602	0.73121	0.943639	0.454713	0.763107	0.891278	0.442251
NA	NA	NA	HORVU0Hr1G032800	0	0	0	0	0.328573	0.202075	0.12052	0	1	1	0	1	1
NA	NA	NA	HORVU0Hr1G032810	0	0	0	0	0.328573	0.0693209	0.0336054	0	1	1	0	1	1
NA	NA	NA	HORVU0Hr1G032820	0	0	0	0	0.328573	0.107002	0.0561627	0	1	1	0	1	1
NA	NA	NA	HORVU0Hr1G032830	0.032	0.0993333	0.0596667	0.129333	1.70031	0.329741	0.221135	1.10534	0.994593	0.517306	0.433212	1	0.796926
NA	NA	NA	HORVU0Hr1G032840	0	0	0	0	0.328573	0.0693209	0.0336054	0	1	1	0	1	1
NA	NA	NA	HORVU0Hr1G032850	0.0133333	0	0	0	-0.728129	0.155623	0.087903	0	1	1	0	1	1
NA	NA	NA	HORVU0Hr1G032860	0	0	0	0	0.328573	0.0693209	0.0336054	0	1	1	0	1	1
NA	NA	NA	HORVU0Hr1G032870	0	0	0	0	0.328573	0.0693209	0.0336054	0	1	1	0	1	1
NA	NA	NA	HORVU0Hr1G032890	1.44267	0.141	0.374667	0.666667	-3.0676	0.0282483	0.00674259	0.862418	0.861206	0.366917	2.2761	0.19017	0.0248263
NA	NA	NA	HORVU0Hr1G032900	0.0876667	0	0.00766667	0.011	-2.84549	0.019044	0.00404119	0.28969	1	0.867575	2.23637	0.655317	0.216459
NA	NA	NA	HORVU0Hr1G032910	0	0	0	0.000666667	0.320203	0.0870333	0.0439326	0.240272	1	0.775578	0.18967	1	0.860375
NA	NA	NA	HORVU0Hr1G032920	0.017	0	0.009	0.00533333	-1.03549	0.0785007	0.0389362	-0.612607	1	0.736515	1.48773	0.835779	0.383636
NA	NA	NA	HORVU0Hr1G032930	0	0	0	0	0.328573	0.0693209	0.0336054	0	1	1	0	1	1
NA	NA	NA	HORVU0Hr1G032940	0.000666667	0.00166667	0.00666667	0.00466667	0.408553	0.314729	0.208422	-0.292178	1	0.894382	0.760238	1	0.726794
NA	NA	NA	HORVU0Hr1G032950	0.00133333	0.000666667	0.00133333	0.00133333	0.201915	0.540494	0.42613	0.134123	1	0.939606	0.434202	1	0.7866
NA	NA	NA	HORVU0Hr1G032960	0	0	0	0	0.328573	0.0693209	0.0336054	0	1	1	0	1	1
NA	NA	NA	HORVU0Hr1G032970	0.009	0.017	0.0133333	0.0216667	0.651624	0.0280369	0.00668298	0.702308	1	0.58605	0.359561	1	0.774242
NA	NA	NA	HORVU0Hr1G032980	0	0	0	0	0.328573	0.0693209	0.0336054	0	1	1	0	1	1
NA	NA	NA	HORVU0Hr1G033000	0	0	0	0	0.328573	0.0693209	0.0336054	0	1	1	0	1	1
NA	NA	NA	HORVU0Hr1G033020	0.007	0.033	0	0.0113333	1.41223	0.0555248	0.0160145	2.34562	0.74302	0.24387	-1.30153	0.988925	0.557023
NA	NA	NA	HORVU0Hr1G033030	0	0	0	0	0.328573	0.0693209	0.0336054	0	1	1	0	1	1
NA	NA	NA	HORVU0Hr1G033050	0	0	0	0	0.328573	0.0693209	0.0336055	0	1	1	0	1	1
NA	NA	NA	HORVU0Hr1G033060	0	0	0	0	0.328573	0.161602	0.0919415	0	1	1	0	1	1
NA	NA	NA	HORVU0Hr1G033070	0	0	0	0	0.328573	0.0693209	0.0336054	0	1	1	0	1	1
NA	NA	NA	HORVU0Hr1G033090	0	0	0	0	0.328573	0.0693209	0.0336054	0	1	1	0	1	1
NA	NA	NA	HORVU0Hr1G033120	0.00566667	0.00833333	0.00833333	0.00966667	0.466862	0.246993	0.154028	0.164119	1	0.920163	0.171259	1	0.917963
NA	NA	NA	HORVU0Hr1G033130	0.000333333	0	0	0.00266667	0.261505	0.256585	0.161704	0.94137	1	0.560789	0.974298	0.970338	0.534727
NA	NA	NA	HORVU0Hr1G033160	0	0	0	0	0.328573	0.0693209	0.0336054	0	1	1	0	1	1
NA	NA	NA	HORVU0Hr1G033170	0	0	0	0	0.328573	0.0693209	0.0336054	0	1	1	0	1	1
NA	NA	NA	HORVU0Hr1G033190	0	0	0	0	0.328573	0.0693209	0.0336054	0	1	1	0	1	1
NA	NA	NA	HORVU0Hr1G033200	0	0	0	0	0.328573	0.0693209	0.0336054	0	1	1	0	1	1
NA	NA	NA	HORVU0Hr1G033220	0.012	0	0	0	-0.409393	0.858989	0.81306	0	1	1	0	1	1
NA	NA	NA	HORVU0Hr1G033250	0	0	0	0	0.328573	0.36519	0.253612	0	1	1	0	1	1
NA	NA	NA	HORVU0Hr1G033260	0.792667	0.421667	0.768667	0.669333	-0.948878	0.0341878	0.00859177	-0.141486	1	0.693131	0.760935	0.288695	0.0486482
NA	NA	NA	HORVU0Hr1G033280	0.00266667	0.00566667	0.01	0.00266667	0.471926	0.290937	0.18841	-1.25154	1	0.582118	-0.569488	1	0.797108
NA	NA	NA	HORVU0Hr1G033290	0.0143333	0	0.005	0.0106667	-0.741633	0.41146	0.298361	0.764363	1	0.712605	2.25354	0.706095	0.252674
NA	NA	NA	HORVU0Hr1G033300	0	0	0	0	0.328573	0.0693209	0.0336054	0	1	1	0	1	1
NA	NA	NA	HORVU0Hr1G033320	0	0	0	0	0.328573	0.0693209	0.0336054	0	1	1	0	1	1
NA	NA	NA	HORVU0Hr1G033330	0	0.0663333	0	0	1.7043	0.0773184	0.0382334	0	1	1	-4.5613	0.831816	0.378351
NA	NA	NA	HORVU0Hr1G033360	0.011	0	0.0386667	0.02	-0.400474	0.692722	0.600933	-0.807459	1	0.864677	3.08117	0.823581	0.370415
NA	NA	NA	HORVU0Hr1G033370	742.532	1207.82	2099.66	1583.29	0.474037	0.584821	0.476367	-0.358273	0.977464	0.495037	0.472723	0.821546	0.368426
NA	NA	NA	HORVU0Hr1G033410	0	0	0	0.000666667	0.320203	0.0870333	0.0439326	0.240272	1	0.775578	0.18967	1	0.860375
NA	NA	NA	HORVU0Hr1G033420	0	0	0	0	0.328574	0.0693209	0.0336053	0	1	1	-1.84885e-06	1	0.999523
NA	NA	NA	HORVU0Hr1G033440	0	0	0	0	0.328573	0.0693209	0.0336054	0	1	1	0	1	1
NA	NA	NA	HORVU0Hr1G033450	0.000666667	0.00166667	0.00666667	0.00466667	0.408553	0.314729	0.208422	-0.292178	1	0.894382	0.760238	1	0.726794
NA	NA	NA	HORVU0Hr1G033460	0.00133333	0.000666667	0.00133333	0.00133333	0.201915	0.540494	0.42613	0.134123	1	0.939606	0.434202	1	0.7866
NA	NA	NA	HORVU0Hr1G033470	0	0	0	0	0.328573	0.0693209	0.0336054	0	1	1	0	1	1
NA	NA	NA	HORVU0Hr1G033480	0.027	0.0673333	0.0583333	0.0853333	1.07815	0.0119062	0.00216406	0.558778	0.928624	0.438949	0.326504	1	0.644841
NA	NA	NA	HORVU0Hr1G033490	0.009	0.017	0.0133333	0.0216667	0.651624	0.0280369	0.00668298	0.702307	1	0.586054	0.359561	1	0.774244
NA	NA	NA	HORVU0Hr1G033520	0.00266667	0.00566667	0.01	0.00266667	0.471926	0.290937	0.18841	-1.25154	1	0.582118	-0.569488	1	0.797108
NA	NA	NA	HORVU0Hr1G033540	0	0.011	0	0.003	0.904664	0.215509	0.130198	1.00166	0.995517	0.518754	-1.22315	1	0.597913
NA	NA	NA	HORVU0Hr1G033550	0.00366667	0.0133333	0.00866667	0.0263333	0.895294	0.231032	0.141831	1.36786	0.86087	0.365041	0.8156	1	0.575354
NA	NA	NA	HORVU0Hr1G033560	0.00166667	0.00666667	0.00533333	0.000666667	0.688067	0.0178927	0.00370919	-1.12155	1	0.600458	-1.3353	0.980341	0.547372
NA	NA	NA	HORVU0Hr1G033570	0	0.00133333	0.00133333	0	0.477767	0.112666	0.0597211	-0.523617	1	0.678016	-0.600923	1	0.656402
NA	NA	NA	HORVU0Hr1G033600	0.000333333	0	0	0.00266667	0.261505	0.256585	0.161704	0.94137	1	0.560789	0.974298	0.970338	0.534727
NA	NA	NA	HORVU0Hr1G033630	0.0316667	0.0366667	0.041	0.034	-0.125615	0.893804	0.858319	-0.242511	1	0.811841	-0.0525588	1	0.960088
NA	NA	NA	HORVU0Hr1G033640	0.0103333	0.01	0.00333333	0.0156667	0.200077	0.810457	0.750204	1.52864	0.857684	0.357936	0.525149	1	0.732088
NA	NA	NA	HORVU0Hr1G033660	0	0	0	0.00766667	0.328573	0.341647	0.232394	1.90445	0.83366	0.325791	1.90445	0.794284	0.33609
NA	NA	NA	HORVU0Hr1G033670	0.03	0.1	0.118	0.0163333	1.6701	0.12581	0.0680329	-2.67872	0.184758	0.020351	-2.39351	0.268715	0.0431559
NA	NA	NA	HORVU0Hr1G033690	0	0.0286667	0	0	1.2659	0.0693209	0.0246217	0	1	1	-3.44562	0.555366	0.155107
NA	NA	NA	HORVU0Hr1G033700	0.017	0	0.009	0.00533333	-1.03549	0.0785007	0.0389362	-0.610152	1	0.739496	1.48886	0.836423	0.38458
NA	NA	NA	HORVU0Hr1G033710	0	0	0	0	0.328573	0.0693209	0.0336054	0	1	1	0	1	1
NA	NA	NA	HORVU0Hr1G033720	0.000666667	0.00666667	0.00666667	0.00466667	0.71824	0.20561	0.123015	-0.314537	1	0.860666	-0.361676	1	0.840503
NA	NA	NA	HORVU0Hr1G033730	0.00133333	0.000666667	0.00133333	0.00133333	0.201915	0.540494	0.42613	0.134123	1	0.939606	0.434202	1	0.7866
NA	NA	NA	HORVU0Hr1G033740	0	0	0	0	0.328573	0.0693209	0.0336054	0	1	1	0	1	1
NA	NA	NA	HORVU0Hr1G033750	0.009	0.017	0.0133333	0.0216667	0.651624	0.0280369	0.00668298	0.702308	1	0.586048	0.359561	1	0.774241
NA	NA	NA	HORVU0Hr1G033770	0.00266667	0.00566667	0.01	0.00266667	0.471926	0.290937	0.18841	-1.25154	1	0.582118	-0.569488	1	0.797108
NA	NA	NA	HORVU0Hr1G033790	0	0	0	0	0.328573	0.444698	0.330106	0	1	1	0	1	1
NA	NA	NA	HORVU0Hr1G033800	0	0	0	0	0.328573	0.161602	0.0919415	0	1	1	0	1	1
NA	NA	NA	HORVU0Hr1G033810	0.00833333	0.0113333	0.004	0.027	0.465072	0.520003	0.404481	2.20336	0.584807	0.147511	1.03497	0.893861	0.445123
NA	NA	NA	HORVU0Hr1G033820	0	0	0	0	0.328573	0.359758	0.248414	0	1	1	0	1	1
NA	NA	NA	HORVU0Hr1G033850	0	0.00633333	0	0.00666667	0.84235	0.0472935	0.013033	1.76035	0.85398	0.348277	0.0458216	1	0.986167
NA	NA	NA	HORVU0Hr1G033860	0	0.000666667	0	0	0.395083	0.0693209	0.033194	0	1	1	-0.276009	1	0.77212
NA	NA	NA	HORVU0Hr1G033870	0	0	0	0	0.326688	0.0708895	0.0345494	0	1	1	-0.0197107	1	0.942001
NA	NA	NA	HORVU0Hr1G033880	0	0.0113333	0.017	0.0106667	1.18904	0.07421	0.036417	-0.590904	1	0.747313	-0.122237	1	0.944555
NA	NA	NA	HORVU0Hr1G033890	0	0	0	0	0.328573	0.0693209	0.0336054	0	1	1	0	1	1
NA	NA	NA	HORVU0Hr1G033900	0.00233333	0.0346667	0.037	0.0626667	1.7729	0.023993	0.0054602	0.731202	0.943639	0.454692	0.763095	0.891278	0.442233
NA	NA	NA	HORVU0Hr1G033940	0.00566667	0.00833333	0.00833333	0.00966667	0.466862	0.246993	0.154028	0.164117	1	0.920162	0.171257	1	0.917963
NA	NA	NA	HORVU0Hr1G033970	0.000333333	0	0	0.00266667	0.261505	0.256585	0.161704	0.94137	1	0.560789	0.974298	0.970338	0.534727
NA	NA	NA	HORVU0Hr1G033990	0.00366667	0.0133333	0.00866667	0.0263333	0.895294	0.231032	0.141831	1.36727	0.859615	0.362972	0.814346	1	0.573873
NA	NA	NA	HORVU0Hr1G034000	0.00166667	0.00666667	0.00533333	0.000666667	0.688067	0.0178927	0.00370919	-1.12155	1	0.600458	-1.3353	0.980341	0.547372
NA	NA	NA	HORVU0Hr1G034010	0	0.00133333	0.00133333	0	0.477767	0.112666	0.0597211	-0.523617	1	0.678016	-0.600923	1	0.656402
NA	NA	NA	HORVU0Hr1G034040	0	0	0	0.000666667	0.320203	0.0870333	0.0439326	0.240272	1	0.775578	0.18967	1	0.860375
NA	NA	NA	HORVU0Hr1G034050	0.00366667	0.0133333	0.00866667	0.0263333	0.895294	0.231032	0.141831	1.36728	0.859615	0.362975	0.814348	1	0.573875
NA	NA	NA	HORVU0Hr1G034080	0	0.01	0	0.009	0.959194	0.15863	0.0898767	2.15179	0.822166	0.3149	-0.0735771	1	0.97893
NA	NA	NA	HORVU0Hr1G034090	0	0	0	0	0.328573	0.0693209	0.0336054	0	1	1	0	1	1
NA	NA	NA	HORVU0Hr1G034110	0	0	0	0	0.328573	0.0693209	0.0336054	0	1	1	0	1	1
NA	NA	NA	HORVU0Hr1G034120	0	0	0	0	0.328573	0.0693209	0.0336054	0	1	1	0	1	1
NA	NA	NA	HORVU0Hr1G034130	0	0	0	0	0.328573	0.0693209	0.0336054	0	1	1	0	1	1
NA	NA	NA	HORVU0Hr1G034150	0.497	0.654667	0.951333	0.464	0.328963	0.627045	0.524213	-1.01512	0.299241	0.0445348	-0.4487	0.835221	0.382372
NA	NA	NA	HORVU0Hr1G034160	1.34933	1.97267	2.404	2.24133	0.504889	0.256585	0.161648	-0.056712	1	0.865601	0.254014	0.900802	0.453117
NA	NA	NA	HORVU0Hr1G034190	0.021	0.00666667	0.0326667	0.0246667	-0.550812	0.576504	0.466454	-0.41712	1	0.762289	1.52982	0.809238	0.350975
NA	NA	NA	HORVU0Hr1G034210	0.111	1.58367	0.49	2.46633	3.28785	0.0159435	0.0031751	2.36285	0.0286999	0.00142334	0.722594	0.760589	0.303007
NA	NA	NA	HORVU0Hr1G034240	0.00433333	0.002	0.00333333	0.00333333	0.0248964	0.950636	0.934202	-0.0152149	1	0.997185	0.375335	1	0.849383
NA	NA	NA	HORVU0Hr1G034250	0.0306667	0.0133333	0.004	0.005	-0.542801	0.499165	0.38274	0.25558	1	0.890032	-1.02229	0.988227	0.556159
NA	NA	NA	HORVU0Hr1G034260	0	0	0	0	0.328573	0.0693209	0.0336054	0	1	1	0	1	1
NA	NA	NA	HORVU0Hr1G034280	0	0	0.001	0.00166667	0.328573	0.174106	0.10058	0.144067	1	0.939487	0.619289	1	0.638447
NA	NA	NA	HORVU0Hr1G034290	0.319333	0.342667	0.271	0.489	0.0219667	0.960659	0.947788	0.880997	0.254572	0.0340707	0.562107	0.576434	0.167644
NA	NA	NA	HORVU0Hr1G034300	0	0	0	0	0.328573	0.0693209	0.0336054	0	1	1	0	1	1
NA	NA	NA	HORVU0Hr1G034320	0	0	0	0	0.328573	0.0693209	0.0336054	0	1	1	0	1	1
NA	NA	NA	HORVU0Hr1G034330	0.009	0.017	0.0133333	0.0216667	0.651624	0.0280369	0.00668298	0.702308	1	0.586046	0.359561	1	0.77424
NA	NA	NA	HORVU0Hr1G034340	0.0426667	0.0276667	0.0106667	0.0616667	-0.105407	0.932817	0.908803	2.3433	0.391349	0.0706108	1.1707	0.774328	0.316415
NA	NA	NA	HORVU0Hr1G034350	0.0226667	0.0206667	0.0596667	0.0146667	-0.231267	0.800875	0.737375	-1.88494	0.584068	0.14688	-0.397189	1	0.786974
NA	NA	NA	HORVU0Hr1G034370	0.00833333	0	0.00833333	0.0323333	-0.309791	0.815641	0.75664	1.73005	0.88794	0.395164	3.74205	0.399796	0.0849196
NA	NA	NA	HORVU0Hr1G034380	0.005	0.00166667	0.00266667	0.00566667	0.0774183	0.893036	0.857363	0.770521	1	0.715587	0.96074	1	0.655233
NA	NA	NA	HORVU0Hr1G034420	0.00166667	0.00666667	0.00533333	0.000666667	0.688067	0.0178927	0.00370919	-1.12155	1	0.600458	-1.3353	0.980341	0.547372
NA	NA	NA	HORVU0Hr1G034430	0	0.012	0.0343333	0.0433333	1.01707	0.409531	0.296192	0.321476	1	0.90753	1.65028	0.987777	0.55537
NA	NA	NA	HORVU0Hr1G034460	0.00133333	0.000666667	0.00133333	0.00133333	0.201915	0.540494	0.42613	0.134123	1	0.939606	0.434202	1	0.7866
NA	NA	NA	HORVU0Hr1G034470	0.097	0.101667	0.095	0.0956667	0.0754894	0.914089	0.883586	-0.00630311	1	0.992132	-0.0772999	1	0.91114
NA	NA	NA	HORVU0Hr1G034480	0	0	0	0	0.328573	0.0693209	0.0336054	0	1	1	0	1	1
NA	NA	NA	HORVU0Hr1G034500	0	0	0	0	0.328573	0.0693209	0.0336054	0	1	1	0	1	1
NA	NA	NA	HORVU0Hr1G034510	0	0	0	0	0.328573	0.0693209	0.0336054	0	1	1	0	1	1
NA	NA	NA	HORVU0Hr1G034520	0.00666667	0	0.023	0	-0.201079	0.787678	0.71991	-3.22606	0.628803	0.172336	0	1	1
NA	NA	NA	HORVU0Hr1G034540	0	0	0	0	0.328573	0.0693209	0.0336054	0	1	1	0	1	1
NA	NA	NA	HORVU0Hr1G034550	0.05	0.0236667	0.0563333	0.0963333	-0.941685	0.352408	0.242095	0.772482	0.90561	0.414656	2.03153	0.328798	0.06128
NA	NA	NA	HORVU0Hr1G034600	0	0	0	0.000666667	0.320203	0.0870333	0.0439326	0.240272	1	0.775578	0.18967	1	0.860375
NA	NA	NA	HORVU0Hr1G034610	0.019	0.00333333	0.0286667	0.0173333	-0.753154	0.56947	0.458648	-0.621745	1	0.755907	1.85888	0.837556	0.386103
NA	NA	NA	HORVU0Hr1G034630	0	0	0	0	0.328573	0.0693209	0.0336054	0	1	1	0	1	1
NA	NA	NA	HORVU0Hr1G034640	0.001	0.00666667	0.006	0.0163333	0.658371	0.410328	0.297252	1.15702	0.99472	0.51778	1.0423	0.993953	0.563401
NA	NA	NA	HORVU0Hr1G034650	0	0	0	0	0.328573	0.0693209	0.0336054	0	1	1	0	1	1
NA	NA	NA	HORVU0Hr1G034660	0.026	0.0883333	0.0386667	0.155	1.78863	0.064309	0.0193548	2.00599	0.202225	0.0235176	0.872323	0.734184	0.278568
NA	NA	NA	HORVU0Hr1G034700	0	0.00966667	0	0	0.916491	0.0265879	0.00623153	0	1	1	-2.12642	0.780306	0.321853
NA	NA	NA	HORVU0Hr1G034720	0.0383333	0.111	0.0296667	0.0693333	1.30289	0.0588146	0.0172319	1.11233	0.685337	0.206466	-0.660622	0.805136	0.346239
NA	NA	NA	HORVU0Hr1G034730	0.011	0.0163333	0.017	0.014	0.498354	0.396973	0.282677	-0.17316	1	0.8993	-0.10244	1	0.941491
NA	NA	NA	HORVU0Hr1G034740	0.0103333	0	0.008	0.016	-0.377533	0.702094	0.612956	0.830911	1	0.73077	2.77408	0.65727	0.217919
NA	NA	NA	HORVU0Hr1G034750	0	0	0	0	0.328573	0.0693209	0.0336054	0	1	1	0	1	1
NA	NA	NA	HORVU0Hr1G034770	0.011	0.0163333	0.017	0.014	0.498354	0.396973	0.282677	-0.173162	1	0.899295	-0.102442	1	0.941489
NA	NA	NA	HORVU0Hr1G034780	0	0	0	0.0436667	0.328573	0.739603	0.659736	4.11103	0.64017	0.1784	4.11103	0.603783	0.184083
NA	NA	NA	HORVU0Hr1G034790	0	0.002	0	0	0.565081	0.0101241	0.00175454	0	1	1	-0.843171	1	0.587506
NA	NA	NA	HORVU0Hr1G034800	0.354667	0.433	0.269	0.506	0.225331	0.778442	0.707971	0.950627	0.468233	0.0974248	0.307806	1	0.581569
NA	NA	NA	HORVU0Hr1G034830	0	0	0	0	0.328573	0.0693209	0.0336054	2.04332e-07	1	0.999885	2.43322e-07	1	0.999862
NA	NA	NA	HORVU0Hr1G034850	0	0	0	0	0.328573	0.0693209	0.0336054	0	1	1	0	1	1
NA	NA	NA	HORVU0Hr1G034860	0.000333333	0	0	0.00266667	0.261505	0.256585	0.161704	0.94137	1	0.560789	0.974298	0.970338	0.534727
NA	NA	NA	HORVU0Hr1G034900	0.00566667	0.00833333	0.00833333	0.00966667	0.466862	0.246993	0.154028	0.164114	1	0.920162	0.171254	1	0.917962
NA	NA	NA	HORVU0Hr1G034910	0.00566667	0.00833333	0.00833333	0.00966667	0.466862	0.246993	0.154028	0.164111	1	0.920161	0.171251	1	0.917962
NA	NA	NA	HORVU0Hr1G034930	0	0.003	0.00633333	0.00833333	0.593306	0.305218	0.200446	0.298023	1	0.897672	0.998843	1	0.658392
NA	NA	NA	HORVU0Hr1G034940	0.00833333	0.0573333	0.035	0.0993333	1.94631	0.00520253	0.000721455	1.43097	0.43644	0.0858534	0.808742	0.758282	0.300681
NA	NA	NA	HORVU0Hr1G034950	0.0533333	0.071	0.0526667	0.0223333	0.507712	0.655607	0.556974	-1.10502	0.859615	0.362971	-1.51321	0.634425	0.203154
NA	NA	NA	HORVU0Hr1G034960	0	0	0	0.000666667	0.320203	0.0870333	0.0439326	0.240272	1	0.775578	0.18967	1	0.860375
NA	NA	NA	HORVU0Hr1G034970	0	0	0	0	0.328573	0.0693209	0.0336054	0	1	1	0	1	1
NA	NA	NA	HORVU0Hr1G034980	0	0	0	0.002	0.328172	0.128385	0.0696995	0.729545	1	0.596874	0.729458	1	0.605382
NA	NA	NA	HORVU0Hr1G035010	0	0	0	0	0.328573	0.0693209	0.0336054	0	1	1	0	1	1
NA	NA	NA	HORVU0Hr1G035030	0	0	0	0	0.328573	0.0693209	0.0336054	0	1	1	0	1	1
NA	NA	NA	HORVU0Hr1G035060	0	0	0	0	0.328573	0.0693209	0.0336054	0	1	1	0	1	1
NA	NA	NA	HORVU0Hr1G035110	0	0	0	0	0.328573	0.0693209	0.0336054	0	1	1	0	1	1
NA	NA	NA	HORVU0Hr1G035140	0	0	0	0	0.328573	0.0755057	0.0371708	0	1	1	0	1	1
NA	NA	NA	HORVU0Hr1G035160	0	0	0	0.000666667	0.320203	0.0870333	0.0439326	0.240272	1	0.775578	0.18967	1	0.860375
NA	NA	NA	HORVU0Hr1G035170	0.00133333	0.000666667	0.00133333	0.00133333	0.201915	0.540494	0.42613	0.134123	1	0.939606	0.434202	1	0.7866
NA	NA	NA	HORVU0Hr1G035180	0	0	0	0	0.328573	0.0693209	0.0336054	0	1	1	0	1	1
NA	NA	NA	HORVU0Hr1G035190	0.009	0.017	0.0133333	0.0216667	0.651624	0.0280369	0.00668298	0.702309	1	0.586044	0.359561	1	0.774239
NA	NA	NA	HORVU0Hr1G035200	0	0	0.001	0.00166667	0.328573	0.174106	0.10058	0.144067	1	0.939487	0.619289	1	0.638447
NA	NA	NA	HORVU0Hr1G035230	0	0	0	0	0.328573	0.0693209	0.0336054	0	1	1	0	1	1
NA	NA	NA	HORVU0Hr1G035250	0	0.00133333	0.00133333	0	0.477767	0.112666	0.0597211	-0.523617	1	0.678016	-0.600923	1	0.656402
NA	NA	NA	HORVU0Hr1G035260	0.00166667	0.00666667	0.00533333	0.000666667	0.688067	0.0178927	0.00370919	-1.12155	1	0.600458	-1.3353	0.980341	0.547372
NA	NA	NA	HORVU0Hr1G035270	0.00366667	0.0133333	0.00866667	0.0263333	0.895294	0.231032	0.141831	1.36785	0.860829	0.365002	0.815576	1	0.575326
[truncated: 37,857 more rows]

## Sheet: Table_S2_26 dpi
A. thaliana gene model	A. thaliana description	A. thaliana primary gene symbol	H. vulgare gene model	normalized mean CPM				wt: nonmycorrhizal versus mycorrhizal			Hvmlo1-5: nonmycorrhizal versus mycorrhizal			mycorrhizal: wt versus Hvmlo1-5
				wt nonmycorrhizal	wt mycorrhizal	Hvmlo1-5 nonmycorrhizal	Hvmlo1-5 mycorrhizal	log2 fold change	FDR	P value	log2 fold change	FDR	P value	log2 fold change	FDR	P value
NA	NA	NA	AGP50735	0.109667	0.297	0.273	0.407	1.40082	0.130689	0.0167431	0.599268	0.746005	0.243278	0.462731	1	0.36814
NA	NA	NA	AGP50736	0.160667	0.617	0.283667	0.532667	1.96021	0.143729	0.0190448	0.934334	0.746546	0.243585	-0.201508	1	0.796933
NA	NA	NA	AGP50737	0.127333	0.281667	0.162	0.373667	1.14582	0.356767	0.0711655	1.20512	0.276954	0.0452318	0.418413	1	0.470644
NA	NA	NA	AGP50738	0.000666667	0.003	0.000666667	0.002	0.724479	1	0.68584	0.536393	1	0.736978	-0.255931	1	0.90139
NA	NA	NA	AGP50739	0	0	0	0	0	1	1	0	1	1	0	1	1
NA	NA	NA	AGP50740	0.128667	0.261	0.164667	0.32	1.02116	0.410202	0.0892245	0.993677	0.410987	0.0822387	0.296464	1	0.589923
NA	NA	NA	AGP50741	0.178333	0.303	0.174333	0.217333	0.77067	0.556079	0.151512	0.350064	1	0.524914	-0.460794	1	0.38055
NA	NA	NA	AGP50742	0	0	0	0	0	1	1	0	1	1	0	1	1
NA	NA	NA	AGP50743	0	0	0	0	0	1	1	0	1	1	0	1	1
NA	NA	NA	AGP50744	0.0223333	0.0536667	0	0.083	1.20584	0.778728	0.302471	4.98135	0.0136889	0.000971666	0.651723	1	0.523834
NA	NA	NA	AGP50745	0	0.133333	0.122333	0.724667	5.62197	0.00321421	0.000200248	2.56588	0.0604771	0.005877	2.4243	0.604513	0.00884283
NA	NA	NA	AGP50746	0.118	0.269667	0.119667	0.295333	1.19049	0.176504	0.0254028	1.34469	0.0880849	0.0095522	0.153676	1	0.743666
NA	NA	NA	AGP50747	0.598333	0.156	0.459667	0.754	-1.89745	0.645172	0.201718	0.737629	1	0.606637	2.26636	1	0.131579
NA	NA	NA	AGP50748	0.0713333	0.095	0.081	0.135	0.424162	0.997393	0.547802	0.714919	0.775518	0.267762	0.499293	1	0.437222
NA	NA	NA	AGP50749	0.041	0.0266667	0.0386667	0.0633333	-0.535828	1	0.770269	0.697557	1	0.699803	1.15822	1	0.530066
NA	NA	NA	AGP50750	0.021	0.0206667	0.0336667	0.015	-0.00472359	1	0.998918	-1.02853	1	0.610367	-0.411898	1	0.836247
NA	NA	NA	AGP50751	0.257667	0.180667	0.0926667	0	-0.468195	1	0.758505	-5.10115	0.0953577	0.0105778	-6.06014	0.336947	0.00317037
NA	NA	NA	AGP50752	0.633667	0.718667	0.557	0.955	0.206212	1	0.624042	0.797614	0.316907	0.0553742	0.416875	1	0.311334
NA	NA	NA	AGP50753	0.00233333	0.00566667	0.00333333	0.006	0.672724	1	0.746338	0.595114	1	0.767943	0.0567686	1	0.976796
NA	NA	NA	AGP50754	0.0813333	0.159	0.0826667	0.126	0.930334	0.451604	0.10453	0.616555	0.802997	0.291299	-0.310877	1	0.558341
NA	NA	NA	AGP50755	0.0796667	0.0696667	0.0393333	0.116333	-0.165176	1	0.853003	1.58771	0.41632	0.0840997	0.726761	1	0.400311
NA	NA	NA	AGP50756	0.0816667	0.0813333	0.102333	0.204333	0.0241151	1	0.97843	1.04564	0.69225	0.209173	1.31944	1	0.122003
NA	NA	NA	AGP50757	0.046	0.0656667	0.0666667	0.0523333	0.555774	0.939238	0.477113	-0.32811	1	0.660681	-0.334221	1	0.660544
NA	NA	NA	AGP50758	0.0216667	0.0766667	0.0433333	0.172	1.71579	0.666721	0.215511	1.99194	0.530593	0.125636	1.1702	1	0.350984
NA	NA	NA	AGP50759	0	0	0	0.026	0	1	1	3.41276	0.644557	0.179805	3.41276	1	0.189951
NA	NA	NA	AGP50760	0.00333333	0.0163333	0.008	0.0286667	1.62377	0.759322	0.282502	1.60257	0.694653	0.210377	0.702502	1	0.552182
NA	NA	NA	AGP50761	0	0	0	0	0	1	1	0	1	1	0	1	1
NA	NA	NA	AGP50762	0	0.047	0	0.0476667	4.194	0.783323	0.317732	4.21955	0.813158	0.312096	0.0255499	1	0.996032
NA	NA	NA	AGP50763	0.0656667	0.196667	0.0623333	0.125333	1.59464	1	0.551304	1.02151	1	0.697871	-0.638167	1	0.80791
NA	NA	NA	AGP50764	0	0	0	0	0	1	1	0	1	1	0	1	1
NA	NA	NA	AGP50765	0	0	0	0.004	0	1	1	1.26545	0.911196	0.421573	1.26545	1	0.438071
NA	NA	NA	AGP50766	0.0386667	0.0486667	0.0613333	0.0616667	0.375083	1	0.687263	0.0479676	1	0.953347	0.360408	1	0.676357
NA	NA	NA	AGP50767	0.00966667	0.0476667	0.0276667	0.0463333	2.04939	0.341669	0.0666278	0.778317	0.891262	0.399786	-0.00511165	1	0.995478
NA	NA	NA	AGP50768	0	0	0	0	0	1	1	0	1	1	0	1	1
NA	NA	NA	AGP50769	0	0	0	0	0	1	1	0	1	1	0	1	1
NA	NA	NA	AGP50770	0	0	0	0	0	1	1	0	1	1	0	1	1
NA	NA	NA	AGP50771	0	0.00266667	0.00633333	0.0253333	0.919637	0.95718	0.497071	1.60026	0.805696	0.301879	2.42787	1	0.153031
NA	NA	NA	AGP50772	0	0	0	0.00766667	0	1	1	1.87813	0.80541	0.298741	1.87813	1	0.315017
NA	NA	NA	AGP50773	0	0	0	0	0	1	1	0	1	1	0	1	1
NA	NA	NA	AGP50774	0	0	0	0	0	1	1	0	1	1	0	1	1
NA	NA	NA	AGP50775	0.007	0.0153333	0.01	0.0283333	0.903195	0.965905	0.507806	1.33162	0.753955	0.25094	0.774706	1	0.483688
NA	NA	NA	AGP50776	0.0366667	0.0736667	0.0326667	0.0683333	0.963599	0.642573	0.199073	1.05194	0.621866	0.168046	-0.0875671	1	0.894485
NA	NA	NA	AGP50777	0.0356667	0.076	0.0256667	0.0753333	1.05043	0.624063	0.186192	1.49601	0.373806	0.0708395	-0.000416515	1	0.999548
NA	NA	NA	AGP50779	0.0356667	0.0443333	0.0373333	0.0623333	0.28625	1	0.764303	0.747776	0.891262	0.399985	0.487939	1	0.579529
NA	NA	NA	AGP50780	0.0196667	0.062	0.0466667	0.135	1.55412	0.645799	0.202121	1.52938	0.586608	0.150476	1.10471	1	0.29106
NA	NA	NA	AGP50781	0	0.015	0	0.0213333	2.68639	0.550638	0.148329	3.131	0.443696	0.0932772	0.444618	1	0.801485
NA	NA	NA	AGP50782	0.00333333	0.00333333	0.00133333	0.005	0.0202237	1	0.990343	0.826283	1	0.67188	0.301752	1	0.884381
NA	NA	NA	AGP50783	0.0283333	0.0153333	0	0	-0.774262	1	0.634796	0	1	1	-2.69282	1	0.137781
NA	NA	NA	AGP50784	0.0116667	0.0223333	0.0443333	0.0236667	0.916488	0.967008	0.509261	-0.779074	0.992976	0.515136	0.0741617	1	0.955033
NA	NA	NA	AGP50785	0.017	0.015	0.0296667	0.06	-0.138819	1	0.944514	0.990249	1	0.627458	1.84237	1	0.383085
NA	NA	NA	AGP50786	0.016	0.0193333	0.005	0.0153333	0.246547	1	0.869603	1.27419	0.922352	0.433717	-0.299707	1	0.841742
NA	NA	NA	AGP50787	0.00133333	0.00333333	0.00433333	0.00366667	0.617454	1	0.741532	-0.157405	1	0.941101	0.0468677	1	0.981544
NA	NA	NA	AGP50788	0.00666667	0.0446667	0.0203333	0.013	2.30182	0.551989	0.149124	-0.45189	1	0.771232	-1.51792	1	0.313972
NA	NA	NA	AGP50789	0.0276667	0.0923333	0.0966667	0.071	1.63826	0.48124	0.116642	-0.385723	1	0.681156	-0.352829	1	0.709235
NA	NA	NA	AGP50790	0.00566667	0.006	0.00533333	0	0.0473305	1	0.979563	-1.45071	0.839679	0.348698	-1.71404	1	0.292488
NA	NA	NA	AGP50791	0.000333333	0.0153333	0.00733333	0.105333	2.51714	0.589314	0.167279	3.43059	0.230559	0.0349931	2.58705	1	0.0966363
NA	NA	NA	AGP50792	0.124	0.105333	0.0136667	0.170667	-0.190937	1	0.849796	3.45734	0.0444265	0.0039951	0.704021	1	0.478447
NA	NA	NA	AGP50793	0.014	0.0476667	0.0646667	0.0296667	1.59593	0.697563	0.234756	-1.00829	0.898322	0.408233	-0.620557	1	0.619358
NA	NA	NA	AGP50794	0.009	0.002	0.000666667	0	-1.19522	1	0.576224	-0.306046	1	0.721661	-0.847348	1	0.533324
NA	NA	NA	AGP50795	0	0	0	0	0.00954363	1	0.952762	0	1	1	-0.00954363	1	0.953011
NA	NA	NA	AGP50796	0.140333	0.13	0.0786667	0.0813333	-0.0950723	1	0.890377	0.070705	1	0.926502	-0.627989	1	0.392032
NA	NA	NA	AGP50797	0.142	0.559667	0.288667	0.471	1.9752	7.92311e-05	3.40736e-06	0.729262	0.323205	0.0570342	-0.24314	1	0.496235
NA	NA	NA	AGP50798	0.042	0.113333	0.0283333	0.0936667	1.40184	0.256715	0.0431819	1.74674	0.167817	0.0223462	-0.249606	1	0.673955
NA	NA	NA	AGP50799	0.00866667	0.007	0.00633333	0.011	-0.206461	1	0.892852	0.602554	1	0.681528	0.532967	1	0.72162
NA	NA	NA	AGP50800	0.00166667	0.00133333	0.00166667	0.000666667	-0.0695959	1	0.964095	-0.41539	1	0.786408	-0.250656	1	0.867693
NA	NA	NA	AGP50801	0	0	0.0286667	0	0	1	1	-3.49984	0.488669	0.109232	0	1	1
NA	NA	NA	AGP50802	0.062	0.0716667	0.0726667	0.106333	0.21692	1	0.753088	0.57525	0.830942	0.340242	0.576112	1	0.351521
NA	NA	NA	AGP50803	0.072	0.0796667	0.0466667	0.0643333	0.181125	1	0.825709	0.45855	1	0.602765	-0.305298	1	0.714232
NA	NA	NA	AGP50804	0.0263333	0.0316667	0.026	0.0256667	0.350599	1	0.743115	-0.0482399	1	0.963616	-0.336586	1	0.753392
NA	NA	NA	AGP50805	0.015	0.019	0	0	0.325267	1	0.884208	1.03821e-06	1	0.999788	-2.98035	1	0.166057
NA	NA	NA	AGP50806	0.00133333	0.00433333	0.00433333	0.00133333	0.837837	1	0.663983	-0.787662	1	0.684157	-0.833279	1	0.667269
NA	NA	NA	AGP50807	0	0.000666667	0	0.00566667	0.29333	1	0.733812	1.55758	0.845346	0.354173	1.26425	1	0.51314
NA	NA	NA	AGP50808	0.00266667	0.00333333	0.0196667	0.0123333	0.113699	1	0.946756	-0.540821	1	0.682851	1.33255	1	0.407214
NA	NA	NA	AGP50809	0.00533333	0.0183333	0.00766667	0.0276667	1.41046	0.782475	0.310072	1.56656	0.679223	0.201734	0.50847	1	0.643391
NA	NA	NA	AGP50810	0.0296667	0.031	0.0443333	0.04	0.0601076	1	0.969608	-0.107676	1	0.942953	0.355184	1	0.816538
NA	NA	NA	BAV58127	0	0	0	0.002	0	1	1	0.751021	1	0.556595	0.751021	1	0.571183
NA	NA	NA	BAV58128	0.013	0.015	0.00733333	0.015	0.192807	1	0.90549	0.865443	1	0.598185	-0.0336949	1	0.983067
NA	NA	NA	BAV58129	0.131333	0.0596667	0.068	0.0446667	-1.11608	0.694066	0.232731	-0.590595	1	0.551699	-0.371489	1	0.717337
NA	NA	NA	BAV58130	0.0283333	0.0463333	0	0	0.654791	1	0.855556	-0.000103947	1	0.995207	-4.13329	1	0.201883
NA	NA	NA	BAV58132	1.059	0.174333	0.563333	0.500667	-2.55789	0.0811344	0.00893079	-0.138118	1	0.880483	1.51803	1	0.112875
NA	NA	NA	BAV58133	0.350333	0.205333	0.294	0.187667	-0.729052	0.524669	0.135807	-0.627299	0.68849	0.206676	-0.12886	1	0.805681
NA	NA	NA	BAV58134	0	0	0	0	0	1	1	0	1	1	0	1	1
NA	NA	NA	BAV58135	0	0	0	0	0	1	1	0	1	1	0	1	1
NA	NA	NA	BAV58136	0.156333	0.0956667	0.109667	0.0493333	-0.670759	0.855863	0.387806	-0.998367	0.739776	0.239369	-0.838446	1	0.332643
NA	NA	NA	BAV58137	0	0	0	0.002	0	1	1	0.751021	1	0.556595	0.751021	1	0.571183
NA	NA	NA	BAV58138	0.163333	0.0866667	0.0663333	0.0923333	-0.864674	0.488383	0.119783	0.488856	0.925471	0.436833	0.132071	1	0.8292
NA	NA	NA	BAV58139	0.014	0	0	0	-2.56564	0.718512	0.250195	-0.000109055	1	0.994846	0	1	1
NA	NA	NA	BAV58140	0.00733333	0	0.01	0	-1.87447	0.782475	0.314522	-2.22035	0.761024	0.255985	0	1	1
NA	NA	NA	BAV58141	0.0416667	0.0193333	0.0953333	0.0453333	-1.01593	0.906986	0.443034	-0.965865	0.895154	0.404537	1.1973	1	0.36168
NA	NA	NA	BAV58142	0.991333	0.59	0.747	0.609	-0.71351	0.57574	0.160443	-0.266742	1	0.600409	0.0466595	1	0.927915
NA	NA	NA	BAV58143	1.17533	0.651667	0.832667	0.36	-0.819037	0.671457	0.218444	-1.17968	0.416889	0.084267	-0.848106	1	0.215465
NA	NA	NA	BAV58145	0.31	0.122	0.210333	0.196	-1.29446	0.305463	0.0558808	-0.0896822	1	0.891223	0.668984	1	0.33637
NA	NA	NA	BAV58146	0.00733333	0.045	0.021	0.00766667	2.30119	0.787352	0.324214	-1.20716	1	0.590997	-2.25008	1	0.335499
NA	NA	NA	BAV58147	0	0	0	0	0	1	1	0	1	1	0	1	1
NA	NA	NA	BAV58148	0.156333	0.0956667	0.109667	0.0493333	-0.670759	0.855863	0.387804	-0.998366	0.739776	0.239368	-0.838446	1	0.332642
NA	NA	NA	BAV58149	0.405667	0.374	0.441333	0.272	-0.072139	1	0.881803	-0.651906	0.652738	0.185118	-0.446501	1	0.371589
NA	NA	NA	BAV58150	0	0	0.00133333	0	0	1	1	-0.595955	1	0.608927	0	1	1
NA	NA	NA	BAV58151	0.467	0.329	0.547	0.262	-0.471079	0.894009	0.428016	-1.01077	0.436572	0.0908525	-0.304791	1	0.618315
NA	NA	NA	BAV58152	0.0556667	0.0146667	0.124	0.0916667	-1.72598	0.806451	0.343105	-0.390379	1	0.818425	2.44166	1	0.186088
NA	NA	NA	BAV58153	0.760667	0.762	0.681	0.842333	0.0348189	1	0.943869	0.332635	0.980241	0.500009	0.148753	1	0.762674
NA	NA	NA	BAV58154	0	0	0	0	0	1	1	0	1	1	0	1	1
NA	NA	NA	BAV58155	0.0266667	0.0146667	0.025	0.0163333	-0.717526	0.992522	0.541328	-0.474335	1	0.677616	0.155846	1	0.901311
NA	NA	NA	BAV58156	0	0	0	0	0	1	1	0	1	1	0	1	1
NA	NA	NA	BAV58157	0.197667	0.0796667	0.112333	0.128333	-1.24771	0.612511	0.179273	0.209489	1	0.818596	0.679087	1	0.471547
NA	NA	NA	BAV58158	0.0846667	0.064	0.108333	0.136667	-0.36248	1	0.747528	0.363429	1	0.732202	1.08118	1	0.328191
NA	NA	NA	BAV58159	0	0.0136667	0.0876667	0.0426667	2.60372	0.494423	0.122294	-0.977486	0.891387	0.400244	1.42728	1	0.290892
NA	NA	NA	BAV58160	0	0	0.00133333	0	0	1	1	-0.595955	1	0.608927	0	1	1
NA	NA	NA	EPlHVUT00000248384	0	0	0	0	0	1	1	0	1	1	0	1	1
NA	NA	NA	EPlHVUT00000248385	0	0	0	0	0	1	1	0	1	1	0	1	1
NA	NA	NA	EPlHVUT00000248386	0	0	0	0	0	1	1	0	1	1	0	1	1
NA	NA	NA	EPlHVUT00000248387	0	0	0	0	0	1	1	0	1	1	0	1	1
NA	NA	NA	EPlHVUT00000248388	0.432	0.174	0.302667	0.27	-1.26593	0.367009	0.0744793	-0.147519	1	0.831628	0.618356	1	0.390691
NA	NA	NA	EPlHVUT00000248389	0.097	0.048	0.05	0.000333333	-0.94882	0.779235	0.306206	-4.05487	0.0746612	0.0077195	-4.05267	0.588207	0.00812126
NA	NA	NA	EPlHVUT00000248390	0	0.00666667	0	0	1.81197	0.782475	0.311095	0	1	1	-1.81197	1	0.313329
NA	NA	NA	EPlHVUT00000248391	0	0	0	0	0	1	1	0	1	1	0	1	1
NA	NA	NA	EPlHVUT00000248392	0.006	0	0	0	-1.66144	0.810072	0.345946	0	1	1	0	1	1
NA	NA	NA	EPlHVUT00000248393	0.276667	0.0656667	0.111667	0.174667	-1.99748	0.11632	0.0142864	0.656694	0.892459	0.401612	1.3602	1	0.102253
NA	NA	NA	EPlHVUT00000248394	0.0283333	0.0743333	0	0.019	1.3254	1	0.555935	2.9645	0.597792	0.155496	-1.84707	1	0.420237
NA	NA	NA	EPlHVUT00000248395	0.0563333	0.0456667	0.0346667	0.0626667	-0.291986	1	0.811324	0.858657	0.968413	0.485801	0.475276	1	0.696303
NA	NA	NA	EPlHVUT00000248396	0	0	0	0	0	1	1	0	1	1	0	1	1
NA	NA	NA	EPlHVUT00000248397	0.225333	0.24	0.267333	0.159667	0.130713	1	0.812672	-0.722875	0.67564	0.199457	-0.593969	1	0.300051
AT1G34110	Leucine-rich receptor-like protein kinase family protein;(source:Araport11)	RGF1 INSENSITIVE 5 (RGI5)	HORVU0Hr1G000020	7.69567	8.46167	9.10833	9.83567	0.161572	0.957942	0.498252	0.142425	1	0.547936	0.233156	1	0.326717
AT3G10640	SNF7 family protein;(source:Araport11)	(VPS60.1)	HORVU0Hr1G000030	58.4147	68.0663	59.2453	62.6553	0.246872	0.270269	0.046452	0.108658	0.872506	0.380439	-0.108071	1	0.382862
AT1G70250	Encodes a Protease inhibitor/seed storage/LTP family protein.		HORVU0Hr1G000050	0.043	0.036	0.036	0.0626667	-0.191704	1	0.828853	0.836457	0.808119	0.304263	0.765659	1	0.353867
AT1G45050	member of ubiquitin-conjugating E2-proteins	(ATUBC2-1)	HORVU0Hr1G000080	17.4203	18.204	18.6257	17.7517	0.0903113	0.931012	0.4678	-0.0409534	1	0.740992	-0.024934	1	0.840981
NA	NA	NA	HORVU0Hr1G000100	0	0	0	0	0	1	1	0	1	1	0	1	1
AT1G35150	General transcription factor 2-related zinc finger protein;(source:Araport11)		HORVU0Hr1G000120	0	0	0	0	0	1	1	0	1	1	0	1	1
AT1G50180	NB-ARC domain-containing disease resistance protein;(source:Araport11)		HORVU0Hr1G000130	7.64567	6.96533	8.13967	7.97	-0.107125	1	0.582687	-0.0031382	1	0.987054	0.204545	1	0.293578
AT2G39570	Encodes a ACT domain-containing protein. The ACT domain, named after bacterial aspartate kinase, chorismate mutase and TyrA (prephenate dehydrogenase), is a regulatory domain that serves as an amino acid-binding site in feedback-regulated amino acid metabolic enzymes.	ACT DOMAIN REPEATS 9 (ACR9)	HORVU0Hr1G000160	0.0153333	0.031	0.0166667	0.0383333	0.966314	0.964819	0.505535	1.08416	0.929565	0.44217	0.249017	1	0.854946
AT5G59890	actin depolymerizing factor 4 (ADF4) mRNA, complete cds	ACTIN DEPOLYMERIZING FACTOR 4 (ADF4)	HORVU0Hr1G000200	89.676	78.9823	100.353	73.9703	-0.154602	0.653512	0.207891	-0.410414	0.0120528	0.000833758	-0.0836958	1	0.49577
NA	NA	NA	HORVU0Hr1G000230	0	0	0	0	0	1	1	0	1	1	0	1	1
AT4G03020	transducin family protein / WD-40 repeat family protein;(source:Araport11)		HORVU0Hr1G000250	25.353	23.097	25.1027	23.0033	-0.107818	0.883258	0.415024	-0.0960722	0.951142	0.466883	0.0074615	1	0.955074
NA	NA	NA	HORVU0Hr1G000270	0.365333	0.306333	0.245	0.256333	-0.229478	1	0.842964	0.115553	1	0.92072	-0.210792	1	0.856119
AT4G27600	Encodes a phosphofructokinase B-type carbohydrate kinase family protein, NARA5. Regulates photosynthetic gene expression.	GENES NECESSARY FOR THE ACHIEVEMENT OF RUBISCO ACCUMULATION 5 (NARA5)	HORVU0Hr1G000280	6.79367	6.913	7.02	7.149	0.0519128	1	0.79138	0.0565556	1	0.772177	0.0610695	1	0.755231
NA	NA	NA	HORVU0Hr1G000290	0	0	0	0	0	1	1	0	1	1	0	1	1
AT5G06560	myosin-binding protein (Protein of unknown function, DUF593);(source:Araport11)	(MYOB7)	HORVU0Hr1G000300	0	0.007	0.013	0	1.80886	0.80463	0.341778	-2.49211	0.751159	0.248064	-1.80886	1	0.343866
NA	NA	NA	HORVU0Hr1G000320	13.5637	13.0693	15.689	14.0417	-0.0273575	1	0.862453	-0.131813	0.89158	0.400724	0.115681	1	0.463391
AT1G64660	Encodes a functional methionine gamma-lyase, a cytosolic enzyme catalyzes the degradation of methionine into methanethiol, alpha-ketobutyrate and ammonia. The catabolism of excess methionine is important to methionine homeostasis. The mRNA is cell-to-cell mobile.	METHIONINE GAMMA-LYASE (MGL)	HORVU0Hr1G000340	0.704333	2.63133	1.102	0.417667	1.9026	0.195404	0.0293045	-1.35457	0.514643	0.119225	-2.60264	0.375046	0.00379234
AT1G63020	Encodes one of two alternative largest subunits of a putative plant-specific RNA polymerase IV (aka RNA polymerase D). Required for posttranscriptional gene silencing.	NUCLEAR RNA POLYMERASE D1A (NRPD1A)	HORVU0Hr1G000350	0	0	0.00766667	0	0	1	1	-1.86022	0.813328	0.312821	0	1	1
NA	NA	NA	HORVU0Hr1G000360	0.004	0	0	0	-1.25538	0.905278	0.440725	0	1	1	0	1	1
AT1G63020	Encodes one of two alternative largest subunits of a putative plant-specific RNA polymerase IV (aka RNA polymerase D). Required for posttranscriptional gene silencing.	NUCLEAR RNA POLYMERASE D1A (NRPD1A)	HORVU0Hr1G000370	0	0	0	0	0	1	1	0	1	1	0	1	1
AT4G32920	glycine-rich protein;(source:Araport11)		HORVU0Hr1G000390	16.359	14.021	14.973	13.2107	-0.195419	0.506748	0.127809	-0.150258	0.744297	0.242142	-0.0730453	1	0.571458
AT3G08650	ZIP metal ion transporter family;(source:Araport11)		HORVU0Hr1G000410	93.6727	98.1947	93.9563	101.054	0.0946867	0.856882	0.388686	0.133565	0.715866	0.223642	0.0530271	1	0.62907
NA	NA	NA	HORVU0Hr1G000420	11.895	18.1283	10.2037	15.611	0.635892	0.0144429	0.00110967	0.64264	0.0141822	0.00101274	-0.20474	1	0.290267
AT1G59540	Encodes a kinesin-like protein.	(ZCF125)	HORVU0Hr1G000430	0.121333	0.00933333	0.0263333	0.039	-3.26161	0.0364694	0.0032951	0.478119	1	0.653117	1.70448	1	0.170567
AT4G35230	Encodes BR-signaling kinase 1 (BSK1), one of the three homologous BR-signaling kinases (BSK1, AT4G35230; BSK2, AT5G46570; BSK3, AT4G00710). Mediates signal transduction from receptor kinase BRI1 by functioning as the substrate of BRI1. Plasma membrane localized.	BRASSINOSTEROID-SIGNALING KINASE 1 (BSK1)	HORVU0Hr1G000450	0	0	0.0313333	0	0	1	1	-3.60454	0.907247	0.416576	0	1	1
AT4G33510	Enzyme catalyzing the first committed step in aromatic amino acid biosynthesis The mRNA is cell-to-cell mobile.	3-DEOXY-D-ARABINO-HEPTULOSONATE 7-PHOSPHATE SYNTHASE (DHS2)	HORVU0Hr1G000490	0.051	0.037	0.0136667	0.0136667	-0.399293	1	0.720663	0.0797922	1	0.952969	-1.23067	1	0.335383
NA	NA	NA	HORVU0Hr1G000500	0	0.0146667	0.013	0.0493333	2.64524	0.521145	0.134095	1.74387	0.759579	0.254813	1.6051	1	0.29766
AT5G12470	UvrABC system C protein, putative (DUF3411);(source:Araport11)	RETICULATA-RELATED 4 (RER4)	HORVU0Hr1G000510	75.548	74.2353	73.2497	73.7663	0.00191932	1	0.985434	0.0394204	1	0.707495	0.00278467	1	0.97887
AT2G26920	Ubiquitin-associated/translation elongation factor EF1B protein;(source:Araport11)		HORVU0Hr1G000600	28.735	26.586	26.631	27.681	-0.0854776	0.896461	0.430237	0.0849552	0.920988	0.432249	0.0703851	1	0.516229
AT5G01390	DNAJ heat shock family protein;(source:Araport11)		HORVU0Hr1G000620	3.73833	4.057	3.29833	2.84567	0.146476	1	0.767651	-0.188187	1	0.705218	-0.505073	1	0.310481
AT5G64060	NAC domain containing protein 103;(source:Araport11)	NAC DOMAIN CONTAINING PROTEIN 103 (NAC103)	HORVU0Hr1G000630	0.242	0.197333	0.195333	0.194667	-0.263157	1	0.568255	0.0268633	1	0.954116	0.00608765	1	0.989657
NA	NA	NA	HORVU0Hr1G000640	0.880667	0.869667	0.938	0.807333	0.000588533	1	0.998311	-0.189761	0.962525	0.479128	-0.0943726	1	0.730083
AT1G77130	Encodes a glucuronyltransferase responsible for the addition of GlcA residues onto xylan and for secondary wall deposition.	PLANT GLYCOGENIN-LIKE STARCH INITIATION PROTEIN 2 (PGSIP2)	HORVU0Hr1G000650	0.0493333	0.107333	0.0776667	0.0993333	1.09396	0.946383	0.485713	0.335202	1	0.827708	-0.122405	1	0.936383
AT1G48880	Encodes a member of the TBL (TRICHOME BIREFRINGENCE-LIKE) gene family containing a plant-specific DUF231 (domain of unknown function) domain. TBL gene family has 46 members, two of which (TBR/AT5G06700 and TBL3/AT5G01360) have been shown to be involved in the synthesis and deposition of secondary wall cellulose, presumably by influencing the esterification state of pectic polymers. A nomenclature…	TRICHOME BIREFRINGENCE-LIKE 7 (TBL7)	HORVU0Hr1G000660	7.57433	7.247	8.05333	8.30333	-0.0363048	1	0.827816	0.0729259	1	0.658812	0.208249	1	0.2106
AT1G77130	Encodes a glucuronyltransferase responsible for the addition of GlcA residues onto xylan and for secondary wall deposition.	PLANT GLYCOGENIN-LIKE STARCH INITIATION PROTEIN 2 (PGSIP2)	HORVU0Hr1G000670	0.135667	0.136333	0.176	0.209	0.0421454	1	0.976714	0.277243	1	0.846114	0.611494	1	0.671043
NA	NA	NA	HORVU0Hr1G000710	0.0953333	0.2	0.201	0.162	1.1082	0.369883	0.0753589	-0.27075	1	0.636181	-0.288679	1	0.616969
AT2G25430	AP180 N-terminal homology domain, TPLATE complex protein involved in clathrin-mediated endocytosis.	(PICALM4A)	HORVU0Hr1G000720	0.00766667	0	0.011	0	-1.88003	0.782475	0.312789	-2.27415	0.747697	0.244651	0	1	1
NA	NA	NA	HORVU0Hr1G000730	0	0	0.00433333	0	0	1	1	-1.32604	0.905161	0.41421	0	1	1
NA	NA	NA	HORVU0Hr1G000740	0	0	0	0	0	1	1	0	1	1	0	1	1
NA	NA	NA	HORVU0Hr1G000760	0.950333	0.652667	0.666333	0.577333	-0.511677	0.782475	0.314919	-0.190268	1	0.711861	-0.173861	1	0.737084
NA	NA	NA	HORVU0Hr1G000780	168.045	87.9007	129.094	54.3457	-0.918138	0.0502467	0.00490679	-1.22263	0.00347887	0.000198406	-0.67521	1	0.0380064
NA	NA	NA	HORVU0Hr1G000810	1.774	1.34033	1.44	1.688	-0.377757	0.671461	0.218535	0.26252	0.880209	0.38863	0.347887	1	0.257805
NA	NA	NA	HORVU0Hr1G000840	0	0	0	0	0	1	1	0	1	1	0	1	1
NA	NA	NA	HORVU0Hr1G000850	0.0243333	0	0.013	0	-3.26224	0.858323	0.39002	-2.50621	0.925756	0.437129	0	1	1
NA	NA	NA	HORVU0Hr1G000890	0.183667	0.166	0.15	0.0856667	-0.135758	1	0.814214	-0.764941	0.729911	0.232791	-0.921495	1	0.150619
NA	NA	NA	HORVU0Hr1G000900	0.840667	1.36267	1.552	0.972	0.714903	0.753011	0.276156	-0.654584	0.816185	0.316058	-0.474787	1	0.467362
NA	NA	NA	HORVU0Hr1G000910	0	0	0	0	0	1	1	0	1	1	0	1	1
NA	NA	NA	HORVU0Hr1G000930	4.589	4.86267	4.50433	4.084	0.109354	1	0.575758	-0.113747	1	0.562252	-0.242256	1	0.217509
AT3G02860	Encodes a C2H2 zinc finger protein that is localized to the nucleus and is translocated to the cytoplasm in response to ABA or oxidative stress. It functions as a positive regulator countering ABA to break seed dormancy and maintain ROS homeostasis in response to ABA and oxidative stress.	ABA AND ROS SENSITIVE 1 (ARS1)	HORVU0Hr1G000940	0.0786667	0.216	0.098	0.112	1.43503	0.14218	0.0187719	0.206312	1	0.744671	-0.917913	1	0.1128
AT2G16770	Basic-region leucine zipper (bZIP23) transcription factor involved in the adaptation to zinc deficiency. Binds ZDRE motifs.	(bZIP23)	HORVU0Hr1G000950	0.257	0.164667	0.152667	0.184	-0.592921	0.652416	0.207159	0.292554	1	0.55197	0.158931	1	0.747389
AT3G04890	adenine phosphoribosyltransferase-like protein, putative (DUF2358);(source:Araport11)		HORVU0Hr1G000960	0.0376667	0.066	0.0553333	0.0216667	0.790669	0.995925	0.545655	-1.24611	0.85145	0.361281	-1.49016	1	0.276454
NA	NA	NA	HORVU0Hr1G000990	8.68633	6.88767	7.72033	6.11267	-0.309418	0.586279	0.165306	-0.309979	0.617632	0.165725	-0.160245	1	0.475261
NA	NA	NA	HORVU0Hr1G001040	0.843	1.167	0.533333	0.734	0.497151	0.518933	0.133239	0.490311	0.615885	0.164622	-0.655834	1	0.0498818
AT3G08620	RNA-binding KH domain-containing protein;(source:Araport11)		HORVU0Hr1G001050	34.4987	28.182	32.025	30.0373	-0.264841	0.333478	0.0640515	-0.0638463	1	0.654671	0.103594	1	0.46925
AT1G06840	Leucine-rich repeat protein kinase family protein;(source:Araport11)		HORVU0Hr1G001070	4.63133	4.526	4.071	3.85367	-0.00740563	1	0.977729	-0.048993	1	0.854018	-0.215725	1	0.418097
AT5G58280	AP2/B3-like transcriptional factor family protein;(source:Araport11)		HORVU0Hr1G001110	0.663333	0.768667	0.456	0.546667	0.236203	1	0.614968	0.279028	1	0.564516	-0.48334	1	0.308714
AT1G65440	Related to yeast Spt6 protein, which functions as part of a protein complex in transcription initiation and also plays a role in chromatin structure / assembly. It encodes a putative WG/GW-repeat protein involved in the regulation of apical-basal polarity of embryo	GLOBAL TRANSCRIPTION FACTOR GROUP B1 (GTB1)	HORVU0Hr1G001120	1.19733	1.15233	1.102	1.00233	-0.0252118	1	0.948561	-0.112191	1	0.774877	-0.191964	1	0.625715
NA	NA	NA	HORVU0Hr1G001140	0	0	0	0	0	1	1	0	1	1	0	1	1
NA	NA	NA	HORVU0Hr1G001150	0	0	0	0	0	1	1	0	1	1	0	1	1
NA	NA	NA	HORVU0Hr1G001160	1.977	2.23767	2.50867	2.304	0.210091	0.918491	0.454523	-0.098201	1	0.722368	0.0485422	1	0.861761
AT3G51510	transmembrane protein;(source:Araport11)		HORVU0Hr1G001170	0.0196667	0.0266667	0.0533333	0.0196667	0.40657	1	0.76622	-1.3124	0.809821	0.308163	-0.387396	1	0.777114
AT2G27020	Encodes 20S proteasome alpha 7 subunit PAG1.	20S PROTEASOME ALPHA SUBUNIT G1 (PAG1)	HORVU0Hr1G001180	0.0826667	0.069	0.0816667	0.043	-0.208296	1	0.796654	-0.841125	0.820355	0.32105	-0.626412	1	0.475117
AT5G04940	Encodes a SU(VAR)3-9 homolog, a SET domain protein. Known SET domain proteins are involved in epigenetic control of gene expression and act as histone methyltransferases. There are 10 SUVH genes in Arabidopsis and members of this subfamily of the SET proteins have an additional conserved SRA domain. SUVH1 has been shown to have a preference for binding methylated DNA.	SU(VAR)3-9 HOMOLOG 1 (SUVH1)	HORVU0Hr1G001190	1.67333	1.225	1.67233	1.77767	-0.419303	0.514988	0.131373	0.118836	1	0.659334	0.542339	1	0.0501848
NA	NA	NA	HORVU0Hr1G001200	0	0	0	0	0	1	1	0	1	1	0	1	1
AT5G06100	Encodes a member of the myb family of transcription factors (MYB33), contains Pfam profile: PF00249 myb DNA-binding domain. Double mutants with MYB65 are male sterile- anthers are small, pollen development is defective. Spatial expression appears to be under the control of miR159, contains a target site for this micro RNA. A highly conserved RNA secondary structure abuts the miR159 binding site w…	MYB DOMAIN PROTEIN 33 (MYB33)	HORVU0Hr1G001230	5.03933	6.10267	5.232	5.468	0.301494	0.575005	0.160086	0.0915366	1	0.669214	-0.145878	1	0.495284
AT5G17910	cardiomyopathy-associated protein;(source:Araport11)		HORVU0Hr1G001240	19.6447	16.5913	19.311	17.465	-0.21751	0.419012	0.0923444	-0.117218	0.853284	0.362638	0.0850871	1	0.511252
AT3G43810	EF hand domain protein encodes a calmodulin. Can functionally complement a yeast CaM mutant.	CALMODULIN 7 (CAM7)	HORVU0Hr1G001270	226.014	229.474	226.992	227.962	0.0502269	1	0.684582	0.0344773	1	0.780313	0.000230457	1	0.998513
AT3G43810	EF hand domain protein encodes a calmodulin. Can functionally complement a yeast CaM mutant.	CALMODULIN 7 (CAM7)	HORVU0Hr1G001280	15.7537	15.5233	14.531	14.1853	0.00650025	1	0.971344	-0.00869076	1	0.96173	-0.121165	1	0.50379
AT3G08620	RNA-binding KH domain-containing protein;(source:Araport11)		HORVU0Hr1G001300	0.801333	0.558667	0.569667	0.391667	-0.499751	0.48886	0.12001	-0.493538	0.589107	0.151552	-0.485899	1	0.163329
AT4G24330	hypothetical protein (DUF1682);(source:Araport11)		HORVU0Hr1G001340	109.657	109.832	112.753	119.57	0.0300805	1	0.811101	0.113162	0.859685	0.368191	0.133068	1	0.290261
AT1G53320	Member of plant TLP family. TLP7 is tethered to the PM but detaches upon stimulus and translocates to the nucleus. Has DNA binding activity but lacks conservation of the transcription activation domain.	TUBBY LIKE PROTEIN 7 (TLP7)	HORVU0Hr1G001350	0.296667	0.317	0.461667	0.304667	0.121901	1	0.794482	-0.555892	0.697951	0.212251	-0.0339744	1	0.941852
AT1G53320	Member of plant TLP family. TLP7 is tethered to the PM but detaches upon stimulus and translocates to the nucleus. Has DNA binding activity but lacks conservation of the transcription activation domain.	TUBBY LIKE PROTEIN 7 (TLP7)	HORVU0Hr1G001370	0.0626667	0.125	0.106333	0.134333	1.01737	0.475089	0.114055	0.325593	1	0.565388	0.0878195	1	0.875873
AT2G32170	S-adenosyl-L-methionine-dependent methyltransferases superfamily protein;(source:Araport11)	(EXPRS)	HORVU0Hr1G001390	17.079	16.6407	15.6533	15.897	-0.00988198	1	0.938283	0.0517043	1	0.685522	-0.0542987	1	0.671015
AT3G12010	C18orf8;(source:Araport11)		HORVU0Hr1G001400	91.4157	89.4423	90.2163	90.6257	-0.00447117	1	0.966291	0.0351982	1	0.739178	0.0304566	1	0.773444
AT3G46030	Histone superfamily protein;(source:Araport11)	(HTB11)	HORVU0Hr1G001420	2.01567	2.19	3.79833	3.16533	0.154228	1	0.613265	-0.232992	0.918477	0.429406	0.541543	1	0.0718363
AT5G64810	member of WRKY Transcription Factor; Group II-c. Involved in jasmonic acid inducible defense responses.	WRKY DNA-BINDING PROTEIN 51 (WRKY51)	HORVU0Hr1G001430	1.84467	7.633	3.36967	7.45433	2.06877	9.22279e-12	1.58746e-13	1.1736	0.000301857	1.29135e-05	-0.0232274	1	0.929459
AT2G19860	Encodes a protein with hexokinase activity (AtHXK2) and acts as a sensor for plant sugar responses.	HEXOKINASE 2 (HXK2)	HORVU0Hr1G001440	35.552	49.9753	33.3047	53.651	0.520701	0.00199825	0.000117323	0.717784	3.80504e-06	1.13707e-07	0.112414	1	0.402723
AT4G25550	Cleavage/polyadenylation specificity factor, 25kDa subunit;(source:Araport11)	INVOLVED IN RRNA PROCESSING 9 (IRP9)	HORVU0Hr1G001450	11.8497	10.904	10.8437	11.1843	-0.0929456	0.970628	0.513601	0.0740101	1	0.60229	0.0484978	1	0.73357
AT1G28240	strawberry notch protein (DUF616);(source:Araport11)	MUCILAGE-RELATED 70 (MUCI70)	HORVU0Hr1G001460	32.1403	37.644	34.2913	38.32	0.255049	0.333228	0.0639617	0.188488	0.625545	0.169969	0.0368547	1	0.788396
AT4G12540	hypothetical protein;(source:Araport11)		HORVU0Hr1G001470	4.54833	3.78233	4.46833	4.30067	-0.237871	0.786822	0.322978	-0.0278418	1	0.907198	0.196265	1	0.415248
AT1G48750	Bifunctional inhibitor/lipid-transfer protein/seed storage 2S albumin superfamily protein;(source:Araport11)		HORVU0Hr1G001480	0	0	0.0146667	0	0	1	1	-2.62828	0.72084	0.227494	0	1	1
AT1G52230	Phosphorylation of this protein is dependent on calcium. The mRNA is cell-to-cell mobile.	PHOTOSYSTEM I SUBUNIT H2 (PSAH2)	HORVU0Hr1G001490	0.132	0.251333	0.301333	0.292	0.929661	0.679883	0.224069	-0.0183877	1	0.979768	0.207681	1	0.776194
NA	NA	NA	HORVU0Hr1G001500	14.251	15.0837	12.677	13.1417	0.108573	1	0.569986	0.0810197	1	0.672248	-0.186469	1	0.329818
NA	NA	NA	HORVU0Hr1G001510	46.9173	42.3223	45.4867	36.926	-0.122074	0.865569	0.396613	-0.273244	0.327191	0.0580661	-0.185901	1	0.197701
NA	NA	NA	HORVU0Hr1G001520	0	0	0	0	0	1	1	0	1	1	0	1	1
AT3G27700	zinc finger (CCCH-type) family protein / RNA recognition motif (RRM)-containing protein;(source:Araport11)		HORVU0Hr1G001530	31.9047	29.986	31.107	31.068	-0.0635769	1	0.584665	0.0278629	1	0.810293	0.0642946	1	0.58053
AT5G46030	transcription elongation factor-like protein;(source:Araport11)		HORVU0Hr1G001570	103.887	103.397	104.281	101.434	0.0202344	1	0.854681	-0.0112246	1	0.919034	-0.0162043	1	0.8834
NA	NA	NA	HORVU0Hr1G001580	0	0	0	0	0	1	1	0	1	1	0	1	1
AT4G26080	Involved in abscisic acid (ABA) signal transduction. Negative regulator of ABA promotion of stomatal closure.	ABA INSENSITIVE 1 (ABI1)	HORVU0Hr1G001600	0	0	0	0	0	1	1	0	1	1	0	1	1
NA	NA	NA	HORVU0Hr1G001610	0	0	0	0	0	1	1	0	1	1	0	1	1
AT4G23895	Pleckstrin homology (PH) domain-containing protein;(source:Araport11)		HORVU0Hr1G001630	0.088	0.068	0.061	0.0473333	-0.324543	1	0.680193	-0.324051	1	0.704468	-0.490238	1	0.565734
NA	NA	NA	HORVU0Hr1G001640	0	0	0	0	0	1	1	0	1	1	0	1	1
AT2G26760	Cyclin B1;(source:Araport11)	CYCLIN B1;4 (CYCB1;4)	HORVU0Hr1G001680	0.371	0.320333	0.195667	0.358667	-0.187516	1	0.722771	0.884685	0.475108	0.104761	0.190925	1	0.717797
AT2G26760	Cyclin B1;(source:Araport11)	CYCLIN B1;4 (CYCB1;4)	HORVU0Hr1G001690	0.333	0.190333	0.347667	0.138667	-0.775662	0.586982	0.165707	-1.28576	0.178054	0.0241917	-0.421605	1	0.487578
AT3G04580	Ethylene receptor, subfamily 2. Has serine kinase activity.	ETHYLENE INSENSITIVE 4 (EIN4)	HORVU0Hr1G001750	45.8603	52.7767	45.3653	42.9837	0.232177	0.454696	0.105645	-0.0492796	1	0.731351	-0.287268	1	0.0454336
AT3G57430	Encodes a chloroplast RNA editing factor.	ORGANELLE TRANSCRIPT PROCESSING 84 (OTP84)	HORVU0Hr1G001760	1.26867	2.01533	1.38167	2.182	0.692126	0.179074	0.0259255	0.690761	0.178752	0.0243274	0.127458	1	0.673169
AT5G48940	RGFR2 is a leucine--rich repeat receptor kinase that, together with RGFR1 and RGFR3, binds ROOT GROWTH FACTORS and is required for establishing the gradient of PLETHORA1 and PLETHORA2 essential for proper root growth and development.	(RGFR2)	HORVU0Hr1G001770	46.9383	40.7263	49.9753	46.817	-0.175682	0.692467	0.231761	-0.0657796	1	0.653474	0.210266	1	0.152377
AT3G07040	Contains an N-terminal tripartite nucleotide binding site and a C-terminal tandem array of leucine-rich repeats. Confers resistance to Pseudomonas syringae strains that carry the avirulence genes avrB and avrRpm1.	RESISTANCE TO P. SYRINGAE PV MACULICOLA 1 (RPM1)	HORVU0Hr1G001780	0.680333	1.022	0.862667	0.968333	0.609715	0.328294	0.062438	0.204437	0.999313	0.521983	-0.0632673	1	0.841884
AT2G30750	putative cytochrome P450	CYTOCHROME P450, FAMILY 71, SUBFAMILY A, POLYPEPTIDE 12 (CYP71A12)	HORVU0Hr1G001800	3.56533	2.52433	2.10467	1.75167	-0.468544	0.697936	0.235068	-0.234592	1	0.557563	-0.517542	1	0.195559
NA	NA	NA	HORVU0Hr1G001810	0	0	0	0	0	1	1	0	1	1	0	1	1
NA	NA	NA	HORVU0Hr1G001820	3.942	3.788	3.21533	4.339	-0.0317604	1	0.928978	0.458856	0.673938	0.198419	0.206715	1	0.561377
AT2G32520	alpha/beta-Hydrolases superfamily protein;(source:Araport11)		HORVU0Hr1G001840	0.146	0.205333	0.268	0.162333	0.511294	0.846491	0.378782	-0.666432	0.720579	0.227195	-0.311416	1	0.585997
NA	NA	NA	HORVU0Hr1G001870	0.0863333	0.0913333	0.113333	0.095	0.111753	1	0.869368	-0.205409	1	0.747659	0.0692762	1	0.917427
AT5G43530	Helicase protein with RING/U-box domain-containing protein;(source:Araport11)	(RAD5B)	HORVU0Hr1G001880	8.03367	6.87533	7.61267	7.449	-0.197492	0.851993	0.384108	-0.00119146	1	0.995799	0.127604	1	0.574272
NA	NA	NA	HORVU0Hr1G001900	1.25667	0.583	0.849333	0.557667	-1.0718	0.0635322	0.00661864	-0.586154	0.570026	0.143111	-0.0675461	1	0.869537
NA	NA	NA	HORVU0Hr1G001920	0	0.0303333	0	0.07	3.58598	0.378616	0.0780602	4.73508	0.184854	0.0254821	1.1491	1	0.535782
NA	NA	NA	HORVU0Hr1G001960	1.18933	1.114	1.12233	1.10833	-0.0619779	1	0.82905	0.0135281	1	0.962207	0.00600486	1	0.983344
NA	NA	NA	HORVU0Hr1G001980	0	0	0.00633333	0.00533333	0	1	1	-0.123953	1	0.953489	1.62857	1	0.354055
NA	NA	NA	HORVU0Hr1G002020	0	0	0	0	0	1	1	0	1	1	0	1	1
NA	NA	NA	HORVU0Hr1G002030	0	0	0	0	0	1	1	0	1	1	0	1	1
AT1G65290	Encodes a member of the mitochondrial acyl carrier protein (ACP) family. As part of the mitochondrial matrix, it is likely to be involved in fatty acid or lipoic acid biogenesis. The mRNA is cell-to-cell mobile.	MITOCHONDRIAL ACYL CARRIER PROTEIN 2 (mtACP2)	HORVU0Hr1G002040	0.0133333	0.0103333	0.00933333	0.0216667	-0.296038	1	0.89078	1.00341	1	0.650299	0.911648	1	0.682954
NA	NA	NA	HORVU0Hr1G002060	0	0	0	0	0	1	1	0	1	1	0	1	1
NA	NA	NA	HORVU0Hr1G002080	1.39867	1.30733	1.23967	1.23633	-0.0741937	1	0.790427	0.0295657	1	0.916106	-0.065922	1	0.814843
AT2G38650	galacturonosyltransferase 7;(source:Araport11)	GALACTURONOSYLTRANSFERASE 7 (GAUT7)	HORVU0Hr1G002090	10.403	9.50167	11.5323	9.747	-0.104754	1	0.557432	-0.213839	0.723696	0.228866	0.0489546	1	0.784207
AT5G27680	NA	NA	HORVU0Hr1G002110	2.021	1.82167	1.38367	2.03067	-0.127944	1	0.601472	0.584237	0.145502	0.0184802	0.173415	1	0.47864
AT2G38650	galacturonosyltransferase 7;(source:Araport11)	GALACTURONOSYLTRANSFERASE 7 (GAUT7)	HORVU0Hr1G002120	7.607	6.36167	7.87467	6.91167	-0.230469	0.741866	0.267604	-0.15978	0.927456	0.439474	0.130863	1	0.529734
AT3G08690	ubiquitin-conjugating enzyme 11;(source:Araport11)	UBIQUITIN-CONJUGATING ENZYME 11 (UBC11)	HORVU0Hr1G002220	0.0973333	0.0643333	0.0813333	0.0383333	-0.531019	0.97652	0.520628	-0.961382	0.785754	0.276904	-0.657899	1	0.47303
NA	NA	NA	HORVU0Hr1G002250	0.490667	0.644333	0.553	0.73	0.423464	0.68166	0.225031	0.420787	0.696945	0.211715	0.181449	1	0.587916
NA	NA	NA	HORVU0Hr1G002270	0	0	0	0	0	1	1	0	1	1	0	1	1
NA	NA	NA	HORVU0Hr1G002290	0	0	0	0	0	1	1	0	1	1	0	1	1
AT1G55540	Nuclear pore complex protein;(source:Araport11)	LONO 1 (LNO1)	HORVU0Hr1G002300	0	0	0.0223333	0.0133333	0	1	1	-0.561765	1	0.797572	2.59799	1	0.204987
AT3G06130	Heavy metal transport/detoxification superfamily protein;(source:Araport11)		HORVU0Hr1G002320	43.1407	55.6563	55.4453	67.157	0.393443	0.58005	0.162383	0.302985	0.790687	0.281236	0.281568	1	0.316654
AT1G15140	FAD/NAD(P)-binding oxidoreductase;(source:Araport11)	FERREDOXIN-NADP(+) OXIDOREDUCTASE -LIKE (FNRL)	HORVU0Hr1G002340	8.726	12.4123	8.769	12.268	0.537105	0.0104773	0.000760529	0.512856	0.017148	0.00125765	-0.00716787	1	0.963728
NA	NA	NA	HORVU0Hr1G002360	13.5467	17.2247	18.82	21.2687	0.373931	0.564465	0.154985	0.203141	0.926236	0.437519	0.313716	1	0.231268
NA	NA	NA	HORVU0Hr1G002390	10.395	12.7347	24.693	8.98767	0.315025	0.892485	0.425966	-1.4331	0.00590812	0.000368377	-0.490531	1	0.216028
AT2G46380	extra-large G-like protein, putative (DUF3133);(source:Araport11)		HORVU0Hr1G002410	3.38933	3.97933	7.40633	3.10833	0.254927	1	0.555793	-1.22715	0.0528249	0.00492529	-0.344541	1	0.426575
NA	NA	NA	HORVU0Hr1G002450	0.058	0.059	0.0126667	0.0426667	0.0573541	1	0.953365	1.53113	0.67272	0.197655	-0.438114	1	0.665158
NA	NA	NA	HORVU0Hr1G002460	0	0	0	0	0	1	1	0	1	1	0	1	1
AT4G33540	metallo-beta-lactamase family protein;(source:Araport11)		HORVU0Hr1G002480	0.215	0.098	0.108	0.0653333	-1.07288	0.306053	0.0560808	-0.679128	0.808119	0.304364	-0.590006	1	0.384815
AT4G33540	metallo-beta-lactamase family protein;(source:Araport11)		HORVU0Hr1G002500	0	0.035	0	0	3.76355	0.661517	0.212406	0	1	1	-3.76355	1	0.213584
AT3G21790	UDP-Glycosyltransferase superfamily protein;(source:Araport11)		HORVU0Hr1G002520	4.721	4.26167	4.18233	4.434	-0.120402	1	0.567214	0.110517	1	0.598975	0.0664763	1	0.752546
AT4G33540	metallo-beta-lactamase family protein;(source:Araport11)		HORVU0Hr1G002530	1.738	0.458333	1.28467	0.345667	-1.88602	7.80439e-07	2.40662e-08	-1.85397	4.46233e-06	1.34805e-07	-0.394304	1	0.304473
AT4G15140	hypothetical protein;(source:Araport11)		HORVU0Hr1G002580	7.08233	6.05267	6.31133	5.181	-0.199906	0.906027	0.441494	-0.256044	0.8227	0.325776	-0.212199	1	0.416409
AT2G26710	Encodes a member of the cytochrome p450 family that serves as a control point between multiple photoreceptor systems and brassinosteroid signal transduction. Involved in brassinolide metabolism. Mediates response to a variety of light signals including hypocotyl elongation and cotyledon expansion.	PHYB ACTIVATION TAGGED SUPPRESSOR 1 (BAS1)	HORVU0Hr1G002600	15.8873	15.1757	13.5127	12.2777	-0.0393758	1	0.842662	-0.10856	1	0.585441	-0.291989	1	0.142564
NA	NA	NA	HORVU0Hr1G002620	0	0	0	0	0	1	1	0	1	1	0	1	1
AT1G04020	Encodes a protein containing two tandem BRCA1 C-Terminal (BRCT) domains, which function in phosphorylation-dependent protein-protein interactions. Loss of function mutations cause defects in meristem organization due to failure to repress WUS. BARD1 binds to WUS promoter and over expression of BARD reduces the extent of WUS expression.	BREAST CANCER ASSOCIATED RING 1 (BARD1)	HORVU0Hr1G002630	0.00666667	0.022	0.0146667	0	1.3776	0.932541	0.469394	-2.6053	0.619768	0.166967	-3.16367	1	0.106646
NA	NA	NA	HORVU0Hr1G002640	0.250333	0.263667	0.270333	0.271667	0.101592	1	0.806276	0.04209	1	0.915917	0.0682435	1	0.866836
AT3G07950	rhomboid protein-like protein;(source:Araport11)		HORVU0Hr1G002680	46.0557	38.4497	44.875	42.8673	-0.233188	0.193285	0.0288729	-0.0375185	1	0.724234	0.167856	1	0.115977
AT3G63070	HUA and HUA-LIKE (HULK) genes act redundantly to regulate a subset of essential genes, with some (or all) family members also having specific functions. The mRNA is cell-to-cell mobile.	HUA2 LIKE 3 (HULK3)	HORVU0Hr1G002690	55.553	53.2537	51.654	53.2483	-0.0342043	1	0.741776	0.0727103	0.9663	0.483453	0.0116733	1	0.910499
AT4G36080	Component of the SPT module of the SAGA complex.	(TRA1B)	HORVU0Hr1G002710	0.485333	0.831	0.433333	0.658333	0.816181	0.159512	0.0219447	0.628297	0.412305	0.0827894	-0.321806	1	0.34949
AT3G21240	encodes an isoform of 4-coumarate:CoA ligase (4CL), which is involved in the last step of the general phenylpropanoid pathway. The catalytic efficiency was in the following (descending) order: p-coumaric acid, caffeic acid, ferulic acid, 5-OH-ferulic acid and cinnamic acid. At4CL2 was unable to use sinapic acid as substrate.	4-COUMARATE:COA LIGASE 2 (4CL2)	HORVU0Hr1G002720	10.728	22.1433	12.6833	26.5827	1.06853	0.000523785	2.65079e-05	1.09452	0.000366252	1.59991e-05	0.276537	1	0.269319
NA	NA	NA	HORVU0Hr1G002730	38.097	37.0263	38.1827	37.2897	-0.0149349	1	0.88744	-0.00618736	1	0.953146	0.0217425	1	0.836772
NA	NA	NA	HORVU0Hr1G002760	0	0	0	0	0	1	1	0	1	1	0	1	1
AT5G05340	Encodes a protein with sequence similarity to peroxidases that is involved in lignin biosynthesis. Loss of function mutations show abnormal development of xylem fibers and reduced levels of lignin biosynthetic enxymes.	PEROXIDASE 52 (PRX52)	HORVU0Hr1G002770	28.4653	28.6633	33.6787	28.3493	0.0375141	1	0.871799	-0.220594	0.832975	0.342298	-0.00552991	1	0.98102
AT4G11290	Peroxidase superfamily protein;(source:Araport11)		HORVU0Hr1G002800	0	0.0266667	0.00633333	0.0176667	3.40184	0.404307	0.0870393	1.1644	1	0.537589	-0.488061	1	0.791494
NA	NA	NA	HORVU0Hr1G002810	0.175	0.932	0.334667	0.909667	2.41677	5.69261e-07	1.71257e-08	1.46097	0.00307304	0.000171791	-0.0172056	1	0.96176
AT1G71695	Peroxidase superfamily protein;(source:Araport11)		HORVU0Hr1G002840	44.467	51.5933	55.0557	59.4217	0.242551	0.783773	0.318116	0.138955	1	0.566769	0.214334	1	0.377247
AT1G26800	MPSR1 is cytoplasmic E3 ligase that senses misfolded proteins independently of chaperones and targets those proteins for degradation via the 26S proteasome.	MISFOLDED PROTEIN SENSING RING E3 LIGASE 1 (MPSR1)	HORVU0Hr1G002870	0.123667	0.087	0.152	0.109333	-0.450026	0.987463	0.534521	-0.439063	0.999313	0.521969	0.301558	1	0.681749
NA	NA	NA	HORVU0Hr1G002880	0.00733333	0.007	0.0523333	0.0203333	0.0279119	1	0.983946	-1.19921	0.80541	0.2991	1.25649	1	0.384229
AT1G34640	peptidase;(source:Araport11)		HORVU0Hr1G002920	8.14867	11.9823	10.1983	12.766	0.58222	0.00656453	0.000443569	0.353023	0.212414	0.0311413	0.102921	1	0.528658
AT2G26530	Pheromone receptor-like protein involved in the early elicitor signaling events which occur within minutes and include ion fluxes across the plasma membrane, activation of MPKs and the formation of ROS related to PGPS1 and WRKY33.	(AR781)	HORVU0Hr1G002930	14.505	34.96	17.6773	33.8683	1.29716	2.03159e-09	4.43478e-11	0.965036	2.20071e-05	7.48204e-07	-0.0367372	1	0.848658
NA	NA	NA	HORVU0Hr1G002940	0	0	0	0	0	1	1	0	1	1	0	1	1
AT4G33180	alpha/beta-Hydrolases superfamily protein;(source:Araport11)		HORVU0Hr1G002950	3.45733	4.28733	3.74533	3.74067	0.338156	0.437318	0.0989402	0.0243641	1	0.90505	-0.187318	1	0.35842
AT4G01590	DNA-directed RNA polymerase III subunit;(source:Araport11)		HORVU0Hr1G002960	13.6817	12.9977	12.344	13.5983	-0.0475378	1	0.728825	0.167319	0.712078	0.221654	0.0769846	1	0.574423
NA	NA	NA	HORVU0Hr1G002990	1.41767	1.69167	1.43833	1.676	0.278913	0.799461	0.337055	0.249091	0.880007	0.388135	-0.000875871	1	0.997573
AT1G53820	RING/U-box superfamily protein;(source:Araport11)	ARABIDOPSIS T??XICOS EN LEVADURA 60 (ATL60)	HORVU0Hr1G003000	34.7633	26.9637	33.6903	23.65	-0.340918	0.28736	0.0509397	-0.481619	0.0607347	0.00590508	-0.175924	1	0.31493
AT5G05950	maternal effect embryo arrest 60;(source:Araport11)	MATERNAL EFFECT EMBRYO ARREST 60 (MEE60)	HORVU0Hr1G003010	10.7563	9.153	11	8.85533	-0.203194	0.688552	0.229206	-0.284272	0.439609	0.0917934	-0.0383608	1	0.8212
AT1G69120	Floral homeotic gene encoding a MADS domain protein homologous to SRF transcription factors. Specifies floral meristem and sepal identity. Required for the transcriptional activation of AGAMOUS. Interacts with LEAFY.Binds to promoter and regulates the expression of flowering time genes SVP, SOC1 and AGL24.	APETALA1 (AP1)	HORVU0Hr1G003020	0	0	0.02	0	0	1	1	-3.0435	0.581104	0.147963	0	1	1
AT5G67450	Encodes zinc-finger protein. mRNA levels are elevated in response to low temperature, cold temperatures and high salt. The protein is localized to the nucleus and acts as a transcriptional repressor.	ZINC-FINGER PROTEIN 1 (ZF1)	HORVU0Hr1G003030	1.258	4.18467	1.59967	4.03733	1.76113	1.11152e-06	3.51404e-08	1.36819	0.000288387	1.22359e-05	-0.0411356	1	0.891356
AT1G19360	Encodes an arabinosyltransferase that modifies extensin proteins in root hair cells.	REDUCED RESIDUAL ARABINOSE 3 (RRA3)	HORVU0Hr1G003040	23.5517	21.5243	22.6257	23.221	-0.101771	0.952191	0.492067	0.0648207	1	0.660903	0.119461	1	0.419993
NA	NA	NA	HORVU0Hr1G003080	1.51567	1.53633	1.416	1.43733	0.0508329	1	0.863886	0.0568722	1	0.847866	-0.076193	1	0.797361
NA	NA	NA	HORVU0Hr1G003110	25.416	18.662	22.1543	16.6807	-0.417706	0.403413	0.0865534	-0.37894	0.517144	0.120214	-0.149772	1	0.539308
NA	NA	NA	HORVU0Hr1G003140	0	0	0	0	0	1	1	0	1	1	0	1	1
NA	NA	NA	HORVU0Hr1G003170	0	0	0	0	0	1	1	0	1	1	0	1	1
AT3G18170	Glycosyltransferase family 61 protein;(source:Araport11)		HORVU0Hr1G003180	0.02	0	0.00733333	0	-3.0196	0.719313	0.250797	-1.84289	0.871737	0.379621	0	1	1
AT2G32280	Encodes a member of a plant-specific gene family that is required for embryo provasculature development. The gene product regulates vascular network complexity and connectivity in cotyledons.	VASCULATURE COMPLEXITY AND CONNECTIVITY (VCC)	HORVU0Hr1G003190	7.54867	6.33833	8.23233	7.08567	-0.2248	0.708265	0.242433	-0.187782	0.8227	0.324772	0.171158	1	0.374133
NA	NA	NA	HORVU0Hr1G003200	0.0216667	0	0.0426667	0.0146667	-3.10896	0.690557	0.230641	-1.32422	1	0.667451	2.70431	1	0.267698
AT1G11380	PLAC8 family protein;(source:Araport11)		HORVU0Hr1G003210	3.083	3.34333	4.13067	2.902	0.145743	0.993741	0.543257	-0.482607	0.265782	0.0426578	-0.195233	1	0.416413
NA	NA	NA	HORVU0Hr1G003220	18.3323	14.3197	17.8447	15.3467	-0.328457	0.769123	0.28985	-0.187713	1	0.544641	0.111792	1	0.718607
AT5G41920	Encodes a GRAS family transcription factor that is involved in bundle sheath cell fate specification.	SCARECROW-LIKE 23 (SCL23)	HORVU0Hr1G003230	9.23067	15.6253	9.832	16.282	0.78811	1.33509e-05	4.93772e-07	0.756474	3.41115e-05	1.19568e-06	0.0702475	1	0.64775
AT4G35335	Nucleotide-sugar transporter family protein;(source:Araport11)		HORVU0Hr1G003260	12.9477	11.6943	12.5097	12.63	-0.120724	0.821525	0.356025	0.0431454	1	0.740123	0.123457	1	0.34547
AT4G21280	Encodes the PsbQ subunit of the oxygen evolving complex of photosystem II.	PHOTOSYSTEM II SUBUNIT QA (PSBQA)	HORVU0Hr1G003270	0.429667	0.690333	0.829	0.772333	0.712867	0.367693	0.0747288	-0.0748738	1	0.841654	0.161855	1	0.671177
AT4G03270	Cyclin D6, involved in cortex/endodermis asymmetric stem cell division.	CYCLIN D6;1 (CYCD6;1)	HORVU0Hr1G003280	3.73167	4.10167	4.534	4.379	0.164854	0.883624	0.415506	-0.0181062	1	0.927561	0.107196	1	0.59346
NA	NA	NA	HORVU0Hr1G003300	0	0.00366667	0.003	0.00366667	1.22397	0.873469	0.405405	0.078081	1	0.965457	-0.0211111	1	0.989788
AT3G46870	Pentatricopeptide repeat (PPR) superfamily protein;(source:Araport11)		HORVU0Hr1G003320	2.502	1.98633	1.856	1.96267	-0.308441	0.61732	0.181927	0.109339	1	0.639964	-0.00344795	1	0.988276
AT3G46870	Pentatricopeptide repeat (PPR) superfamily protein;(source:Araport11)		HORVU0Hr1G003330	0	0	0	0	0	1	1	0	1	1	0	1	1
AT1G69310	Encodes WRKY57, a member of the WRKY Transcription Factor. Activation of WRKY57 confers drought tolerance.	WRKY DNA-BINDING PROTEIN 57 (WRKY57)	HORVU0Hr1G003340	5.36633	3.98633	4.57533	3.229	-0.40286	0.610106	0.177911	-0.477539	0.497345	0.112447	-0.294634	1	0.329047
NA	NA	NA	HORVU0Hr1G003380	31.4947	30.0557	30.5117	31.06	-0.0408353	1	0.705835	0.0544677	1	0.613864	0.0590091	1	0.585486
NA	NA	NA	HORVU0Hr1G003440	0	0	0	0	0	1	1	0	1	1	0	1	1
NA	NA	NA	HORVU0Hr1G003480	2.14733	3.46333	3.31833	3.32033	0.71276	0.518477	0.132986	0.0240792	1	0.959111	-0.0503624	1	0.914634
NA	NA	NA	HORVU0Hr1G003490	0	0	0	0	0	1	1	0	1	1	0	1	1
NA	NA	NA	HORVU0Hr1G003520	0.014	0.260333	0.00633333	0.2	3.9726	0.000403083	1.98836e-05	4.44834	0.00036292	1.58262e-05	-0.36885	1	0.582283
AT4G22850	SNARE associated Golgi protein family;(source:Araport11)		HORVU0Hr1G003540	13.0443	12.2417	11.8357	12.4193	-0.0667911	1	0.679556	0.0984689	1	0.542363	0.0342532	1	0.832375
NA	NA	NA	HORVU0Hr1G003660	4715.36	3643.65	4746.43	3845.31	-0.345527	0.838495	0.369922	-0.275633	0.957926	0.474264	0.0896155	1	0.815914
NA	NA	NA	HORVU0Hr1G003700	0	0	0	0	0	1	1	0	1	1	0	1	1
AT2G04865	Encodes a nuclear localized aminotransferase-like protein containing a plant mobile domain. The mRNA is cell-to-cell mobile.	MAIN-LIKE 2 (MAIL2)	HORVU0Hr1G003720	0.00633333	0.00333333	0.0126667	0.00133333	-0.495284	1	0.759037	-1.96716	0.699395	0.213586	-0.662473	1	0.687247
NA	NA	NA	HORVU0Hr1G003770	0	0	0	0	0	1	1	0	1	1	0	1	1
NA	NA	NA	HORVU0Hr1G003790	0.049	0.107667	0	0.039	1.10656	1	0.641841	3.95286	0.444353	0.0935644	-1.35568	1	0.570548
AT3G52450	Encodes a cytoplasmically localized U-box domain E3 ubiquitin ligase protein that is involved in the response to water stress and acts as a negative regulator of PAMP-triggered immunity.	PLANT U-BOX 22 (PUB22)	HORVU0Hr1G003810	1.34267	2.43967	1.87033	2.639	0.880116	0.206621	0.0315154	0.517711	0.67479	0.198839	0.124822	1	0.755444
AT5G14070	Encodes a member of the CC-type glutaredoxin (ROXY) family that has been shown to interact with the transcription factor TGA2 and suppress ORA59 promoter activity. ROXY2, together with ROXY1 (AT3G02000), controls anther development. roxy1 roxy2 double mutants are sterile and do not produce pollen.	(ROXY2)	HORVU0Hr1G003840	2.632	2.399	2.629	3.05233	-0.105661	1	0.683963	0.245934	0.826443	0.336107	0.362136	1	0.160407
AT5G43260	chaperone protein dnaJ-like protein;(source:Araport11)		HORVU0Hr1G003850	9.016	13.0443	9.41133	10.608	0.559717	0.00582073	0.000387757	0.200658	0.681148	0.202798	-0.286464	1	0.0674716
NA	NA	NA	HORVU0Hr1G003870	0.460667	0.469667	0.529667	0.426	0.0659135	1	0.852077	-0.290668	0.891827	0.40092	-0.127086	1	0.72099
NA	NA	NA	HORVU0Hr1G003880	0.119333	0.139333	0.094	0.110667	0.269852	1	0.664831	0.225584	1	0.731481	-0.353499	1	0.574533
AT4G04610	Encodes a protein disulfide isomerase-like (PDIL) protein, a member of a multigene family within the thioredoxin (TRX) superfamily. This protein also belongs to the adenosine 5'-phosphosulfate reductase-like (APRL) group. The mRNA is cell-to-cell mobile.	APS REDUCTASE 1 (APR1)	HORVU0Hr1G003890	263.042	167.619	248.683	186.796	-0.624124	0.00866144	0.000610462	-0.38299	0.230576	0.0350016	0.16997	1	0.349137
AT4G21620	glycine-rich protein;(source:Araport11)		HORVU0Hr1G003900	40.903	29.1273	43.464	30.766	-0.461251	0.335286	0.0646427	-0.470258	0.332402	0.0594328	0.0886894	1	0.722106
AT5G51340	SCC4 is a tetratricopeptide repeat containing protein and a likely component of a plant cohesion loading complex along with its partner SSC2 It is expressed primarily in dividing cells. Loss of function mutants are embryo lethal, arresting by globular stage.	(SCC4)	HORVU0Hr1G003910	47.188	45.4713	45.656	42.966	-0.0263048	1	0.793114	-0.0589735	1	0.556435	-0.0703325	1	0.483735
NA	NA	NA	HORVU0Hr1G003920	0.0133333	0	0	0.0216667	-2.51456	0.940402	0.47892	3.15708	0.922036	0.433262	3.15708	1	0.440709
NA	NA	NA	HORVU0Hr1G003930	5.53933	8.276	6.92133	8.80667	0.607341	0.167238	0.0234942	0.375909	0.60153	0.157547	0.100539	1	0.704804
NA	NA	NA	HORVU0Hr1G003950	0	0	0.00633333	0.00933333	0	1	1	0.401921	1	0.852995	2.12445	1	0.271499
AT3G24040	Core-2/I-branching beta-1,6-N-acetylglucosaminyltransferase family protein;(source:Araport11)		HORVU0Hr1G003980	0.583	0.686667	0.561	0.555333	0.263977	1	0.564942	0.00655168	1	0.988718	-0.307054	1	0.504663
NA	NA	NA	HORVU0Hr1G004040	0.314333	0.244	0.264	0.301667	-0.324142	0.963098	0.503545	0.22567	1	0.636203	0.307974	1	0.525999
NA	NA	NA	HORVU0Hr1G004060	11.271	13.7957	11.5593	13.2223	0.319164	0.436841	0.0987017	0.218731	0.762179	0.256809	-0.0531299	1	0.78267
AT5G58003	Encodes a polypeptide that contains FCPH and BRCT domains. RNAi suppression mutant lines were generated, which displayed a range of phenotypic abnormalities, including: incomplete to no cotyledon expansion, slow growth, epinastic leaves or small inflorescences.	C-TERMINAL DOMAIN PHOSPHATASE-LIKE 4 (CPL4)	HORVU0Hr1G004120	0.0586667	0.170667	0.0866667	0.224	1.50622	0.644191	0.20062	1.36476	0.728142	0.231789	0.409622	1	0.712185
AT3G52580	Ribosomal protein S11 family protein;(source:Araport11)		HORVU0Hr1G004130	181.284	169.28	179.155	190.227	-0.0708631	1	0.554109	0.115878	0.823093	0.333058	0.179507	1	0.133999
NA	NA	NA	HORVU0Hr1G004140	22.0237	27.7303	24.597	27.171	0.358941	0.401293	0.0858083	0.170675	0.903602	0.41293	-0.0186524	1	0.92867
NA	NA	NA	HORVU0Hr1G004150	158.188	128.228	161.071	145.167	-0.274939	0.148443	0.0199362	-0.120807	0.809472	0.305692	0.19003	1	0.107625
NA	NA	NA	HORVU0Hr1G004160	9.01033	8.04067	8.655	8.204	-0.137702	0.856291	0.388215	-0.0476992	1	0.764268	0.0418235	1	0.793793
AT1G67440	Homolog of bacterial rsgA, functions in chloroplast ribosome biogenesis.	EMBRYO DEFECTIVE 1688 (emb1688)	HORVU0Hr1G004200	0.122	0.0393333	0.104667	0.216	-1.52971	0.764129	0.285718	1.03273	0.933547	0.446407	2.36685	1	0.102495
NA	NA	NA	HORVU0Hr1G004250	0	0	0	0	0	1	1	0	1	1	0	1	1
AT3G17970	Integral chloroplast outer membrane protein. Belongs to one of the 36 carboxylate clamp (CC)-tetratricopeptide repeat (TPR) proteins (Prasad 2010, Pubmed ID: 20856808) with potential to interact with Hsp90/Hsp70 as co-chaperones.	TRANSLOCON AT THE OUTER MEMBRANE OF CHLOROPLASTS 64-III (TOC64-III)	HORVU0Hr1G004270	10.9027	12.0223	11.1707	12.1913	0.168061	0.689098	0.229635	0.153607	0.777793	0.269831	0.0311056	1	0.823309
AT4G26970	Encodes an aconitase that can catalyze the conversion of citrate to isocitrate through a cis-aconitate intermediate, indicating that it may participate in the TCA cycle and other primary metabolic pathways. The protein is believed to accumulate in the mitochondria and the cytosol. It affects CSD2 (At2g28190 - a superoxide dismutase) transcript levels and may play a role in the response to oxidati…	ACONITASE 2 (ACO2)	HORVU0Hr1G004300	0.278667	0.229	0.284667	0.304667	-0.260897	1	0.584949	0.121641	1	0.788758	0.425391	1	0.36791
AT5G02520	Arabidopsis KNL2 localizes at chromocenters during all stages of the mitotic cell cycle, except from metaphase to mid-anaphase, and its level is strictly regulated by the proteasome degradation pathway. Knockout of KNL2 via a T-DNA insertion resulted in a reduced amount of centromeric cenH3, mitotic and meiotic abnormalities, and reduced growth and fertility.	KINETOCHORE NULL 2 (KNL2)	HORVU0Hr1G004320	3.31233	2.90433	2.93833	2.80667	-0.163128	0.919575	0.456084	-0.0371677	1	0.86537	-0.0355238	1	0.872001
NA	NA	NA	HORVU0Hr1G004330	10.5617	9.78033	9.47667	10.339	-0.0842518	1	0.56402	0.154215	0.801761	0.290088	0.0921123	1	0.528356
AT3G17970	Integral chloroplast outer membrane protein. Belongs to one of the 36 carboxylate clamp (CC)-tetratricopeptide repeat (TPR) proteins (Prasad 2010, Pubmed ID: 20856808) with potential to interact with Hsp90/Hsp70 as co-chaperones.	TRANSLOCON AT THE OUTER MEMBRANE OF CHLOROPLASTS 64-III (TOC64-III)	HORVU0Hr1G004350	30.438	35.0647	29.909	30.8807	0.230753	0.245589	0.0405033	0.0742466	0.988414	0.509925	-0.172086	1	0.126327
NA	NA	NA	HORVU0Hr1G004380	0	0	0	0	0	1	1	0	1	1	0	1	1
NA	NA	NA	HORVU0Hr1G004400	25.613	22.1113	25.8337	21.9337	-0.185193	0.449474	0.10362	-0.207716	0.361634	0.0672727	-0.000464144	1	0.996756
AT1G47480	alpha/beta-Hydrolases superfamily protein;(source:Araport11)		HORVU0Hr1G004410	0.00666667	0	0	0.00766667	-1.77601	0.788412	0.326895	1.87777	0.80541	0.297212	1.87777	1	0.313538
AT3G15430	Regulator of chromosome condensation (RCC1) family protein;(source:Araport11)		HORVU0Hr1G004420	2.821	2.92667	3.277	2.328	0.0829584	1	0.778819	-0.456826	0.521178	0.121981	-0.311264	1	0.294596
NA	NA	NA	HORVU0Hr1G004430	0	0	0	0	0	1	1	0	1	1	0	1	1
AT2G39780	Encodes the main endoribonuclease activity in plant cells and localizes to the endoplasmic reticulum (ER), ER-derived structures, and vacuoles. It is essential for normal ribosomal RNA recycling. The mRNA is cell-to-cell mobile.	RIBONUCLEASE 2 (RNS2)	HORVU0Hr1G004470	5.24733	5.849	5.62667	5.67233	0.183149	0.782475	0.312725	0.0367502	1	0.838552	-0.0349065	1	0.846865
AT5G40040	60S acidic ribosomal protein family;(source:Araport11)		HORVU0Hr1G004480	66.9777	60.7467	77.3097	65.4987	-0.112998	0.788412	0.327128	-0.211631	0.356462	0.0658182	0.118367	1	0.304706
AT4G04190	transmembrane protein;(source:Araport11)		HORVU0Hr1G004510	0.662	0.565333	0.512333	0.28	-0.202703	1	0.602924	-0.82822	0.301062	0.051351	-1.00102	0.840044	0.0182531
NA	NA	NA	HORVU0Hr1G004530	0	0	0	0	0	1	1	0	1	1	0	1	1
AT1G41920	General transcription factor 2-related zinc finger protein;(source:Araport11)		HORVU0Hr1G004610	0.086	0.0943333	0.083	0.150667	0.154915	1	0.842174	0.826119	0.767672	0.261498	0.658881	1	0.371238
AT3G52770	ZPR3 is a small-leucine zipper containing protein that is involved in the establishment of leaf polarity.	LITTLE ZIPPER 3 (ZPR3)	HORVU0Hr1G004630	0.171	0.0223333	0.168333	0.0503333	-2.78354	0.0310543	0.00271545	-1.66603	0.263584	0.042221	1.0984	1	0.294905
AT3G03450	Encodes a DELLA protein, a member of the GRAS superfamily of putative transcription factors. DELLA proteins restrain the cell proliferation and expansion that drives plant growth. Negative regulator of the response to GA in controlling seed germination. GA triggers the degradation of RGL2 protein in a process blocked by both proteasome inhibitors and serine/threonine phosphatase inhibitors. The p…	RGA-LIKE 2 (RGL2)	HORVU0Hr1G004640	13.0293	24.8387	16.4557	25.0617	0.959058	7.53501e-07	2.31788e-08	0.635335	0.0032976	0.000186662	0.0223683	1	0.894556
AT5G15630	Encodes a member of the COBRA family, similar to phytochelatin synthetase. Involved in secondary cell wall biosynthesis. Mutants make smaller plants with reduced levels of cellulose and cell wall sugars.	IRREGULAR XYLEM 6 (IRX6)	HORVU0Hr1G004650	0.639667	0.653667	0.371333	0.828333	0.0614443	1	0.849332	1.16903	0.0070911	0.000452405	0.344859	1	0.273579
NA	NA	NA	HORVU0Hr1G004670	1.987	3.11433	2.66267	3.17	0.672066	0.168513	0.0237594	0.277865	0.832975	0.342274	0.0357206	1	0.902573
NA	NA	NA	HORVU0Hr1G004680	1.713	1.16433	1.152	1.31233	-0.529215	0.253294	0.0423015	0.218206	0.897272	0.4069	0.189382	1	0.475134
AT4G39370	Encodes a ubiquitin-specific protease.	UBIQUITIN-SPECIFIC PROTEASE 27 (UBP27)	HORVU0Hr1G004690	3.77233	3.43767	3.53533	3.13967	-0.107027	1	0.591544	-0.144462	0.953765	0.47002	-0.119569	1	0.552467
AT5G52650	RNA binding Plectin/S10 domain-containing protein;(source:Araport11)		HORVU0Hr1G004700	153.811	145.797	135.87	162.003	-0.0492913	1	0.688576	0.283044	0.162666	0.0214235	0.163209	1	0.184503
AT4G39370	Encodes a ubiquitin-specific protease.	UBIQUITIN-SPECIFIC PROTEASE 27 (UBP27)	HORVU0Hr1G004730	0.666333	0.621	0.564	0.559667	-0.0780716	1	0.824673	0.016411	1	0.963436	-0.13935	1	0.69725
NA	NA	NA	HORVU0Hr1G004740	0.303	0.337667	0.234333	0.334333	0.190587	1	0.672149	0.522833	0.756724	0.252906	-0.00271629	1	0.995102
NA	NA	NA	HORVU0Hr1G004750	0.214667	0.144	0.174667	0.211667	-0.530132	0.837742	0.368949	0.30982	1	0.58782	0.549858	1	0.351363
AT1G21370	transmembrane protein;(source:Araport11)		HORVU0Hr1G004790	24.232	20.1347	24.1527	20.9663	-0.239443	0.301531	0.0544293	-0.174783	0.604133	0.158859	0.069934	1	0.575168
AT2G33793	Encodes a protein component of the pre-synaptic chromosome axis. Mutants show quantitative defects in meiotic recombination. Interacts with ASY1/ASY3.	ASYNAPTIC4 (ASY4)	HORVU0Hr1G004800	3.93167	4.056	3.67467	3.486	0.071369	1	0.731406	-0.049259	1	0.813655	-0.207916	1	0.319867
AT1G12900	glyceraldehyde 3-phosphate dehydrogenase A subunit 2;(source:Araport11)	GLYCERALDEHYDE 3-PHOSPHATE DEHYDROGENASE A SUBUNIT 2 (GAPA-2)	HORVU0Hr1G004830	0.015	0.567333	0.543333	0.698	5.07725	1.25548e-08	3.00836e-10	0.381929	0.94479	0.459567	0.296186	1	0.566716
AT4G17690	Peroxidase superfamily protein;(source:Araport11)		HORVU0Hr1G004850	15.38	12.436	13.9513	12.259	-0.279104	0.362344	0.0729776	-0.157766	0.811691	0.310607	-0.00973936	1	0.950324
AT2G04660	a highly conserved ubiquitin-protein ligase involved in cell cycle regulation	ANAPHASE-PROMOTING COMPLEX/CYCLOSOME 2 (APC2)	HORVU0Hr1G004870	0.018	0.032	0.02	0.047	0.713508	1	0.66935	1.13965	0.967231	0.484623	0.536866	1	0.7387
NA	NA	NA	HORVU0Hr1G004890	2.84733	2.648	3.75333	3.57267	-0.0754127	1	0.772742	-0.0426903	1	0.867013	0.442375	1	0.0878831
NA	NA	NA	HORVU0Hr1G004900	0.453667	0.510333	0.499667	0.482333	0.201279	1	0.592874	-0.0129247	1	0.972193	-0.0622676	1	0.867368
AT2G04660	a highly conserved ubiquitin-protein ligase involved in cell cycle regulation	ANAPHASE-PROMOTING COMPLEX/CYCLOSOME 2 (APC2)	HORVU0Hr1G004910	5.21167	5.063	4.78467	4.61267	-0.0142961	1	0.943538	-0.0217821	1	0.914319	-0.12334	1	0.542896
AT3G26020	Encodes protein phosphatase 2A (PP2A) B'eta subunit. Targeted to nucleus and cytosol.	(PP2AB'ETA)	HORVU0Hr1G004960	0	0	0	0	0	1	1	0	1	1	0	1	1
AT4G24820	26S proteasome regulatory subunit Rpn7;(source:Araport11)		HORVU0Hr1G004970	17.9387	18.92	17.562	20.4143	0.102561	0.916322	0.452241	0.24459	0.378574	0.0722097	0.120808	1	0.374594
AT2G04660	a highly conserved ubiquitin-protein ligase involved in cell cycle regulation	ANAPHASE-PROMOTING COMPLEX/CYCLOSOME 2 (APC2)	HORVU0Hr1G004980	6.28133	5.48533	5.38467	5.82267	-0.168526	0.777594	0.297508	0.143591	0.865589	0.374174	0.0988082	1	0.542439
AT3G02520	Encodes GF14 &#957;, a 14-3-3 protein isoform (14-3-3&#957;).	GENERAL REGULATORY FACTOR 7 (GRF7)	HORVU0Hr1G004990	2.63467	3.05533	3.409	2.738	0.239849	0.896644	0.43047	-0.284154	0.838068	0.3471	-0.14287	1	0.637932
NA	NA	NA	HORVU0Hr1G005000	0	0	0	0	0	1	1	0	1	1	0	1	1
AT5G48290	Heavy metal transport/detoxification superfamily protein;(source:Araport11)		HORVU0Hr1G005010	0.236333	0.429	0.204667	0.846	0.866322	0.65224	0.206977	2.06829	0.0323408	0.00270379	1.0005	1	0.128693
AT4G13000	AGC (cAMP-dependent, cGMP-dependent and protein kinase C) kinase family protein;(source:Araport11)		HORVU0Hr1G005020	14.7903	32.814	18.4773	33.8127	1.17598	1.43265e-15	1.8189e-17	0.900331	2.32079e-09	4.51288e-11	0.0541974	1	0.68756
NA	NA	NA	HORVU0Hr1G005050	8.24167	7.58133	9.62733	7.57267	-0.0935666	1	0.617379	-0.318298	0.427256	0.0875347	0.00887856	1	0.962268
NA	NA	NA	HORVU0Hr1G005060	1.981	3.55233	1.454	3.67567	0.87105	0.0170251	0.00134048	1.36298	2.25583e-05	7.69205e-07	0.0594478	1	0.821835
AT1G47056	Encodes an F-box protein. Based on genetic analysis appears to be functionally redundant with VFB2,3, and 4. When expression of all 4 genes is reduced plants show defects in growth and reduced expression of auxin response genes.	VIER F-BOX PROTEINE 1 (VFB1)	HORVU0Hr1G005070	22.4877	14.9227	20.8423	13.6473	-0.564979	0.00259097	0.000156544	-0.582083	0.00192233	0.000100517	-0.116727	1	0.437931
NA	NA	NA	HORVU0Hr1G005090	0	0	0	0	0	1	1	0	1	1	0	1	1
AT3G24310	snapdragon myb protein 305 homolog (myb)	MYB DOMAIN PROTEIN 305 (MYB305)	HORVU0Hr1G005100	8.54733	7.71667	9.74933	8.11833	-0.117258	1	0.696195	-0.233004	0.925471	0.436819	0.0835093	1	0.781019
AT3G09570	Lung seven transmembrane receptor family protein;(source:Araport11)		HORVU0Hr1G005120	0	0	0	0.00733333	0	1	1	1.85599	0.80541	0.299853	1.85599	1	0.316243
NA	NA	NA	HORVU0Hr1G005130	0.275333	0.092	0.161	0.136667	-1.5143	0.322525	0.0607662	-0.211372	1	0.7904	0.551473	1	0.508596
AT3G48700	carboxyesterase 13;(source:Araport11)	CARBOXYESTERASE 13 (CXE13)	HORVU0Hr1G005140	0.732333	2.32533	1.00433	2.55067	1.69918	0.00169958	9.76975e-05	1.36672	0.0178499	0.00131988	0.137064	1	0.739518
AT2G38970	Zinc finger (C3HC4-type RING finger) family protein;(source:Araport11)		HORVU0Hr1G005150	10.944	14.1427	12.8477	12.8697	0.397053	0.32707	0.0620984	0.0303995	1	0.885994	-0.12526	1	0.554749
AT1G08630	Encodes a threonine aldolase, involved in threonine degradation to glycine. Primarily expressed in seeds and seedlings.	THREONINE ALDOLASE 1 (THA1)	HORVU0Hr1G005160	4.641	4.582	5.34567	3.87	0.00442819	1	0.988292	-0.439098	0.577259	0.146303	-0.229849	1	0.448087
NA	NA	NA	HORVU0Hr1G005180	0	0	0	0	0	1	1	0	1	1	0	1	1
AT4G35560	Target promoter of the male germline-specific transcription factor DUO1. The mRNA is cell-to-cell mobile.	DUO1-ACTIVATED WD40 1 (DAW1)	HORVU0Hr1G005200	0.0493333	0.088	0.00633333	0.0193333	0.81626	0.934437	0.471521	1.34362	0.854938	0.36407	-1.94561	1	0.113382
AT5G60680	transcription initiation factor TFIID subunit (Protein of unknown function, DUF584);(source:Araport11)		HORVU0Hr1G005210	17.1517	13.8117	13.1887	13.2097	-0.286092	0.662544	0.213085	0.0318339	1	0.889914	-0.0511796	1	0.824009
NA	NA	NA	HORVU0Hr1G005230	0	0	0	0	0	1	1	0	1	1	0	1	1
AT1G75450	This gene used to be called AtCKX6. It encodes a protein whose sequence is similar to cytokinin oxidase/dehydrogenase, which catalyzes the degradation of cytokinins.	CYTOKININ OXIDASE 5 (CKX5)	HORVU0Hr1G005240	0.023	0.0756667	0.0886667	0.085	1.62223	0.733514	0.26175	-0.0546464	1	0.966982	0.161659	1	0.904733
NA	NA	NA	HORVU0Hr1G005250	0.00666667	0	0.00633333	0	-1.8101	0.733415	0.261621	-1.7511	0.774499	0.266944	0	1	1
AT1G19300	The PARVUS/GLZ1 gene encodes a putative family 8 glycosyl transferase that contributes to xylan biosynthesis. Its gene expression shows good co-variance with the IRX3 gene involved in secondary cell wall synthesis. PARVUS/GLZ1 is predicted to have galacturonosyltransferase activity and may be involved in the formation of the complex oligosaccharide sequence present at the reducing end of xylan. P…	PARVUS (PARVUS)	HORVU0Hr1G005260	6.76867	10.342	8.634	11.0553	0.639394	0.0114096	0.000839716	0.384771	0.262737	0.0419799	0.10593	1	0.57449
AT5G60050	BTB/POZ domain-containing protein;(source:Araport11)		HORVU0Hr1G005290	0.133	0.131667	0.0813333	0.109333	0.0128079	1	0.992154	0.43864	1	0.736875	-0.238717	1	0.853976
AT5G24530	Encodes a putative 2OG-Fe(II) oxygenase that is defense-associated but required for susceptibility to downy mildew. The mRNA is cell-to-cell mobile.	DOWNY MILDEW RESISTANT 6 (DMR6)	HORVU0Hr1G005300	92.838	35.5997	78.386	33.2877	-1.35814	3.4342e-13	5.27344e-15	-1.20693	1.84172e-10	3.17003e-12	-0.083207	1	0.627786
AT4G23060	Member of IQ67 (CaM binding) domain containing family.	IQ-DOMAIN 22 (IQD22)	HORVU0Hr1G005320	40.254	77.884	41.269	86.4253	0.981235	1.84758e-08	4.55695e-10	1.09522	2.08385e-10	3.61294e-12	0.159912	1	0.303528
AT5G62220	Encodes a Golgi apparatus-localized galactosyltransferase involved in galactosyl-substitution of xyloglucan at position 2.	GLYCOSYLTRANSFERASE 18 (GT18)	HORVU0Hr1G005330	15.4757	16.2087	19.5443	16.4627	0.0930403	1	0.611646	-0.221397	0.718147	0.225075	0.0325719	1	0.85878
AT1G69440	Encodes ARGONAUTE7, a member of the ARGONAUTE family, characterised by the presence of PAZ and PIWI domains. Involved in the regulation of developmental timing. Required for the accumulation of TAS3 ta-siRNAs but not for accumulation of miR171, miR173, miR390 or mi391. Localized in mature rosette leaves and floral buds.	ARGONAUTE7 (AGO7)	HORVU0Hr1G005350	1.53433	1.06267	1.59467	1.22633	-0.498672	0.39946	0.0851039	-0.351331	0.702559	0.215607	0.215512	1	0.462582
AT1G33540	serine carboxypeptidase-like 18;(source:Araport11)	SERINE CARBOXYPEPTIDASE-LIKE 18 (scpl18)	HORVU0Hr1G005360	0.137333	0.184	0.0776667	0.174	0.427239	1	0.663798	1.1661	0.756677	0.252852	-0.0758651	1	0.937834
NA	NA	NA	HORVU0Hr1G005380	0.413667	0.309	0.210333	0.183667	-0.383716	1	0.690944	-0.172051	1	0.861689	-0.740476	1	0.452712
AT4G29900	one of the type IIB calcium pump isoforms. encodes an autoinhibited Ca(2+)-ATPase that contains an N-terminal calmodulin binding autoinhibitory domain.	AUTOINHIBITED CA(2+)-ATPASE 10 (ACA10)	HORVU0Hr1G005400	0.0633333	0.0423333	0.138333	0.078	-0.550251	0.974571	0.518483	-0.74398	0.795421	0.285936	0.872866	1	0.291636
AT1G76320	FAR1-related sequence 4;(source:Araport11)	FAR1-RELATED SEQUENCE 4 (FRS4)	HORVU0Hr1G005410	0.00766667	0.007	0.013	0.015	-0.106715	1	0.976814	0.200192	1	0.957636	0.892082	1	0.806734
AT5G10700	Peptidyl-tRNA hydrolase II (PTH2) family protein;(source:Araport11)		HORVU0Hr1G005420	11.2483	26.6003	13.4277	21.4	1.26799	1.87554e-08	4.63533e-10	0.69918	0.00789004	0.000509967	-0.303281	1	0.128176
NA	NA	NA	HORVU0Hr1G005430	7.31933	10.8593	8.62667	9.45933	0.596036	0.00774918	0.000537805	0.164173	0.827171	0.337053	-0.185348	1	0.276779
NA	NA	NA	HORVU0Hr1G005480	0	0	0	0	0	1	1	0	1	1	0	1	1
AT1G65680	member of BETA-EXPANSINS. Naming convention from the Expansin Working Group (Kende et al, 2004. Plant Mol Bio)	EXPANSIN B2 (EXPB2)	HORVU0Hr1G005490	10.7337	10.132	11.1363	11.3717	-0.057999	1	0.843565	0.0578995	1	0.843519	0.179112	1	0.542141
AT1G31817	Ribosomal L18p/L5e family protein;(source:Araport11)	NUCLEAR FUSION DEFECTIVE 3 (NFD3)	HORVU0Hr1G005500	40.7327	33.4733	38.779	34.9717	-0.255433	0.147302	0.0196975	-0.120569	0.777793	0.269881	0.07395	1	0.50035
NA	NA	NA	HORVU0Hr1G005510	6.01933	24.2303	6.79967	25.231	2.03653	2.473e-21	2.10349e-23	1.9206	3.04943e-19	2.60403e-21	0.0684021	1	0.72368
NA	NA	NA	HORVU0Hr1G005520	36.1953	38.6577	37.681	34.2577	0.122716	0.91115	0.447415	-0.111027	0.974095	0.491826	-0.16605	1	0.304205
AT1G11720	Encodes a starch synthase that in addition to its role in starch biosynthesis also has a negative regulatory function in the biosynthesis of transient starch. The protein apparently contains a starch-binding domain (SBD).	STARCH SYNTHASE 3 (SS3)	HORVU0Hr1G005540	0.0246667	0	0	0	-3.29926	0.896238	0.430073	0	1	1	0	1	1
AT1G11720	Encodes a starch synthase that in addition to its role in starch biosynthesis also has a negative regulatory function in the biosynthesis of transient starch. The protein apparently contains a starch-binding domain (SBD).	STARCH SYNTHASE 3 (SS3)	HORVU0Hr1G005550	0	0.00433333	0	0.0836667	1.39108	0.993302	0.542342	4.99962	0.807939	0.303633	3.60854	1	0.531454
NA	NA	NA	HORVU0Hr1G005560	0	0	0	0	0	1	1	0	1	1	0	1	1
AT1G73110	P-loop containing nucleoside triphosphate hydrolases superfamily protein;(source:Araport11)		HORVU0Hr1G005570	0.287	0.273	0.291333	0.243	-0.0473275	1	0.904452	-0.246223	1	0.53188	-0.16009	1	0.692786
AT3G07040	Contains an N-terminal tripartite nucleotide binding site and a C-terminal tandem array of leucine-rich repeats. Confers resistance to Pseudomonas syringae strains that carry the avirulence genes avrB and avrRpm1.	RESISTANCE TO P. SYRINGAE PV MACULICOLA 1 (RPM1)	HORVU0Hr1G005590	0.021	0	0.0113333	0.0513333	-3.14737	0.319855	0.0599583	1.91002	0.538485	0.128707	4.28382	0.59234	0.00837622
NA	NA	NA	HORVU0Hr1G005600	0	0	0	0	0	1	1	0	1	1	0	1	1
AT3G07040	Contains an N-terminal tripartite nucleotide binding site and a C-terminal tandem array of leucine-rich repeats. Confers resistance to Pseudomonas syringae strains that carry the avirulence genes avrB and avrRpm1.	RESISTANCE TO P. SYRINGAE PV MACULICOLA 1 (RPM1)	HORVU0Hr1G005610	0	0	0	0	0	1	1	0	1	1	0	1	1
AT3G07040	Contains an N-terminal tripartite nucleotide binding site and a C-terminal tandem array of leucine-rich repeats. Confers resistance to Pseudomonas syringae strains that carry the avirulence genes avrB and avrRpm1.	RESISTANCE TO P. SYRINGAE PV MACULICOLA 1 (RPM1)	HORVU0Hr1G005620	0.015	0.794333	0	0.385	5.4733	0.0526135	0.00519601	7.14274	0.0142825	0.00102097	-1.0409	1	0.515299
NA	NA	NA	HORVU0Hr1G005640	0	0	0	0	0	1	1	0	1	1	0	1	1
NA	NA	NA	HORVU0Hr1G005660	1.07133	1.074	1.34667	1.22367	0.0289541	1	0.91396	-0.114341	1	0.655964	0.199764	1	0.449946
AT3G23780	This gene encodes the second largest, catalytic subunit of the nuclear DNA-dependent RNA polymerase IV (aka RNA polymerase D). The NRPD2 protein is found at nuclear foci that overlap or are adjacent to chromocentromeres but are not fully coincident with chromocentromeres. The loss of NRPD2 leads to the loss of cytosine methylation at pericentromeric 5S genes and AtSN1 retroelements but has no dis…	NUCLEAR RNA POLYMERASE D2A (NRPD2A)	HORVU0Hr1G005670	9.24933	7.56967	9.68967	7.556	-0.261114	0.385067	0.0803468	-0.329274	0.190619	0.0265925	0.00870602	1	0.953832
NA	NA	NA	HORVU0Hr1G005680	0	0	0	0	0	1	1	0	1	1	0	1	1
AT4G39610	MIZU-KUSSEI-like protein (Protein of unknown function, DUF617);(source:Araport11)		HORVU0Hr1G005690	0	0.00766667	0	0	1.90474	0.778728	0.301587	0	1	1	-1.90474	1	0.303774
AT4G19970	nucleotide-diphospho-sugar transferase family protein;(source:Araport11)		HORVU0Hr1G005700	31.641	17.9703	36.4153	20.9207	-0.786292	0.0185911	0.00148897	-0.77203	0.0227756	0.00177247	0.226888	1	0.357701
AT1G59124	Disease resistance protein (CC-NBS-LRR class) family;(source:Araport11)		HORVU0Hr1G005720	0.725	0.664667	0.764333	0.632667	-0.101148	1	0.774893	-0.249128	0.961476	0.47812	-0.0649592	1	0.855956
NA	NA	NA	HORVU0Hr1G005730	0.00733333	0	0	0	-1.82723	0.78575	0.321772	0	1	1	0	1	1
NA	NA	NA	HORVU0Hr1G005750	25.3253	18.34	25.4393	19.702	-0.436665	0.138473	0.018074	-0.341072	0.350289	0.0641076	0.112337	1	0.543358
AT3G33520	Encodes ACTIN-RELATED PROTEIN6 (ARP6), a putative component of a chromatin-remodeling complex. Required for both histone acetylation and methylation of the FLC chromatin in Arabidopsis. Along with PIE1 forms a complex to deposit modified histone H2A.Z at several loci within the genome. This modification alters the expression of the target genes (i.e. FLC, MAF4, MAF6). Incorporation of this varian…	ACTIN-RELATED PROTEIN 6 (ARP6)	HORVU0Hr1G005770	0	0	0.083	0	0	1	1	-4.94284	0.277438	0.0453655	0	1	1
AT5G53470	Encodes an acyl-CoA binding protein that is localized to vesicles,and plasma membrane especially in epidermal cells of heart, torpedo and cotyledon stage embryos, cell wall of the seed coat. Northern blot analysis showed that the 1.4 kb ACBP1 mRNA was expressed in silique, root, stem, leaf and flower.	ACYL-COA BINDING PROTEIN 1 (ACBP1)	HORVU0Hr1G005790	0.510667	0.141	0.153667	0.217667	-1.81244	0.374627	0.0767959	0.522569	1	0.606804	0.609777	1	0.550818
AT5G16780	Encodes a protein belonging to SART-1 family. The gene is expressed in the basal region of the developing embryo during heart stage. Phenotypic analyses of dot2 mutants suggest that this protein plays a role in root, shoot, and flower development. dot2 mutants are dwarved plants that display an aberrant spurred leaf venation pattern and fail to flower. In the roots DOT2 appears to be require for …	DEFECTIVELY ORGANIZED TRIBUTARIES 2 (DOT2)	HORVU0Hr1G005820	0.0716667	0.032	0.0526667	0.106333	-1.01373	0.697673	0.23488	0.978333	0.652631	0.18503	1.56984	1	0.0523412
AT4G19210	member of RLI subfamily The mRNA is cell-to-cell mobile.	ATP-BINDING CASSETTE E2 (ABCE2)	HORVU0Hr1G005840	0.0716667	0.122	0.067	0.0503333	0.778834	1	0.642368	-0.392115	1	0.816945	-1.26192	1	0.459214
NA	NA	NA	HORVU0Hr1G005850	0	0	0	0	0	1	1	0	1	1	0	1	1
AT3G52500	Eukaryotic aspartyl protease family protein;(source:Araport11)		HORVU0Hr1G005860	16.0687	11.191	15.0247	9.62733	-0.493438	0.0430188	0.00403366	-0.616154	0.0056161	0.000347633	-0.209568	1	0.226025
AT4G04570	Encodes a cysteine-rich receptor-like protein kinase. The mRNA is cell-to-cell mobile.	CYSTEINE-RICH RLK (RECEPTOR-LIKE PROTEIN KINASE) 40 (CRK40)	HORVU0Hr1G005870	4.75733	3.60267	2.46367	2.576	-0.375012	0.426484	0.0951958	0.093634	1	0.688355	-0.47466	1	0.039508
AT2G38600	HAD superfamily, subfamily IIIB acid phosphatase;(source:Araport11)		HORVU0Hr1G005890	1.84533	2.20533	2.03333	2.14667	0.286485	0.858974	0.39066	0.110074	1	0.739789	-0.0258927	1	0.937769
AT5G24900	Member of CYP714A. Encodes one of the two tandemly duplicated gene pair ELA1 (CYP714A1) and ELA2 (CYP714A2), homologs of the rice cytochrome P450 monooxygenase gene EUI1. Double mutation of ELA1 and ELA2 results in increased biomass and enlarged organs.	CYTOCHROME P450, FAMILY 714, SUBFAMILY A, POLYPEPTIDE 2 (CYP714A2)	HORVU0Hr1G005900	5.71667	6.873	6.41767	5.97667	0.294269	0.627715	0.189253	-0.0725154	1	0.745625	-0.190179	1	0.395302
NA	NA	NA	HORVU0Hr1G005910	0	0	0	0	0	1	1	0	1	1	0	1	1
AT5G27270	Tetratricopeptide repeat (TPR)-like superfamily protein;(source:Araport11)	EMBRYO DEFECTIVE 976 (EMB976)	HORVU0Hr1G005920	0.995667	0.804667	1.00167	0.846	-0.281205	0.775246	0.295312	-0.219371	0.896548	0.406329	0.0771992	1	0.777857
NA	NA	NA	HORVU0Hr1G005960	29.1687	31.0067	28.682	28.62	0.115836	0.846874	0.379392	0.0252264	1	0.848157	-0.10505	1	0.425387
NA	NA	NA	HORVU0Hr1G005970	0.084	0.0733333	0.0873333	0.0616667	-0.142501	1	0.900641	-0.433026	1	0.702337	-0.205795	1	0.857939
AT1G33120	Ribosomal protein L6 family;(source:Araport11)		HORVU0Hr1G006020	14.7517	14.949	14.386	15.61	0.047561	1	0.734922	0.146166	0.80541	0.296488	0.0728799	1	0.603225
NA	NA	NA	HORVU0Hr1G006040	0	0	0	0	0	1	1	0	1	1	0	1	1
NA	NA	NA	HORVU0Hr1G006050	0	0	0	0	0	1	1	0	1	1	0	1	1
AT5G38260	Protein kinase superfamily protein;(source:Araport11)		HORVU0Hr1G006070	0.0413333	0.0736667	0.0273333	0.0583333	0.77682	0.854564	0.386596	1.04669	0.791241	0.282043	-0.330176	1	0.701819
AT5G38280	putative receptor serine/threonine kinase PR5K (PR5K) mRNA, PR5-like receptor kinase	PR5-LIKE RECEPTOR KINASE (PR5K)	HORVU0Hr1G006080	0.292333	0.705	0.310667	0.631333	1.28516	0.128971	0.0164	1.05833	0.284546	0.0471494	-0.151953	1	0.765277
AT5G36210	alpha/beta-Hydrolases superfamily protein;(source:Araport11)		HORVU0Hr1G006090	0.164667	0.308	0.207667	0.126667	0.92028	0.447754	0.103021	-0.680243	0.756015	0.252446	-1.24327	1	0.0324076
NA	NA	NA	HORVU0Hr1G006100	0	0	0	0	0	1	1	0	1	1	0	1	1
AT5G37870	Protein with RING/U-box and TRAF-like domain;(source:Araport11)		HORVU0Hr1G006120	3.39467	2.39467	3.246	3.18133	-0.47576	0.193868	0.0290012	-0.00146621	1	0.994513	0.422271	1	0.0531123
AT5G37870	Protein with RING/U-box and TRAF-like domain;(source:Araport11)		HORVU0Hr1G006130	0.441667	0.297667	0.265333	0.116333	-0.544117	0.659615	0.211183	-1.10906	0.214441	0.0315999	-1.2938	0.695398	0.0118299
AT5G38260	Protein kinase superfamily protein;(source:Araport11)		HORVU0Hr1G006140	0.039	0.828333	0.034	0.573667	4.40649	2.26388e-05	8.77035e-07	4.05909	0.000155243	6.23622e-06	-0.515804	1	0.464857
AT1G18390	Serine/Threonine kinase family catalytic domain protein;(source:Araport11)	LEAF RUST 10 DISEASE-RESISTANCE LOCUS RECEPTOR- LIKE PROTEIN KINASE-LIKE 1.2 (LRK10L1.2)	HORVU0Hr1G006150	0.0366667	1.62167	0.142	1.22867	5.41253	2.9313e-17	3.38326e-19	3.10424	1.57572e-08	3.43176e-10	-0.38795	1	0.343474
AT5G38260	Protein kinase superfamily protein;(source:Araport11)		HORVU0Hr1G006160	0	0.364667	0.034	0.236333	7.0583	5.60699e-06	1.94567e-07	2.78009	0.0375482	0.00324278	-0.622422	1	0.427068
AT2G30770	putative cytochrome P450	CYTOCHROME P450, FAMILY 71, SUBFAMILY A, POLYPEPTIDE 13 (CYP71A13)	HORVU0Hr1G006170	0	0	0	0	0	1	1	0	1	1	0	1	1
AT3G55605	Mitochondrial glycoprotein family protein;(source:Araport11)		HORVU0Hr1G006190	9.19733	6.931	8.185	9.104	-0.38133	0.373843	0.0765828	0.182441	0.885862	0.393776	0.404642	1	0.0602803
NA	NA	NA	HORVU0Hr1G006210	0	0	0	0	0	1	1	0	1	1	0	1	1
AT2G39050	Encodes a nucleocytoplasmic lectin that is capable of binding carbohydrates. It is involved in ABA mediated stomatal movement and increased expression is correlated with increased resistance to Pseudomonas syringae.	EUONYMUS LECTIN S3 (EULS3)	HORVU0Hr1G006240	0.084	0.0706667	0.0376667	0.00933333	-0.21449	1	0.835443	-1.74867	0.664692	0.192316	-2.61183	1	0.0439853
AT5G13100	Gap junction beta-4 protein;(source:Araport11)		HORVU0Hr1G006250	35.4437	32.6347	35.4883	36.1437	-0.0907724	0.952481	0.492449	0.0557469	1	0.672486	0.158344	1	0.231016
NA	NA	NA	HORVU0Hr1G006260	0	0	0	0	0	1	1	0	1	1	0	1	1
AT5G24090	Chitinase A (class III) expressed exclusively under environmental stress conditions. Shown be a plant lysozyme involved in plant immunity.	CHITINASE A (CHIA)	HORVU0Hr1G006270	0.00333333	0	0.00333333	0	-1.1531	0.918888	0.455002	-1.11775	0.943912	0.458413	0	1	1
NA	NA	NA	HORVU0Hr1G006280	0	0	0	0	0	1	1	0	1	1	0	1	1
AT2G41480	Encodes a cationic cell-wall-bound peroxidase homolog that is involved in the lignification of cell walls. Regulated by COG1, involved in seed longevity.	PEROXIDASE 25 (PRX25)	HORVU0Hr1G006290	9.33767	8.58	8.12467	5.25767	-0.0956267	1	0.82126	-0.5995	0.605281	0.159282	-0.694744	1	0.103333
NA	NA	NA	HORVU0Hr1G006300	0	0	0	0	0	1	1	0	1	1	0	1	1
AT5G07250	RHOMBOID-like protein 3;(source:Araport11)	RHOMBOID-LIKE PROTEIN 3 (RBL3)	HORVU0Hr1G006330	0	0	0	0	0	1	1	0	1	1	0	1	1
AT3G53230	CDC48 is induced upon oilseed rape mosaic tobamovirus infection and appears to be involved in controlling virus movement.	CELL DIVISION CYCLE 48B (ATCDC48B)	HORVU0Hr1G006340	0	0.127	0	0.0286667	5.54156	0.0390979	0.00358557	3.51615	0.29934	0.0509302	-2.02541	1	0.177937
AT3G18760	Translation elongation factor EF1B/ribosomal protein S6 family protein;(source:Araport11)		HORVU0Hr1G006350	0.154667	0.155667	0.152333	0.121667	0.0399578	1	0.943722	-0.298885	1	0.60699	-0.352232	1	0.547989
AT3G18760	Translation elongation factor EF1B/ribosomal protein S6 family protein;(source:Araport11)		HORVU0Hr1G006360	6.20567	6.94333	8.19833	7.493	0.192119	0.782426	0.308985	-0.100831	1	0.588155	0.120475	1	0.520673
NA	NA	NA	HORVU0Hr1G006370	0	0	0	0	0	1	1	0	1	1	0	1	1
AT3G15140	ERI (At3g15140) encodes a protein of 337 amino acids of the ribonuclease H-like superfamily. The protein contains both DEDDh and SAP domains.The first exon contains a TCT-microsatellite structure (starting 226 bp after ATG) that, based on sequence complementarity, is a miR5021-cleavage target site. ERI is predicted to function as an siRNA exonuclease. Overexpression leads to increased post transc…	ENHANCER OF RNAI (ERI-1)	HORVU0Hr1G006380	0.526333	0.264667	0.808667	0.327	-0.943073	0.140219	0.0183934	-1.27562	0.00930132	0.000617842	0.29182	1	0.489555
NA	NA	NA	HORVU0Hr1G006410	0.011	0.015	0.0713333	0.0933333	0.460488	1	0.737035	0.426248	1	0.603139	2.48475	0.821704	0.0166541
AT5G22880	Encodes a histone 2B (H2B) protein. This protein can be ubiquitinated in planta, and this modification depends on the HUB1 and HUB2 E3 ubiquitin ligases.	HISTONE B2 (HTB2)	HORVU0Hr1G006420	3.09667	1.826	3.25267	2.44167	-0.73455	0.0827678	0.00915835	-0.383261	0.61701	0.165186	0.432051	1	0.127435
NA	NA	NA	HORVU0Hr1G006430	0.842	0.758	0.880333	0.953333	-0.123095	1	0.747208	0.140606	1	0.706566	0.335206	1	0.376868
AT4G25170	Uncharacterized conserved protein (UCP012943);(source:Araport11)		HORVU0Hr1G006440	0.0336667	0	0	0	-3.69665	0.860168	0.391635	0	1	1	0	1	1
AT2G44990	More Axillary Branching; carotenoid cleavage dioxygenases.	CAROTENOID CLEAVAGE DIOXYGENASE 7 (CCD7)	HORVU0Hr1G006450	1.706	19.863	2.20533	23.1543	3.56746	1.36927e-20	1.25057e-22	3.4203	2.40505e-19	2.03363e-21	0.230632	1	0.476103
AT3G57560	encodes a N-acetylglutamate kinase, involved in arginine biosynthesis	N-ACETYL-L-GLUTAMATE KINASE (NAGK)	HORVU0Hr1G006460	0	0	0	0.00966667	0	1	1	2.1617	0.755323	0.251943	2.1617	1	0.267451
NA	NA	NA	HORVU0Hr1G006470	0.00666667	0	0.0126667	0.0146667	-1.79086	0.769986	0.290467	0.151129	1	0.932425	2.64019	1	0.153644
AT2G48060	piezo-type mechanosensitive ion channel component;(source:Araport11)		HORVU0Hr1G006520	3.85567	3.775	3.43033	3.47533	-0.00312655	1	0.987553	0.0476451	1	0.812871	-0.107115	1	0.59471
NA	NA	NA	HORVU0Hr1G006550	0	0	0	0	0	1	1	0	1	1	0	1	1
NA	NA	NA	HORVU0Hr1G006560	0	0	0	0	0	1	1	0	1	1	0	1	1
NA	NA	NA	HORVU0Hr1G006580	0	0	0	0	0	1	1	0	1	1	0	1	1
NA	NA	NA	HORVU0Hr1G006600	0.016	0.029	0.008	0.071	0.761504	1	0.5973	2.79382	0.315724	0.0550295	1.24503	1	0.343922
AT2G48060	piezo-type mechanosensitive ion channel component;(source:Araport11)		HORVU0Hr1G006620	3.41967	3.66933	2.93733	3.22667	0.128706	1	0.572641	0.16776	0.949277	0.465194	-0.168903	1	0.459704
AT3G56640	Encodes a member of the exocyst complex gene family. The exocyst is a protein complex involved in tethering vesicles to the plasma membrane during regulated or polarized secretion.	EXOCYST COMPLEX COMPONENT SEC15A (SEC15A)	HORVU0Hr1G006630	61.6957	56.1043	61.5187	57.7273	-0.109933	0.875431	0.407348	-0.0643709	1	0.627214	0.0512498	1	0.699387
AT1G73720	Encodes SMU1, a protein involved in RNA splicing.	SUPPRESSORS OF MEC-8 AND UNC-52 1 (SMU1)	HORVU0Hr1G006640	41.553	39.6663	40.7423	42.9837	-0.0400915	1	0.711625	0.106604	0.8227	0.324379	0.128001	1	0.237626
AT1G23400	Promotes the splicing of chloroplast group II introns.	(CAF2)	HORVU0Hr1G006680	3.52833	3.99733	4.146	4.75667	0.206889	0.739558	0.265994	0.229101	0.689228	0.207123	0.264107	1	0.148805
NA	NA	NA	HORVU0Hr1G006720	0.333667	0.334	0.466	0.401667	0.0401287	1	0.951266	-0.202136	1	0.752071	0.259782	1	0.690279
AT5G43350	Encodes an inorganic phosphate transporter Pht1;1. Mutants display enhanced arsenic accumulation. Members of the Pht1 family of phosphate transporters include: Pht1;1/At5g43350, Pht1;2/At5g43370, Pht1;3/At5g43360, Pht1;4/At2g38940, Pht1;5/At2g32830, Pht1;6/At5g43340, Pht1;7/At3g54700, Pht1;8/At1g20860, Pht1;9/At1g76430 (Plant Journal 2002, 31:341).	PHOSPHATE TRANSPORTER 1;1 (PHT1;1)	HORVU0Hr1G006740	29.2023	29.8613	25.8	25.0293	0.0596511	1	0.620218	-0.0157949	1	0.89597	-0.243939	1	0.0433558
AT2G36110	Polynucleotidyl transferase, ribonuclease H-like superfamily protein;(source:Araport11)		HORVU0Hr1G006750	6.399	6.859	7.01533	7.35833	0.128533	0.974508	0.518344	0.0961984	1	0.626144	0.111387	1	0.574021
[truncated: 39,375 more rows]
